# Supplementary material for: A wide diversity of viruses detected in African mammals involved in the wild meat supply chain
Source: PLoS Pathog. 2025 Dec 29;21(12):e1013643. doi: 10.1371/journal.ppat.1013643 (PMC12747337; doi:10.1371/journal.ppat.1013643)
Supplement: S1 Table — (XLSX) [file ppat.1013643.s001.xlsx]

## Sheet: Sheet1
S1 Table. Detailed information on the samples collected in Brussels and several provinces in the DRC
Samples used for metagenomic sequencing
pool	Specimen ID numbers in pool	Sampling country	Province	Location info	Sampling year	State of meat	Sample type	Preservation medium	Preservation temperature	Host order	Host family	Host subamily	Host genus	Host species	ENA accession number COI	ENA accession number cytb	ENA accession number 12S	ENA accession number 16S
pool 1	CRT295	DRC	Tshopo	Along Congo River	2010	Fresh	Liver	RNAlater	Refrigerated, then frozen at -80°C	Afrosoricida	Tenrecidae		Potamogale	Potamogale velox	OZ347443	OZ348053	OZ347581	OZ347739
pool 10	CRT466	DRC	Tshopo	Along Congo River	2010	Fresh	Liver	RNAlater	Refrigerated, then frozen at -80°C	Carnivora	Nandiniidae		Nandinia	Nandinia binotata		OZ348059	OZ347588	OZ347746
pool 10	CRT649	DRC	Tshopo	Along Congo River	2010	Fresh	Liver	RNAlater	Refrigerated, then frozen at -80°C	Carnivora	Nandiniidae		Nandinia	Nandinia binotata		OZ348062	OZ347591	OZ347749
pool 11	CRT294	DRC	Tshopo	Along Congo River	2010	Fresh	Liver	RNAlater	Refrigerated, then frozen at -80°C	Hyracoidea	Procaviidae		Dendrohyrax	Dendrohyrax sp.	OZ347442	OZ348052	OZ347580	OZ347738
pool 12	CRT658	DRC	Tshopo	Along Congo River	2010	Fresh	Liver	RNAlater	Refrigerated, then frozen at -80°C	Macroscelidea	Macroscelididae		Petrodromus	Petrodromus tetradactylus	OZ347452		OZ347592	OZ347750
pool 12	CRT664	DRC	Tshopo	Along Congo River	2010	Fresh	Liver	RNAlater	Refrigerated, then frozen at -80°C	Macroscelidea	Macroscelididae		Petrodromus	Petrodromus tetradactylus	OZ347454	OZ348064	OZ347594	OZ347752
pool 12	CRT670	DRC	Tshopo	Along Congo River	2010	Fresh	Liver	RNAlater	Refrigerated, then frozen at -80°C	Macroscelidea	Macroscelididae		Petrodromus	Petrodromus tetradactylus	OZ347456	OZ348067	OZ347597	OZ347755
pool 12	CRT671	DRC	Tshopo	Along Congo River	2010	Fresh	Liver	RNAlater	Refrigerated, then frozen at -80°C	Macroscelidea	Macroscelididae		Petrodromus	Petrodromus tetradactylus	OZ347457		OZ347598	OZ347756
pool 12	CRT672	DRC	Tshopo	Along Congo River	2010	Fresh	Liver	RNAlater	Refrigerated, then frozen at -80°C	Macroscelidea	Macroscelididae		Petrodromus	Petrodromus tetradactylus	OZ347458	OZ348068	OZ347599	OZ347757
pool 12	CRT673	DRC	Tshopo	Along Congo River	2010	Fresh	Liver	RNAlater	Refrigerated, then frozen at -80°C	Macroscelidea	Macroscelididae		Petrodromus	Petrodromus tetradactylus	OZ347459	OZ348069	OZ347600	OZ347758
pool 12	CRT674	DRC	Tshopo	Along Congo River	2010	Fresh	Liver	RNAlater	Refrigerated, then frozen at -80°C	Macroscelidea	Macroscelididae		Petrodromus	Petrodromus tetradactylus	OZ347460	OZ348070	OZ347601	OZ347759
pool 12	CRT771	DRC	Tshopo	Along Congo River	2010	Fresh	Liver	RNAlater	Refrigerated, then frozen at -80°C	Macroscelidea	Macroscelididae		Petrodromus	Petrodromus tetradactylus	OZ347461		OZ347602	OZ347760
pool 12	CRT772	DRC	Tshopo	Along Congo River	2010	Fresh	Liver	RNAlater	Refrigerated, then frozen at -80°C	Macroscelidea	Macroscelididae		Petrodromus	Petrodromus tetradactylus	OZ347462	OZ348071	OZ347603	OZ347761
pool 14	CRT266	DRC	Tshopo	Along Congo River	2010	Fresh	Liver	RNAlater	Refrigerated, then frozen at -80°C	Macroscelidea	Macroscelididae		Rhynchocyon	Rhynchocyon stuhlmanni	OZ347438	OZ348048	OZ347576	OZ347734
pool 14	CRT296	DRC	Tshopo	Along Congo River	2010	Fresh	Liver	RNAlater	Refrigerated, then frozen at -80°C	Macroscelidea	Macroscelididae		Rhynchocyon	Rhynchocyon stuhlmanni	OZ347444		OZ347582	OZ347740
pool 15	CRT467	DRC	Tshopo	Along Congo River	2010	Fresh	Liver	RNAlater	Refrigerated, then frozen at -80°C	Pholidota	Manidae		Phataginus	Phataginus tricuspis	OZ347450	OZ348060	OZ347589	OZ347747
pool 23	CRT371	DRC	Tshopo	Along Congo River	2010	Fresh	Liver	RNAlater	Refrigerated, then frozen at -80°C	Primates	Galagidae		Galagoides	Galagoides thomasi	OZ347446	OZ348055	OZ347584	OZ347742
pool 27	LIKATI-007	DRC	Bas-Uélé	Likati	2015	Smoked	Muscle	Ethanol	Room temperature	Primates	Cercopithecidae		Papio	Papio anubis	OZ347510	OZ348132	OZ347663	OZ347821
pool 27	LIKATI-011	DRC	Bas-Uélé	Likati	2015	Smoked	Muscle	Ethanol	Room temperature	Primates	Cercopithecidae		Papio	Papio anubis	OZ347511	OZ348133	OZ347664	OZ347822
pool 28	CRT659	DRC	Tshopo	Along Congo River	2010	Fresh	Liver	RNAlater	Refrigerated, then frozen at -80°C	Primates	Lorisidae	Perodicticinae			OZ347453	OZ348063	OZ347593	OZ347751
pool 29	LIKATI-006	DRC	Bas-Uélé	Likati	2010	Smoked	Muscle	Ethanol	Room temperature	Rodentia	Hystricidae		Atherurus	Atherurus africanus	OZ347509
pool 29	LIKATI-012	DRC	Bas-Uélé	Likati	2015	Smoked	Muscle	Ethanol	Room temperature	Rodentia	Hystricidae		Atherurus	Atherurus africanus	OZ347512
pool 29	CRT285	DRC	Tshopo	Along Congo River	2010	Fresh	Liver	RNAlater	Refrigerated, then frozen at -80°C	Rodentia	Nesomyidae		Cricetomys	Cricetomys emini	OZ347441	OZ348051	OZ347579	OZ347737
pool 29	UMA-003	DRC	Tshopo	Basukwambula	2014	Fresh	Liver	Ethanol	Room temperature	Rodentia	Nesomyidae		Cricetomys	Cricetomys emini	OZ347555	OZ348179	OZ347711	OZ347869
pool 29	UMA-005	DRC	Tshopo	Basukwambula	2014	Fresh	Liver	Ethanol	Room temperature	Rodentia	Nesomyidae		Cricetomys	Cricetomys emini	OZ347556	OZ348180	OZ347712	OZ347870
pool 30	CRT282	DRC	Tshopo	Along Congo River	2010	Fresh	Liver	RNAlater	Refrigerated, then frozen at -80°C	Rodentia	Sciuridae		Funisciurus	Funisciurus anerythrus subsp. 1	OZ347439	OZ348049	OZ347577	OZ347735
pool 30	CRT283	DRC	Tshopo	Along Congo River	2010	Fresh	Liver	RNAlater	Refrigerated, then frozen at -80°C	Rodentia	Sciuridae		Funisciurus	Funisciurus anerythrus subsp. 1	OZ347440	OZ348050	OZ347578	OZ347736
pool 30	CRT464	DRC	Tshopo	Bomane forest	2010	Fresh	Liver	RNAlater	Refrigerated, then frozen at -80°C	Rodentia	Sciuridae		Funisciurus	Funisciurus anerythrus subsp. 1	OZ347449	OZ348058	OZ347587	OZ347745
pool 30	CRT644	DRC	Tshopo	Along Congo River	2010	Fresh	Liver	RNAlater	Refrigerated, then frozen at -80°C	Rodentia	Sciuridae		Funisciurus	Funisciurus anerythrus subsp. 2	OZ347451	OZ348061	OZ347590	OZ347748
pool 30	CRT370	DRC	Tshopo	Along Congo River	2010	Fresh	Liver	RNAlater	Refrigerated, then frozen at -80°C	Rodentia	Sciuridae		Funisciurus	Funisciurus sp.	OZ347445	OZ348054	OZ347583	OZ347741
pool 31	COB1739	DRC	Tshopo	Yangambi	2010	Fresh	Kidney	RNAlater	Refrigerated, then frozen at -80°C	Rodentia	Sciuridae		Heliosciurus	Heliosciurus sp.		OZ348047	OZ347575	OZ347733
pool 31	CRT372	DRC	Tshopo	Along Congo River	2010	Fresh	Liver	RNAlater	Refrigerated, then frozen at -80°C	Rodentia	Muridae		Lemniscomys	Lemniscomys striatus	OZ347447	OZ348056	OZ347585	OZ347743
pool 31	CRT373	DRC	Tshopo	Along Congo River	2010	Fresh	Liver	RNAlater	Refrigerated, then frozen at -80°C	Rodentia	Muridae		Lemniscomys	Lemniscomys striatus	OZ347448	OZ348057	OZ347586	OZ347744
pool 31	CRT669	DRC	Tshopo	Along Congo River	2010	Fresh	Liver	RNAlater	Refrigerated, then frozen at -80°C	Rodentia	Muridae		Lemniscomys	Lemniscomys striatus	OZ347455	OZ348066	OZ347596	OZ347754
pool 31	CRT666	DRC	Tshopo	Along Congo River	2010	Fresh	Liver	RNAlater	Refrigerated, then frozen at -80°C	Rodentia	Muridae		Malacomys	Malacomys longipes		OZ348065	OZ347595	OZ347753
pool 31	TRYO-001	DRC	Ituri	Epulu	2014	Fresh	Muscle	Ethanol	Room temperature	Rodentia	Thryonomyidae		Thryonomys	Thryonomys sp.	OZ347514		OZ347666	OZ347824
pool 31	UAC188	DRC	Tshopo	Yoko	2014	Probably smoked	Muscle	Ethanol	Room temperature	Afrosoricida	Tenrecidae		Potamogale	Potamogale velox	OZ347553	OZ348177	OZ347709	OZ347867
pool 32	BXL002	Belgium	Brussels	Brussels	2017	Smoked	Muscle and bone marrow	Dry (carcass)	Frozen at -20°C	Artiodactyla	Bovidae		Bos	Bos taurus		OZ348036	OZ347564	OZ347722
pool 32	BXL006	Belgium	Brussels	Brussels	2017	Smoked	Muscle	Dry (carcass)	Frozen at -20°C	Artiodactyla	Bovidae		Bos	Bos taurus	OZ347433	OZ348040	OZ347568	OZ347726
pool 33	BXL004	Belgium	Brussels	Brussels	2017	Smoked	Muscle and bone marrow	Dry (carcass)	Frozen at -20°C	Artiodactyla	Bovidae		Cephalophorus	Cephalophorus callipygus/Cephalophorus ogilbyi/Cephalophorus weynsi sp. 1		OZ348038	OZ347566	OZ347724
pool 33	BXL008	Belgium	Brussels	Brussels	2017	Smoked	Muscle and bone marrow	Dry (carcass)	Frozen at -20°C	Artiodactyla	Bovidae		Cephalophorus	Cephalophorus callipygus/Cephalophorus ogilbyi/Cephalophorus weynsi sp. 2		OZ348042	OZ347570	OZ347728
pool 35	BXL001	Belgium	Brussels	Brussels	2017	Smoked	Muscle	Dry (carcass)	Frozen at -20°C	Artiodactyla	Suidae		Potamochoerus	Potamochoerus larvatus	OZ347431	OZ348035	OZ347563	OZ347721
pool 35	BXL005	Belgium	Brussels	Brussels	2017	Smoked	Muscle and bone marrow	Dry (carcass)	Frozen at -20°C	Artiodactyla	Suidae		Potamochoerus	Potamochoerus larvatus	OZ347432	OZ348039	OZ347567	OZ347725
pool 35	BXL007	Belgium	Brussels	Brussels	2017	Smoked	Muscle	Dry (carcass)	Frozen at -20°C	Artiodactyla	Suidae		Potamochoerus	Potamochoerus larvatus	OZ347434	OZ348041	OZ347569	OZ347727
pool 37	RTBF1	Belgium	Brussels	Brussels	2018	Smoked	Muscle and bone marrow	Dry (carcass)	Frozen at -20°C	Primates	Cercopithecidae		Cercopithecus	Cercopithecus ascanius	OZ347513	OZ348134	OZ347665	OZ347823
pool 38	BXL011	Belgium	Brussels	Brussels	2017	Smoked	Muscle (incl. tongue) and bone marrow	Dry (carcass)	Frozen at -20°C	Primates	Cercopithecidae		Cercopithecus	Cercopithecus neglectus		OZ348045	OZ347573	OZ347731
pool 38	VRT1	Belgium	Brussels	Brussels	2018	Smoked	Muscle	Dry (carcass)	Frozen at -20°C	Primates	Cercopithecidae		Cercopithecus	Cercopithecus neglectus		OZ348186	OZ347718	OZ347876
pool 39	VRT3	Belgium	Brussels	Brussels	2018	Smoked	Muscle and bone marrow	Dry (carcass)	Frozen at -20°C	Primates	Hominidae		Pan	Pan troglodytes schweinfurthii	OZ347562	OZ348188	OZ347720	OZ347878
pool 42	EBO1461	DRC	Tshuapa	Inkanamongo	2021	Fresh	Oral, nasal, rectal and urogenital swabs	DNA/RNA Shield	Frozen at -80°C	Artiodactyla	Bovidae		Cephalophorus	Cephalophorus callipygus/Cephalophorus ogilbyi/Cephalophorus weynsi sp. 1	OZ347463	OZ348072	OZ347604	OZ347762
pool 42	EBO1486	DRC	Tshuapa	Inkanamongo	2021	Fresh	Oral, nasal, rectal and urogenital swabs	DNA/RNA Shield	Frozen at -80°C	Artiodactyla	Bovidae		Cephalophorus	Cephalophorus callipygus/Cephalophorus ogilbyi/Cephalophorus weynsi sp. 1	OZ347481	OZ348097	OZ347628	OZ347786
pool 43	EBO1471	DRC	Tshuapa	Inkanamongo	2021	Fresh	Oral, nasal, rectal and urogenital swabs	DNA/RNA Shield	Frozen at -80°C	Artiodactyla	Bovidae		Philantomba	Philantomba monticola	OZ347469	OZ348082	OZ347614	OZ347772
pool 43	EBO1475	DRC	Tshuapa	Inkanamongo	2021	Fresh	Oral, nasal, rectal and urogenital swabs	DNA/RNA Shield	Frozen at -80°C	Artiodactyla	Bovidae		Philantomba	Philantomba monticola	OZ347473	OZ348086	OZ347617	OZ347775
pool 44	EBO1516	DRC	Tshuapa	Inkanamongo	2021	Fresh	Oral, nasal, rectal and urogenital swabs	DNA/RNA Shield	Frozen at -80°C	Carnivora	Herpestidae		Xenogale	Xenogale naso		OZ348122	OZ347653	OZ347811
pool 45	EBO1484	DRC	Tshuapa	Inkanamongo	2021	Fresh	Oral, nasal, rectal and urogenital swabs	DNA/RNA Shield	Frozen at -80°C	Carnivora	Nandiniidae		Nandinia	Nandinia binotata		OZ348095	OZ347626	OZ347784
pool 46	EBO1473	DRC	Tshuapa	Inkanamongo	2021	Fresh	Oral, nasal, rectal and urogenital swabs	DNA/RNA Shield	Frozen at -80°C	Macroscelidea	Macroscelididae		Petrodromus	Petrodromus tetradactylus	OZ347471	OZ348084
pool 46	EBO1482	DRC	Tshuapa	Inkanamongo	2021	Fresh	Oral, nasal, rectal and urogenital swabs	DNA/RNA Shield	Frozen at -80°C	Macroscelidea	Macroscelididae		Petrodromus	Petrodromus tetradactylus	OZ347479	OZ348093	OZ347624	OZ347782
pool 47	EBO1463	DRC	Tshuapa	Inkanamongo	2021	Fresh	Oral, nasal, rectal and urogenital swabs	DNA/RNA Shield	Frozen at -80°C	Primates	Cercopithecidae		Allenopithecus	Allenopithecus nigroviridis	OZ347465	OZ348074	OZ347606	OZ347764
pool 47	EBO1491	DRC	Tshuapa	Inkanamongo	2021	Fresh	Oral, nasal, rectal and urogenital swabs	DNA/RNA Shield	Frozen at -80°C	Primates	Cercopithecidae		Allenopithecus	Allenopithecus nigroviridis	OZ347485	OZ348101	OZ347632	OZ347790
pool 48	EBO1466	DRC	Tshuapa	Inkanamongo	2021	Fresh	Oral, nasal, rectal and urogenital swabs	DNA/RNA Shield	Frozen at -80°C	Primates	Cercopithecidae		Cercopithecus	Cercopithecus wolfi/Cercopithecus denti	OZ347467	OZ348077	OZ347609	OZ347767
pool 48	EBO1485	DRC	Tshuapa	Inkanamongo	2021	Fresh	Oral, nasal, rectal and urogenital swabs	DNA/RNA Shield	Frozen at -80°C	Primates	Cercopithecidae		Cercopithecus	Cercopithecus wolfi/Cercopithecus denti	OZ347480	OZ348096	OZ347627	OZ347785
pool 48	EBO1490	DRC	Tshuapa	Inkanamongo	2021	Fresh	Oral, nasal, rectal and urogenital swabs	DNA/RNA Shield	Frozen at -80°C	Primates	Cercopithecidae		Cercopithecus	Cercopithecus wolfi/Cercopithecus denti	OZ347484	OZ348100	OZ347631	OZ347789
pool 48	EBO1510	DRC	Tshuapa	Inkanamongo	2021	Fresh	Oral, nasal, rectal and urogenital swabs	DNA/RNA Shield	Frozen at -80°C	Primates	Cercopithecidae		Cercopithecus	Cercopithecus wolfi/Cercopithecus denti	OZ347496	OZ348116	OZ347647	OZ347805
pool 49	EBO1488	DRC	Tshuapa	Inkanamongo	2021	Fresh	Oral, nasal, rectal and urogenital swabs	DNA/RNA Shield	Frozen at -80°C	Primates	Cercopithecidae		Cercopithecus	Cercopithecus ascanius	OZ347482	OZ348099	OZ347630	OZ347788
pool 49	EBO1489	DRC	Tshuapa	Inkanamongo	2021	Fresh	Oral, nasal, rectal and urogenital swabs	DNA/RNA Shield	Frozen at -80°C	Primates	Cercopithecidae		Cercopithecus	Cercopithecus ascanius	OZ347483
pool 49	EBO1493	DRC	Tshuapa	Inkanamongo	2021	Fresh	Oral, nasal, rectal and urogenital swabs	DNA/RNA Shield	Frozen at -80°C	Primates	Cercopithecidae		Cercopithecus	Cercopithecus ascanius	OZ347486	OZ348102	OZ347633	OZ347791
pool 49	EBO1507	DRC	Tshuapa	Inkanamongo	2021	Fresh	Oral, nasal, rectal and urogenital swabs	DNA/RNA Shield	Frozen at -80°C	Primates	Cercopithecidae		Cercopithecus	Cercopithecus ascanius	OZ347493	OZ348113	OZ347644	OZ347802
pool 49	EBO1508	DRC	Tshuapa	Inkanamongo	2021	Fresh	Oral, nasal, rectal and urogenital swabs	DNA/RNA Shield	Frozen at -80°C	Primates	Cercopithecidae		Cercopithecus	Cercopithecus ascanius	OZ347494	OZ348114	OZ347645	OZ347803
pool 49	EBO1509	DRC	Tshuapa	Inkanamongo	2021	Fresh	Oral, nasal, rectal and urogenital swabs	DNA/RNA Shield	Frozen at -80°C	Primates	Cercopithecidae		Cercopithecus	Cercopithecus ascanius	OZ347495	OZ348115	OZ347646	OZ347804
pool 49	EBO1511	DRC	Tshuapa	Inkanamongo	2021	Fresh	Oral, nasal, rectal and urogenital swabs	DNA/RNA Shield	Frozen at -80°C	Primates	Cercopithecidae		Cercopithecus	Cercopithecus ascanius	OZ347497	OZ348117	OZ347648	OZ347806
pool 49	EBO1515	DRC	Tshuapa	Inkanamongo	2021	Fresh	Oral, nasal, rectal and urogenital swabs	DNA/RNA Shield	Frozen at -80°C	Primates	Cercopithecidae		Cercopithecus	Cercopithecus ascanius	OZ347500	OZ348121	OZ347652	OZ347810
pool 50	EBO1469	DRC	Tshuapa	Inkanamongo	2021	Fresh	Oral, nasal, rectal and urogenital swabs	DNA/RNA Shield	Frozen at -80°C	Primates	Cercopithecidae		Cercopithecus	Cercopithecus ascanius	OZ347468	OZ348080	OZ347612	OZ347770
pool 50	EBO1477	DRC	Tshuapa	Inkanamongo	2021	Fresh	Oral, nasal, rectal and urogenital swabs	DNA/RNA Shield	Frozen at -80°C	Primates	Cercopithecidae		Cercopithecus	Cercopithecus ascanius	OZ347475	OZ348088	OZ347619	OZ347777
pool 51	EBO1479	DRC	Tshuapa	Inkanamongo	2021	Fresh	Oral, nasal, rectal and urogenital swabs	DNA/RNA Shield	Frozen at -80°C	Primates	Cercopithecidae		Allenopithecus	Allenopithecus nigroviridis	OZ347477	OZ348090	OZ347621	OZ347779
pool 51	EBO1480	DRC	Tshuapa	Inkanamongo	2021	Fresh	Oral, nasal, rectal and urogenital swabs	DNA/RNA Shield	Frozen at -80°C	Primates	Cercopithecidae		Allenopithecus	Allenopithecus nigroviridis	OZ347478	OZ348091	OZ347622	OZ347780
pool 52	EBO1462	DRC	Tshuapa	Inkanamongo	2021	Fresh	Oral, nasal, rectal and urogenital swabs	DNA/RNA Shield	Frozen at -80°C	Rodentia	Hystricidae		Atherurus	Atherurus africanus	OZ347464	OZ348073	OZ347605	OZ347763
pool 52	EBO1468	DRC	Tshuapa	Inkanamongo	2021	Fresh	Oral, nasal, rectal and urogenital swabs	DNA/RNA Shield	Frozen at -80°C	Rodentia	Hystricidae		Atherurus	Atherurus africanus		OZ348079	OZ347611	OZ347769
pool 52	EBO1470	DRC	Tshuapa	Inkanamongo	2021	Fresh	Oral, nasal, rectal and urogenital swabs	DNA/RNA Shield	Frozen at -80°C	Rodentia	Hystricidae		Atherurus	Atherurus africanus		OZ348081	OZ347613	OZ347771
pool 52	EBO1472	DRC	Tshuapa	Inkanamongo	2021	Fresh	Oral, nasal, rectal and urogenital swabs	DNA/RNA Shield	Frozen at -80°C	Rodentia	Hystricidae		Atherurus	Atherurus africanus	OZ347470	OZ348083	OZ347615	OZ347773
pool 52	EBO1474	DRC	Tshuapa	Inkanamongo	2021	Fresh	Oral, nasal, rectal and urogenital swabs	DNA/RNA Shield	Frozen at -80°C	Rodentia	Hystricidae		Atherurus	Atherurus africanus	OZ347472	OZ348085	OZ347616	OZ347774
pool 52	EBO1476	DRC	Tshuapa	Inkanamongo	2021	Fresh	Oral, nasal, rectal and urogenital swabs	DNA/RNA Shield	Frozen at -80°C	Rodentia	Hystricidae		Atherurus	Atherurus africanus	OZ347474	OZ348087	OZ347618	OZ347776
pool 52	EBO1478	DRC	Tshuapa	Inkanamongo	2021	Fresh	Oral, nasal, rectal and urogenital swabs	DNA/RNA Shield	Frozen at -80°C	Rodentia	Hystricidae		Atherurus	Atherurus africanus	OZ347476	OZ348089	OZ347620	OZ347778
pool 52	EBO1501	DRC	Tshuapa	Inkanamongo	2021	Fresh	Oral, nasal, rectal and urogenital swabs	DNA/RNA Shield	Frozen at -80°C	Rodentia	Hystricidae		Atherurus	Atherurus africanus	OZ347488	OZ348107	OZ347638	OZ347796
pool 52	EBO1503	DRC	Tshuapa	Inkanamongo	2021	Fresh	Oral, nasal, rectal and urogenital swabs	DNA/RNA Shield	Frozen at -80°C	Rodentia	Hystricidae		Atherurus	Atherurus africanus	OZ347489	OZ348109	OZ347640	OZ347798
pool 52	EBO1504	DRC	Tshuapa	Inkanamongo	2021	Fresh	Oral, nasal, rectal and urogenital swabs	DNA/RNA Shield	Frozen at -80°C	Rodentia	Hystricidae		Atherurus	Atherurus africanus	OZ347490	OZ348110	OZ347641	OZ347799
pool 52	EBO1505	DRC	Tshuapa	Inkanamongo	2021	Fresh	Oral, nasal, rectal and urogenital swabs	DNA/RNA Shield	Frozen at -80°C	Rodentia	Hystricidae		Atherurus	Atherurus africanus	OZ347491	OZ348111	OZ347642	OZ347800
pool 52	EBO1506	DRC	Tshuapa	Inkanamongo	2021	Fresh	Oral, nasal, rectal and urogenital swabs	DNA/RNA Shield	Frozen at -80°C	Rodentia	Hystricidae		Atherurus	Atherurus africanus	OZ347492	OZ348112	OZ347643	OZ347801
pool 52	EBO1513	DRC	Tshuapa	Inkanamongo	2021	Fresh	Oral, nasal, rectal and urogenital swabs	DNA/RNA Shield	Frozen at -80°C	Rodentia	Hystricidae		Atherurus	Atherurus africanus	OZ347499	OZ348119	OZ347650	OZ347808
pool 53	EBO1500	DRC	Tshuapa	Inkanamongo	2021	Fresh	Oral, nasal, rectal and urogenital swabs	DNA/RNA Shield	Frozen at -80°C	Rodentia	Hystricidae		Atherurus	Atherurus africanus	OZ347487	OZ348106	OZ347637	OZ347795
pool 53	EBO1464	DRC	Tshuapa	Inkanamongo	2021	Fresh	Oral, nasal, rectal and urogenital swabs	DNA/RNA Shield	Frozen at -80°C	Rodentia	Nesomyidae		Cricetomys	Cricetomys ansorgei (Cricetomys sp. 2 sensu Olayemi et al. 2012) [1]		OZ348075	OZ347607	OZ347765
pool 53	EBO1465	DRC	Tshuapa	Inkanamongo	2021	Fresh	Oral, nasal, rectal and urogenital swabs	DNA/RNA Shield	Frozen at -80°C	Rodentia	Nesomyidae		Cricetomys	Cricetomys ansorgei (Cricetomys sp. 2 sensu Olayemi et al. 2012) [1]	OZ347466	OZ348076	OZ347608	OZ347766
pool 53	EBO1467	DRC	Tshuapa	Inkanamongo	2021	Fresh	Oral, nasal, rectal and urogenital swabs	DNA/RNA Shield	Frozen at -80°C	Rodentia	Nesomyidae		Cricetomys	Cricetomys ansorgei (Cricetomys sp. 2 sensu Olayemi et al. 2012) [1]		OZ348078	OZ347610	OZ347768
pool 53	EBO1481	DRC	Tshuapa	Inkanamongo	2021	Fresh	Oral, nasal, rectal and urogenital swabs	DNA/RNA Shield	Frozen at -80°C	Rodentia	Nesomyidae		Cricetomys	Cricetomys ansorgei (Cricetomys sp. 2 sensu Olayemi et al. 2012) [1]		OZ348092	OZ347623	OZ347781
pool 53	EBO1483	DRC	Tshuapa	Inkanamongo	2021	Fresh	Oral, nasal, rectal and urogenital swabs	DNA/RNA Shield	Frozen at -80°C	Rodentia	Nesomyidae		Cricetomys	Cricetomys ansorgei (Cricetomys sp. 2 sensu Olayemi et al. 2012) [1]		OZ348094	OZ347625	OZ347783
pool 53	EBO1487	DRC	Tshuapa	Inkanamongo	2021	Fresh	Oral, nasal, rectal and urogenital swabs	DNA/RNA Shield	Frozen at -80°C	Rodentia	Nesomyidae		Cricetomys	Cricetomys ansorgei (Cricetomys sp. 2 sensu Olayemi et al. 2012) [1]		OZ348098	OZ347629	OZ347787
pool 53	EBO1494	DRC	Tshuapa	Inkanamongo	2021	Fresh	Oral, nasal, rectal and urogenital swabs	DNA/RNA Shield	Frozen at -80°C	Rodentia	Nesomyidae		Cricetomys	Cricetomys ansorgei (Cricetomys sp. 2 sensu Olayemi et al. 2012) [1]		OZ348103	OZ347634	OZ347792
pool 53	EBO1495	DRC	Tshuapa	Inkanamongo	2021	Fresh	Oral, nasal, rectal and urogenital swabs	DNA/RNA Shield	Frozen at -80°C	Rodentia	Nesomyidae		Cricetomys	Cricetomys ansorgei (Cricetomys sp. 2 sensu Olayemi et al. 2012) [1]		OZ348104	OZ347635	OZ347793
pool 53	EBO1497	DRC	Tshuapa	Inkanamongo	2021	Fresh	Oral, nasal, rectal and urogenital swabs	DNA/RNA Shield	Frozen at -80°C	Rodentia	Nesomyidae		Cricetomys	Cricetomys ansorgei (Cricetomys sp. 2 sensu Olayemi et al. 2012) [1]*
pool 53	EBO1498	DRC	Tshuapa	Inkanamongo	2021	Fresh	Oral, nasal, rectal and urogenital swabs	DNA/RNA Shield	Frozen at -80°C	Rodentia	Nesomyidae		Cricetomys	Cricetomys ansorgei (Cricetomys sp. 2 sensu Olayemi et al. 2012) [1]		OZ348105	OZ347636	OZ347794
pool 53	EBO1502	DRC	Tshuapa	Inkanamongo	2021	Fresh	Oral, nasal, rectal and urogenital swabs	DNA/RNA Shield	Frozen at -80°C	Rodentia	Nesomyidae		Cricetomys	Cricetomys ansorgei (Cricetomys sp. 2 sensu Olayemi et al. 2012) [1]		OZ348108	OZ347639	OZ347797
pool 53	EBO1512	DRC	Tshuapa	Inkanamongo	2021	Fresh	Oral, nasal, rectal and urogenital swabs	DNA/RNA Shield	Frozen at -80°C	Rodentia	Nesomyidae		Cricetomys	Cricetomys ansorgei (Cricetomys sp. 2 sensu Olayemi et al. 2012) [1]	OZ347498	OZ348118	OZ347649	OZ347807
pool 53	EBO1514	DRC	Tshuapa	Inkanamongo	2021	Fresh	Oral, nasal, rectal and urogenital swabs	DNA/RNA Shield	Frozen at -80°C	Rodentia	Nesomyidae		Cricetomys	Cricetomys ansorgei (Cricetomys sp. 2 sensu Olayemi et al. 2012) [1]		OZ348120	OZ347651	OZ347809
Samples not used for metagenomic sequencing due to poor RNA quality and quantity
pool	Specimen ID numbers in pool	Sampling country	Province	Location info	Sampling year	State of meat	Sample type	Preservation medium	Preservation temperature	Host order	Host family	Host subamily	Host genus	Host species	ENA accession number COI	ENA accession number cytb	ENA accession number 12S	ENA accession number 16S
pool 2	UAC-041	DRC	Tshopo	Kisangani	2014	Probably smoked	Muscle	Ethanol	Room temperature	Artiodactyla	Bovidae		Cephalophus	Cephalophus dorsalis	OZ347517	OZ348137	OZ347669	OZ347827
pool 2	UAC-043	DRC	Tshopo	Kisangani	2014	Probably smoked	Muscle	Ethanol	Room temperature	Artiodactyla	Bovidae		Cephalophus	Cephalophus dorsalis	OZ347518	OZ348138	OZ347670	OZ347828
pool 2	UAC-065	DRC	Tshopo	Kisangani	2014	Probably smoked	Muscle	Ethanol	Room temperature	Artiodactyla	Bovidae		Cephalophus	Cephalophus dorsalis	OZ347521	OZ348141	OZ347673	OZ347831
pool 2	UAC-357	DRC	Tshopo	Kisangani	2014	Probably smoked	Muscle	Ethanol	Room temperature	Artiodactyla	Bovidae		Cephalophus	Cephalophus dorsalis	OZ347533	OZ348154	OZ347686	OZ347844
pool 2	UAC-457	DRC	Tshopo	Kisangani	2014	Probably smoked	Muscle	Ethanol	Room temperature	Artiodactyla	Bovidae		Cephalophus	Cephalophus dorsalis	OZ347543	OZ348167	OZ347699	OZ347857
pool 2	UAC-031	DRC	Tshopo	Kisangani	2014	Probably smoked	Muscle	Ethanol	Room temperature	Artiodactyla	Bovidae		Cephalophus	Cephalophus dorsalis	OZ347516	OZ348136	OZ347668	OZ347826
pool 3	KOLE-002	DRC	Bas-Uélé	Likati	2015	Fresh	Muscle	Ethanol	Room temperature	Artiodactyla	Bovidae		Cephalophus	Cephalophus dorsalis	OZ347501	OZ348123	OZ347654	OZ347812
pool 3	KPONYO-002	DRC	Bas-Uélé	Likati	2015	Fresh	Muscle	Ethanol	Room temperature	Artiodactyla	Bovidae		Cephalophus	Cephalophus dorsalis	OZ347503	OZ348125	OZ347656	OZ347814
pool 3	KPONYO-005	DRC	Bas-Uélé	Likati	2015	Fresh	Muscle	Ethanol	Room temperature	Artiodactyla	Bovidae		Cephalophus	Cephalophus dorsalis	OZ347506	OZ348128	OZ347659	OZ347817
pool 3	UAC-180	DRC	Tshopo	Lubunga	2014	Probably smoked	Muscle	Ethanol	Room temperature	Artiodactyla	Bovidae		Cephalophus	Cephalophus dorsalis	OZ347528	OZ348148	OZ347680	OZ347838
pool 3	UAC-424	DRC	NA	Sukisa	2014	Probably smoked	Muscle	Ethanol	Room temperature	Artiodactyla	Bovidae		Cephalophus	Cephalophus dorsalis	OZ347538	OZ348160	OZ347692	OZ347850
pool 3	UAC-464	DRC	NA	Sukisa	2014	Probably smoked	Muscle	Ethanol	Room temperature	Artiodactyla	Bovidae		Cephalophus	Cephalophus dorsalis	OZ347545	OZ348169	OZ347701	OZ347859
pool 3	UAC-470	DRC	NA	Sukisa	2014	Probably smoked	Muscle	Ethanol	Room temperature	Artiodactyla	Bovidae		Cephalophus	Cephalophus dorsalis	OZ347546	OZ348170	OZ347702	OZ347860
pool 3	UAC-484	DRC	NA	Sukisa	2014	Probably smoked	Muscle	Ethanol	Room temperature	Artiodactyla	Bovidae		Cephalophus	Cephalophus dorsalis	OZ347548	OZ348172	OZ347704	OZ347862
pool 3	UAC-492	DRC	NA	Sukisa	2014	Probably smoked	Muscle	Ethanol	Room temperature	Artiodactyla	Bovidae		Cephalophus	Cephalophus dorsalis	OZ347549	OZ348173	OZ347705	OZ347863
pool 3	UAC-494	DRC	NA	Sukisa	2014	Probably smoked	Muscle	Ethanol	Room temperature	Artiodactyla	Bovidae		Cephalophus	Cephalophus dorsalis	OZ347550	OZ348174	OZ347706	OZ347864
pool 3	UAC-434	DRC	Bas-Uélé	Buta	2014	Probably smoked	Muscle	Ethanol	Room temperature	Artiodactyla	Bovidae		Cephalophus	Cephalophus silvicultor	OZ347540	OZ348162	OZ347694	OZ347852
pool 4	KPONYO-001	DRC	Bas-Uélé	Likati	2015	Fresh	Muscle	Ethanol	Room temperature	Artiodactyla	Bovidae		Philantomba	Philantomba monticola	OZ347502	OZ348124	OZ347655	OZ347813
pool 4	KPONYO-006	DRC	Bas-Uélé	Likati	2015	Fresh	Muscle	Ethanol	Room temperature	Artiodactyla	Bovidae		Philantomba	Philantomba monticola	OZ347507	OZ348129	OZ347660	OZ347818
pool 5	UAC-067	DRC	Tshopo	Kisangani	2014	Probably smoked	Muscle	Ethanol	Room temperature	Artiodactyla	Bovidae		Cephalophus	Cephalophus dorsalis	OZ347522	OZ348142	OZ347674	OZ347832
pool 5	UAC-088	DRC	Tshopo	Kisangani	2014	Probably smoked	Muscle	Ethanol	Room temperature	Artiodactyla	Bovidae		Cephalophus	Cephalophus dorsalis	OZ347524
pool 5	UAC-329	DRC	Tshopo	Kisangani	2014	Probably smoked	Muscle	Ethanol	Room temperature	Artiodactyla	Bovidae		Cephalophus	Cephalophus dorsalis	OZ347531	OZ348152	OZ347684	OZ347842
pool 5	UAC-333	DRC	Tshopo	Kisangani	2014	Probably smoked	Muscle	Ethanol	Room temperature	Artiodactyla	Bovidae		Cephalophus	Cephalophus dorsalis	OZ347532	OZ348153	OZ347685	OZ347843
pool 5	UAC-419	DRC	Tshopo	Kisangani	2014	Probably smoked	Muscle	Ethanol	Room temperature	Artiodactyla	Bovidae		Cephalophus	Cephalophus dorsalis		OZ348159	OZ347691	OZ347849
pool 5	UAC-429	DRC	Tshopo	Kisangani	2014	Probably smoked	Muscle	Ethanol	Room temperature	Artiodactyla	Bovidae		Cephalophus	Cephalophus dorsalis	OZ347539	OZ348161	OZ347693	OZ347851
pool 5	UAC-435	DRC	Tshopo	Kisangani	2014	Probably smoked	Muscle	Ethanol	Room temperature	Artiodactyla	Bovidae		Cephalophus	Cephalophus dorsalis		OZ348163	OZ347695	OZ347853
pool 5	UAC-445	DRC	Tshopo	Kisangani	2014	Probably smoked	Muscle	Ethanol	Room temperature	Artiodactyla	Bovidae		Cephalophus	Cephalophus dorsalis		OZ348165	OZ347697	OZ347855
pool 5	UAC-077	DRC	Tshopo	Kisangani	2014	Probably smoked	Muscle	Ethanol	Room temperature	Artiodactyla	Bovidae		Cephalophus	Cephalophus silvicultor		OZ348143	OZ347675	OZ347833
pool 6	UAC-462	DRC	NA	Sukisa	2014	Probably smoked	Muscle	Ethanol	Room temperature	Artiodactyla	Bovidae		Cephalophus	Cephalophus dorsalis	OZ347544	OZ348168	OZ347700	OZ347858
pool 6	UAC-152	DRC	Tshopo	Lubunga	2014	Probably smoked	Muscle	Ethanol	Room temperature	Artiodactyla	Bovidae		Cephalophus	Cephalophus dorsalis	OZ347527	OZ348147	OZ347679	OZ347837
pool 6	UAC-511	DRC	NA	Sukisa	2014	Probably smoked	Muscle	Ethanol	Room temperature	Artiodactyla	Bovidae		Cephalophus	Cephalophus dorsalis	OZ347552	OZ348176	OZ347708	OZ347866
pool 6	UMA-030	DRC	Tshopo	Basukwambula	2014	Fresh	Muscle	Ethanol	Room temperature	Primates	Hominidae		Pan	Pan troglodytes schweinfurthii	OZ347560	OZ348184	OZ347716	OZ347874
pool 6	UAC-168	DRC	Tshopo	Lubunga	2014	Probably smoked	Muscle	Ethanol	Room temperature	NA	NA		NA	NA
pool 7	UAC-022	DRC	Tshopo	Kisangani	2014	Probably smoked	Muscle	Ethanol	Room temperature	Artiodactyla	Giraffidae		Okapia	Okapia johnstoni	OZ347515	OZ348135	OZ347667	OZ347825
pool 8	UMA-006	DRC	Tshopo	Basukwambula	2014	Fresh	Muscle	Ethanol	Room temperature	Artiodactyla	Suidae		Potamochoerus	Potamochoerus porcus	OZ347557	OZ348181	OZ347713	OZ347871
pool 9	KPONYO-007	DRC	Bas-Uélé	Likati	2015	Fresh	Muscle	Ethanol	Room temperature	Carnivora	Viverridae		Civettictis	Civettictis civetta	OZ347508	OZ348130	OZ347661	OZ347819
pool 9	KPONYO-008	DRC	Bas-Uélé	Likati	2015	Fresh	Muscle	Ethanol	Room temperature	Carnivora	Viverridae		Civettictis	Civettictis civetta		OZ348131	OZ347662	OZ347820
pool 16	KPONYO-003	DRC	Bas-Uélé	Likati	2015	Fresh	Muscle	Ethanol	Room temperature	Primates	Cercopithecidae		Cercocebus	Cercocebus chrysogaster/agilis	OZ347504	OZ348126	OZ347657	OZ347815
pool 17	UMA-019	DRC	Tshopo	Basukwambula	2014	Fresh	Muscle	Ethanol	Room temperature	Primates	Cercopithecidae		Cercopithecus	Cercopithecus mitis/nictitans	OZ347558	OZ348182	OZ347714	OZ347872
pool 18	KPONYO-004	DRC	Bas-Uélé	Likati	2015	Fresh	Muscle	Ethanol	Room temperature	Primates	Cercopithecidae		Cercopithecus	Cercopithecus ascanius	OZ347505	OZ348127	OZ347658	OZ347816
pool 19	UAC-327	DRC	Tshopo	Kisangani	2014	Probably smoked	Muscle	Ethanol	Room temperature	Primates	Cercopithecidae		Cercopithecus	Cercopithecus hamlyni		OZ348151	OZ347683	OZ347841
pool 20	UMA-002	DRC	Tshopo	Basukwambula	2014	Fresh	Muscle	Ethanol	Room temperature	Primates	Cercopithecidae		Allochrocebus	Allochrocebus lhoesti	OZ347554	OZ348178	OZ347710	OZ347868
pool 20	UMA-020	DRC	Tshopo	Basukwambula	2014	Fresh	Muscle	Ethanol	Room temperature	Primates	Cercopithecidae		Cercopithecus	Cercopithecus mitis/nictitans	OZ347559	OZ348183	OZ347715	OZ347873
pool 20	UMA-035	DRC	Tshopo	Basukwambula	2014	Fresh	Muscle	Ethanol	Room temperature	Primates	Hominidae		Pan	Pan troglodytes schweinfurthii	OZ347561	OZ348185	OZ347717	OZ347875
pool 21	UAC-363	DRC	Tshopo	Kisangani	2014	Probably smoked	Muscle	Ethanol	Room temperature	Primates	Cercopithecidae		Cercopithecus	Cercopithecus mitis/nictitans	OZ347534	OZ348155	OZ347687	OZ347845
pool 21	UAC-407	DRC	Tshopo	Kisangani	2014	Probably smoked	Muscle	Ethanol	Room temperature	Primates	Cercopithecidae		Cercopithecus	Cercopithecus mitis/nictitans	OZ347535	OZ348156	OZ347688	OZ347846
pool 21	UAC-453	DRC	Tshopo	Kisangani	2014	Probably smoked	Muscle	Ethanol	Room temperature	Primates	Cercopithecidae		Cercopithecus	Cercopithecus mitis/nictitans	OZ347542	OZ348166	OZ347698	OZ347856
pool 22	UAC-477	DRC	NA	Sukisa	2014	Probably smoked	Muscle	Ethanol	Room temperature	Primates	Cercopithecidae		Colobus	Colobus angolensis	OZ347547	OZ348171	OZ347703	OZ347861
pool 24	UAC-044	DRC	Tshopo	Kisangani	2014	Probably smoked	Muscle	Ethanol	Room temperature	Primates	Hominidae		Pan	Pan troglodytes schweinfurthii	OZ347519	OZ348139	OZ347671	OZ347829
pool 24	UAC-413	DRC	Tshopo	Kisangani	2014	Probably smoked	Muscle	Ethanol	Room temperature	Primates	Hominidae		Pan	Pan troglodytes schweinfurthii	OZ347536	OZ348157	OZ347689	OZ347847
pool 24	UAC-415	DRC	Tshopo	Kisangani	2014	Probably smoked	Muscle	Ethanol	Room temperature	Primates	Hominidae		Pan	Pan troglodytes schweinfurthii	OZ347537	OZ348158	OZ347690	OZ347848
pool 24	UAC-443	DRC	Tshopo	Kisangani	2014	Probably smoked	Muscle	Ethanol	Room temperature	Primates	Hominidae		Pan	Pan troglodytes schweinfurthii	OZ347541	OZ348164	OZ347696	OZ347854
pool 25	UAC-046	DRC	Tshopo	Kisangani	2014	Probably smoked	Muscle	Ethanol	Room temperature	Primates	Hominidae		Pan	Pan troglodytes schweinfurthii	OZ347520	OZ348140	OZ347672	OZ347830
pool 25	UAC-196	DRC	Tshopo	Kisangani	2014	Probably smoked	Muscle	Ethanol	Room temperature	Primates	Hominidae		Pan	Pan troglodytes schweinfurthii	OZ347529	OZ348149	OZ347681	OZ347839
pool 25	UAC-317	DRC	Tshopo	Kisangani	2014	Probably smoked	Muscle	Ethanol	Room temperature	Primates	Hominidae		Pan	Pan troglodytes schweinfurthii	OZ347530	OZ348150	OZ347682	OZ347840
pool 25	UAC-094	DRC	Tshopo	Kisangani	2014	Probably smoked	Muscle	Ethanol	Room temperature	Primates	Hominidae		Pan	Pan troglodytes schweinfurthii	OZ347525	OZ348145	OZ347677	OZ347835
pool 26	UAC-082	DRC	Tshopo	Kisangani	2014	Probably smoked	Muscle	Ethanol	Room temperature	Primates	Hominidae		Pan	Pan troglodytes schweinfurthii	OZ347523	OZ348144	OZ347676	OZ347834
pool 26	UAC-112	DRC	Tshopo	Lubunga	2014	Probably smoked	Muscle	Ethanol	Room temperature	Primates	Hominidae		Pan	Pan troglodytes schweinfurthii	OZ347526	OZ348146	OZ347678	OZ347836
pool 26	UAC-505	DRC	NA	Sukisa	2014	Probably smoked	Muscle	Ethanol	Room temperature	Primates	Hominidae		Pan	Pan troglodytes schweinfurthii	OZ347551	OZ348175	OZ347707	OZ347865
pool 34	VRT2	Belgium	Brussels	Brussels	2018	Smoked	Muscle and bone marrow	Dry (carcass)	Frozen -20	Artiodactyla	Bovidae		Philantomba	Philantomba monticola		OZ348187	OZ347719	OZ347877
pool 36	BXL010	Belgium	Brussels	Brussels	2017	Smoked	Muscle	Dry (carcass)	Frozen -20	Artiodactyla	Bovidae		Tragelaphus	Tragelaphus spekii	OZ347436	OZ348044	OZ347572	OZ347730
pool 40	BXL003	Belgium	Brussels	Brussels	2017	Smoked	Muscle and bone marrow	Dry (carcass)	Frozen -20	Rodentia	Hystricidae		Atherurus	Atherurus africanus		OZ348037	OZ347565	OZ347723
pool 41	BXL009	Belgium	Brussels	Brussels	2017	Smoked	Muscle	Dry (carcass)	Frozen -20	Rodentia	Thryonomyidae		Thryonomys	Thryonomys swinderianus	OZ347435	OZ348043	OZ347571	OZ347729
pool 41	BXL012	Belgium	Brussels	Brussels	2017	Smoked	Muscle	Dry (carcass)	Frozen -20	Rodentia	Thryonomyidae		Thryonomys	Thryonomys swinderianus	OZ347437	OZ348046	OZ347574	OZ347732
* Due to the lack of genetic sequences for EBO1497, host identification relied on field-based morphological identification and genetic data from sympatric specimens of Cricetomys.
References
1. Olayemi A, Nicolas V, Hulselmans J, Missoup AD, Fichet-Calvet E, Amundala D, et al. Taxonomy of the African giant pouched rats (Nesomyidae: Cricetomys): molecular and craniometric evidence support an unexpected high species diversity. Zool J Linn Soc. 2012;165: 700–719. doi:10.1111/j.1096-3642.2012.00823.x
