# Supplementary material for: A wide diversity of viruses detected in African mammals involved in the wild meat supply chain
Source: PLoS Pathog. 2025 Dec 29;21(12):e1013643. doi: 10.1371/journal.ppat.1013643 (PMC12747337; doi:10.1371/journal.ppat.1013643)
Supplement: S2 Table — (XLSX) [file ppat.1013643.s002.xlsx]

## Sheet: Sheet1
S2 Table. Information on PCR-based virus detection
Viral family	Amplification technique	Targeted genes	Primer	Primer sequence	Cycling conditions	Reference
Coronaviridae	nested PCR	RNA-dependent RNA polymerase (RdRp) gene	Forward primer (PCR 1)	5'-GGKTGGGAYTAYCCKAARTG-3'	#VALUE!	1
			Reverse primer (PCR 1)	5'-TGYTGTSWRCARAAYTCRTG-3'
			Forward primer (PCR 2)	5'-GGTTGGGACTATCCTAAGTGTGA-3'
			Reverse primer (PCR 2)	5'-CCATCATCAGATAGAATCATCAT-3'
Filoviridae	PCR	RNA-dependent RNA polymerase (RdRp) gene	Filo-MOD-FWD	5'-TITTYTCHVTICAAAAICAYTGGG-3'	#VALUE!	2
			Filo-MOD-RVS	5'-GCYTCISMIAIIGTTTGIACATT-3'
Flaviviridae	nested PCR	NS3 helicase gene	AK4340F1 (PCR 1)	5'-GTACTTGCTACTGCNACNCC-3'	#VALUE!	3
			AK4630R1 (PCR 1)	5'-TACCCTGTCATAAGGGCRTC-3'
			AK4340F2 (PCR 2)	5'-CTTGCTACTGCNACNCCWCC-3'
			AK4630R2 (PCR 2)	5'-TACCCTGTCATAAGGGGRTCNGT-3'
simian immunodeficiency virus (SIV)	nested PCR	pol gene	polis4 (PCR 1)	5'-CCAGCNCACAAAGGNATAGGAGG-3'	#VALUE!	4
			polOR (PCR 1)	5'-ACBACYGCNCCTTCHCCTTTC-3'
			polis2 (PCR 2)	5'-TGGCARATRGAYTGYACNCAYNTRGAA-3'
			uni2 (PCR 2)	5'-CCCCTATTCCTCCCCTTCTTTTAAAA-3'
Orthopoxvirus	qPCR	?	OPV FW	5'-TAATACTTCGATTGCTCATCCAGG-3'		5
			OPV RV	5'-ACTTCTCACAAATGGATTTGAAAATC-3'
			OPV TMGB	FAM-TCCTTTACGTGATAAATCAT-NFQ-MGB
Paramyxoviridae	seminested PCR	RNA-dependent RNA polymerase (RdRp) gene	PAR-F1 (PCR 1)	5'-GAAGGITATTGTCAIAARNTNTGGAC-3'	#VALUE!	6
			PAR-R (PCR 1)	5'-GCTGAAGTTACIGGITCICCDATRTTNC-3'
			PAR-F2 (PCR 2)	5'-GTTGCTTCAATGGTTCARGGNGAYAA-3'
			PAR-R (PCR 2)	5'-GCTGAAGTTACIGGITCICCDATRTTNC-3'
References
1. Chu DKW, Leung CYH, Gilbert M, Joyner PH, Ng EM, Tse TM, et al. Avian coronavirus in wild aquatic birds. J Virol. 2011;85: 12815–12820. doi:10.1128/JVI.05838-11
2. Goldstein T, Anthony SJ, Gbakima A, Bird BH, Bangura J, Tremeau-Bravard A, et al. Author correction: The discovery of Bombali virus adds further support for bats as hosts of ebolaviruses. Nat Microbiol. 2018;3: 1486–1486. doi:10.1038/s41564-018-0315-3
3. Kapoor A, Simmonds P, Scheel TKH, Hjelle B, Cullen JM, Burbelo PD, et al. Identification of rodent homologs of hepatitis C virus and pegiviruses. mBio. 2013;4. doi:10.1128/mBio.00216-13
4. Li Y, Ndjango JB, Learn GH, Ramirez MA, Keele BF, Bibollet-Ruche F, et al. Eastern chimpanzees, but not bonobos, represent a simian immunodeficiency virus reservoir. J Virol. 2012;86: 10776–10791. doi:10.1128/JVI.01498-12
5. Schroeder K, Nitsche A. Multicolour, multiplex real-time PCR assay for the detection of human-pathogenic poxviruses. Mol Cell Probes. 2010;24: 110–113. doi:10.1016/j.mcp.2009.10.008
6. Tong S, Chern SWW, Li Y, Pallansch MA, Anderson LJ. Sensitive and broadly reactive reverse transcription-PCR assays to detect novel paramyxoviruses. J Clin Microbiol. 2008;46: 2652–2658. doi:10.1128/JCM.00192-08
