# Supplementary material for: A wide diversity of viruses detected in African mammals involved in the wild meat supply chain
Source: PLoS Pathog. 2025 Dec 29;21(12):e1013643. doi: 10.1371/journal.ppat.1013643 (PMC12747337; doi:10.1371/journal.ppat.1013643)
Supplement: S3 Table — (XLSX) [file ppat.1013643.s003.xlsx]

## Sheet: Sheet1
S3 Table. Read processing and detection of viral reads. Pools with a terrestrial vertebrate viral RPM > 1 are shown in bold; grey indicates pools in which no viral contigs were found; orange indicates pools with non-viral BLAST hit of the consensus of assembled reads; purple indicates pools with an endogenous top BLAST hit of the contigs; blue indicates pools in which contigs did not map to a vir…
pool	Total number of reads	Number of reads after quality trimming	Reference host genome used for filtering	Number of reads after host filtering	GenBank SRR accession number (SRA)	Genbank TSA accession number	Detected terrestrial vertebrate viral families	Accession number top viral BLAST hit/e-value/percent identity (virus name, family, subfamily)*	Number of quality trimmed paired reads mapped to consensus	RPM
pool 1	164619000	150862188	Echinops telfairi (GCA_000313985.1)	13140448	SRR33015600	GLKA010000001 — GLKA010054533	Poxviridae	HQ420893.1/7e-60/73.01% (cowpox virus, Poxviridae)	12	0.0795428
							Retroviridae (Orthoretrovirinae, Gammaretrovirus)	XM_041646874.1/0.0/72.36% (Microtus oregoni, Cricetidae)	22854
							Retroviridae (Orthoretrovirinae, Betaretrovirus)	XM_055623262.1/5e-142/71.24% (Psammomys obesus, Muridae)	8856
pool 10	157700184	147126400	Felis catus (GCA_000003115.1)	9804428	SRR33015599	GLKA010054534 — GLKA010124715	Retroviridae (Orthoretrovirinae, Betaretrovirus)	AC073504.18/2e-46/67.58% (Homo sapiens, Hominidae)	1414
pool 11	249123462	222880554	Heterohyrax brucei (GCA_028571685.1), Procavia capensis (GCA_000152225.2)	1609762	SRR33015588	GLKA010124716 — GLKA010126644	Flaviviridae	NC_034442.1/0.0/86.00% (Pegivirus suis, Flaviviridae)	121	0.543
							Hepadnaviridae	NC_024444.1/0.0/72.88% (Horseshoe bat hepatitis B virus, Hepadnaviridae)	3739569	16778.4
pool 12	115196990	107526406	Elephantulus edwardii (GCF_000299155.1)	3295106	SRR33015577	GLKA010126645 — GLKA010151634
pool 14	166636354	160433504	Elephantulus edwardii (GCF_000299155.1)	6016938	SRR33015576	GLKA010151635 — GLKA010201181	Hepadnaviridae	MK981550.1/4e-41/77.10% (domestic donkey hepatitis B virus, Hepadnaviridae)	25	0.156
							Nodaviridae	PQ053952.1/7e-25/72.94% (Qianjiang noda-like virus 94, Nodaviridae)	2	0.012
							Retroviridae (Orthoretrovirinae, Betaretrovirus)	OL519619.1 /5e-28/74.65% (Manis javanica, Manidae)	1413
pool 15	239415532	206836608	Phataginus tricuspis (GCA_029783875.1)	3532362	SRR33015575	GLKA010201182 — GLKA010204324	Retroviridae	Contig top BLAST hit endogenous
pool 23	148471664	124651840	Galagoides demidoff (GCA_963574575.1)	235990	SRR33015574	GLKA010204325 — GLKA010206649	Hepadnaviridae	MG600410.1/8e-35/81.21% (bat hepadnavirus, Hepadnaviridae)	8	0.064
pool 27	264141112	229894096	Papio anubis (GCA_008728515.1)	152416420	SRR33015573	GLKA010206650 — GLKA010218547	Papillomaviridae	FN677755.1/2e-108/99.13% (human papillomavirus 150, Papillomaviridae)	22	0.096 (reads overlapping)
							Retroviridae (Orthoretrovirinae, Gammaretrovirus)	Contig top BLAST hit endogenous
pool 28	159283126	142715776	Perodicticus potto (GCA_963574655.1)	109742	SRR33015572	GLKA010218548 — GLKA010219466
pool 29	214572354	198949136	Hystrix cristata (GCA_004026905.1), Cricetomys gambianus (GCA_004027575.1)	5837350	SRR33015571	GLKA010219467 — GLKA010225433	Flaviviridae	OM451125.1/4e-13/71.21% (porcupine pegivirus, Flaviviridae)	17	0.085
pool 30	133628720	123038178	Tamias sibericus (GCA_025594165.1)	3187750	SRR33015598	GLKA010225434 — GLKA010263884	Parvoviridae	AHA85401.1/1e-14/45.88% (bat gammaherpesvirus, Retroviridae)	2	0.016
							Picornaviridae	MW218667.1/3e-168/67.81% (lanama virus, Picornaviridae)	1962	15.946
							Retroviridae (Orthoretrovirinae, Betaretrovirus)	XR_009228400.1/1e-123/69.53% (Marmota monax, Sciuridae)	1881
pool 31	840742050	775847866	Apodemys sylvaticus (GCA_001305905.1), Tamias sibericus (GCA_025594165.1), Thryonomys swinderianus (GCA_004025085.1)	20727700	SRR33015597	GLKA010263885 — GLKA010531251	Anelloviridae	NC_076140.1/3e-48/75.53% (rodent torque teno virus 1, Anelloviridae)	8	0.01
							Retroviridae (Orthoretrovirinae, Gammaretrovirus)	AC113312.7/0.0/81.56% (Mus musculus, Muridae)	113756
							Retroviridae (Orthoretrovirinae, Betaretrovirus)	AC160634.2/0.0/82.17% (Mus musculus, Muridae)	33738
pool 32	174197682	161595254	Bos taurus (GCA_002263795.4)	92116340	SRR33015596	GLKA010531252 — GLKA010556722	No vertebrate viral contigs
pool 33	157788584	148653172	Cephalophus harveyi (GCA_006410635.1)	30057650	SRR33015595	GLKA010556723 — GLKA010588711	No vertebrate viral contigs
pool 35	205368298	188686624	Phacochoerus africanus (GCF_016906955.1)	103718422	SRR33015594	GLKA010588712 — GLKA010652491	No vertebrate viral contigs
pool 37	164769304	156404422	Cercopithecus ascanius (GCA_963574115.1)	64215128	SRR33015593	GLKA010652492 — GLKA010675281	No vertebrate viral contigs
pool 38	202020124	184429508	Cercopithecus neglectus (GCA_963574685.1)	72359722	SRR33015592	GLKA010675282 — GLKA010687642	Arteriviridae	KP126831.1/0.0/82.81% (DeBrazza’s monkey arterivirus, Arteriviridae)	6641	36.008
							Hepadnaviridae	FR714501.1/7e-38/81.61% (hepatitis B virus, Hepadnaviridae)	2	0,011
							Retroviridae (Orthoretrovirinae, Gammaretrovirus)	AHA85401.1/1e-14/45.88% (bat gammaretrovirus, Retroviridae)	2	0,011 (based on mapping to short fragment)
pool 39	169399888	160513636	Pan troglodytes (GCA_028858775.2)	82738726	SRR33015591	GLKA010687643 — GLKA010748090	Astroviridae	Contig did not map to reference
							Flaviviridae	ON811741.1/1e-06/68.93 (Flaviviridae sp., Flaviviridae)	12	0.075
							Hepeviridae	QQA03995.1/3e-56/54.02 (la herreria hepevirus, Hepeviridae)	23	0.14 (based on mapping to short fragment)
							Phenuiviridae	Contig did not map to reference
pool 42	141759972	131941428	Cephalophus harveyi (GCA_006410635.1)	37589862	SRR33015590	GLKA010748091 — GLKA010827704	Astroviridae	JF327666.1/0.0/98.99 (human astrovirus, Astroviridae)	11	0.083
							Caliciviridae	MN033664.1/3e-05/71.90 (Picornavirales sp., unclassified)	2	0.015 (based on mapping to short fragment)
							Flaviviridae	DBA56538.1/3e-19/41.75 (Cryptocercus pudacuoensis jingmenvirus, Flaviviridae)	4	0.03 (based on mapping to short fragment)
							Nodaviridae	OQ986803.1/8e-119/73.78 (arthropod nodavirus 2, Nodaviridae)	54	0.409
							Papillomaviridae	NC_039037.1/2e-32/78.07 (Puda puda papillomavirus 1, Papillomaviridae)	7	0.053
							Picobirnaviridae	AB186898.1/0.0/91.11 (human picobirnavirus, Picobirnaviridae)	5	0.038
							Picornaviridae	ON162393.1/9e-73/85.83 (Picornaviridae sp., Picornaviridae)	2	0.015
							Rhabdoviridae	OQ715710.1/3e-17/73.99 (Wufeng shrew rhabdovirus 13, Rhabdoviridae)	2	0.015
							Spinareoviridae	OR829954.2/0.0/95.16 (Cypovirus 4, Spinareoviridae)	4	0.03 (based on mapping to short fragment)
pool 43	184787148	174254948	Philantomba maxwellii (GCA_006410695.1)	78754526	SRR33015589	GLKA010827705 — GLKA010941538	Hepeviridae	NC_040814.1/0.045/77.78 (elicom virus 1, unclassified)	2	0.011
							Nodaviridae	OP834149.1/2e-05/75.28 (buhirugu virus 5, unclassified	2	0.011
							Orthoherpesviridae	NC_007646.1/0.0/71.69 (ovine gammaherpesvirus 2, Orthoherpesviridae)	4954	28.43
							Picobirnaviridae	CP031252.1/0.0/91.94 (Neisseria elongata, Neisseriaceae)	50711072
							Picornaviridae	MW684798.1/3E-100/93.57 (Megrivirus sp., Picornaviridae)	4	0,023
pool 44	130404888	122546698	Mungos mungo (GCA_004023785.1)	50437438	SRR33015587	GLKA010941539 — GLKA011006506	Astroviridae	Contig did not map to reference
							Hepeviridae	MT792641.1/1e-06/75.76 (French Guiana hepevirus, Hepeviridae)	59	0.481 (based on mapping to short fragment)
							Nodaviridae	OP019107.1/6e-77/88.24 (Eriocheir sinensis nodavirus 1, Nodaviridae)	12	0.098
							Picobirnaviridae	MG693135.1/2e-10/72.67 (Lysoka partiti-like virus, Picobirnaviridae)	6	0.049
							Picornaviridae	UUV42601.1/1e-13/55.21 (Tuatara cloaca-associated picorna-like virus 1, Picornaviridae)	6	0.049 (based on mapping to short fragment)
							Retroviridae (Orthoretrovirinae, Betaretrovirus)	AY820117.1/3e-72/81.38 (Urva javanica, Herpestidae)	55
							Spinareoviridae	MZ218360.1/2e-42/76.76 (Cypovirus sp., Spinareoviridae)	6	0.049
pool 45	131904212	121097622	Felis catus (GCA_000003115.1)	37225244	SRR33015586	GLKA011006507 — GLKA011114915	Nodaviridae	MK014576.1/0.0/99.37 (Nodaviridae sp., Nodaviridae)	11	0.091
							Orthoherpesviridae	NC_029255.1/3e-50/72.39 (Myotis gammaherpesvirus 8, Orthoherpesviridae)	546	4.839
							Picobirnaviridae	CP091522.1/0.0/84.00 (Neisseria sp. Dent CA1/247, Neisseriaceae)	27232278
							Retroviridae (Orthoretrovirinae, Gammaretrovirus)	Contig top BLAST hit endogenous
							Spinareoviridae	NC_015879.1/0.0/76.19 (baboon orthoreovirus, Spinareoviridae)	2496	20.611
pool 46	149070560	140958730	Elephantulus edwardii (GCF_000299155.1)	13424608	SRR33015585	GLKA011114916 — GLKA011241562	Arenaviridae	PP173883.1/1e-06/80.56 (sonemauk virus, unclassified)	2	0.014
							Astroviridae	No BLAST hit found	2	0.014
							Eupolintoviridae	XM_006893541.1/2e-71/86.72 (Elephantulus edwardii, Macroscelidae)	625
							Flaviviridae	Contig did not map to reference
							Picobirnaviridae	MW806938.1/2e-51/79.30 (Picobirnavirus sp., Picobirnaviridae)	2	0.014
							Picornaviridae	MZ679155.1/4e-59/70.29 (Marnaviridae sp., Marnaviridae)	6	0.043
							Retroviridae (Orthoretrovirinae, Gammaretrovirus)	Contig top BLAST hit endogenous
							Retroviridae (Orthoretrovirinae, Betaretrovirus)	Contig top BLAST hit endogenous
							Rhabdoviridae	MW063124.1/3e-19/67.98 (Morogoro maize-associated virus, Rhabdovirinae)	6	0.043
							Togaviridae	OR870558.1/1e-11/67.44 (Togaviridae sp., Togaviridae)	4	0.028
pool 47	238711060	225412070	Allenopithecus nigroviridis (GCA_963574245.1)	109718458	SRR33015584	GLKA011241563 — GLKA011363999	Chuviridae	NC_076991.1/0.004/77.14 (Supella longipalpa mononega-like virus 2, Chuviridae)	5	0.041
							Flaviviridae	DBA56811.1/1e-23/53.01 (Locusta migratoria associated flavi-like virus, Flaviviridae)	2	0.017
							Hepeviridae	MT792641.1/3e-11/68.46 (French Guiana hepevirus, Hepeviridae)	2	0.017
							Orthoherpesviridae	NC_043058.1/9e-63/93.60 (papiine gammaherpesvirus 1, Orthoherpesviridae)	17	0.14
							Phenuiviridae	OQ715516.1/9e-08/70.73 (Wufeng shrew phenuivirus 1, Phenuiviridae)	10	0.083
							Picobirnaviridae	MW977279.1/6e-142/75.76 (porcine picobirnavirus, Picobirnaviridae)	55	0.454
							Picornaviridae	PP943393.1/2e-38/70.43 (salivirus A, Picornaviridae)	11	0.091
							Retroviridae (Spumaretrovirinae)	NC_010820.1/0.0/74.89 (African green monkey simian foamy virus, Retroviridae)	32202	265.918
							Spinareoviridae	NC_015878.1/4e-89/74.71 (baboon orthoreovirus, Spinareoviridae)	48	0.396
pool 48	271960560	257776154	Cercopithecus mona (GCA_014849445.1)	111949852	SRR33015583	GLKA011364000 — GLKA011545979	Astroviridae	AP035785.1/1e-140/85.94 (Prevotella sp., Prevotellaceae)	401912
							Caliciviridae	CP103199.1/1e-22/71.43 (Bacteroides fragilis, Bacteroidaceae)	2
							Flaviviridae	MK948535.1/1e-11/84.21 (Wuhan aphid virus 2, Flaviviridae)	3	0.012
							Hepeviridae	OP080569.1/8e-18/67.63 (Tuatara cloaca-associated hepevirus-1, Hepeviridae)	102	0.396
							Nodaviridae	OQ866080.1/9e-47/67.47 (putepeofons virus, unclassified)	19	0.074
							Parvoviridae	PQ161437.1/0.0/93.48 (Danaus plexippus plexippus iteravirus, Parvoviridae)	154	0.597
							Phenuiviridae	XM_031513590.1/0.019/92.31 (Apis dorsata, Apidae)	1029
							Picobirnaviridae	MG693135.1/0.0/73.77 (Lysoka partiti-like virus, Picobirnaviridae)	845	3.278
							Picornaviridae	UCS96339.1/5e-14/60.66 (Picobirnaviridae sp., Picobirnaviridae)	4	0.016
							Retroviridae (Spumaretrovirinae)	NC_043445.1/0.0/83.45 (guenon simian foamy virus, Retroviridae)	2860	11.095
							Rhabdoviridae	MF582544.1/0.0/83.48 (simian foamy virus 3, Retroviridae)	1581	6.133
							Sedoreoviridae	XOB76125.1/1e-27/50.89 (Yunnan shrew orbivirus 7, Sedoreoviridae)	7	0.027
							Spinareoviridae	AHJ14784.1/8e-46/44.32 (Orgyia pseudotsugata cypovirus 5, Spinareoviridae)	24	0.093
pool 49	142479798	134016002	Cercopithecus ascanius (GCA_963574115.1)	55191610	SRR33015582	GLKA011545980 — GLKA011658680	Astroviridae	CP137559.1/4e-153/88.81 (Segatella hominis, Prevotellaceae)	260819
							Caliciviridae	WAP91247.1/3e-19/56.10 (avian associated calicivirus 5, Caliciviridae)	3	0.022 (based on mapping to short fragment)
							Hepeviridae	UUV42642.1/6e-23/47.13 (Tuatara cloaca-associated hepevirus-1, Hepeviridae)	2	0.015
							Iridoviridae	Contig did not map to reference
							Nodaviridae	ON049776.1/5e-142/77.76 (Nodaviridae sp., Nodaviridae)	53	0.395
							Papillomaviridae	NC_040827.1/3e-43/78.83 (Macaca mulatta papillomavirus 3, Papillomaviridae)	2	0.015
							Picobirnaviridae	MW977383.1/0.0/82.38 (porcine picobirnavirus, Picobirnaviridae)	247	1.843
							Picornaviridae	WWV87020.1/4e-25/54.39 (Picornaviridae sp., Picornaviridae)	8	0.06 (based on mapping to short fragment)
							Retroviridae (Spumaretrovirinae)	MF582544.1/0.0/81.39 (simian foamy virus 3, Retroviridae)	334	2.492
							Spinareoviridae	NC_003008.1/0.0/79.67 (cypovirus 14, Spinareoviridae)	373
pool 50	113288066	105663576	Cercopithecus ascanius (GCA_963574115.1)	45606692	SRR33015581	GLKA011658681 — GLKA011734636	Caliciviridae	WAP91247.1/4e-20/45.76 (avian associated calicivirus 5, Caliciviridae)	3	0.028 (based on mapping to short fragment)
							Chuviridae	WPV62253.1/6e-15/51.43 (Wufeng shrew chuvirus 1, Chuviridae)	2	0.019
							Picobirnaviridae	MW977454.1/3e-58/84.09 (porcine picobirnavirus, Picobirnaviridae)	11	0.104
							Picornaviridae	PQ368552.1/3e-75/85.27 (goose picornavirus, Picornaviridae)	2	0,019
							Retroviridae (Spumaretrovirinae)	NC_043445.1/0.0/82.75 (guenon simian foamy virus, Retroviridae)	18742	177.374
							Sedoreoviridae	HM627553.1/0.0/96.34 (human rotavirus A, Sedoreoviridae)	3882	36.739
pool 51	115320680	108273472	Allenopithecus nigroviridis (GCA_963574245.1)	46743280	SRR33015580	GLKA011734637 — GLKA011830644	Astroviridae	CP152348.1/2e-164/91.85 (Segetella copri, Prevorellaceae)	74647
							Caliciviridae	WAP91247.1/1e-13/40.48 (avian associated calicivirus 5, Caliciviridae)	2	0.018 (based on mapping to short fragment)
							Chuviridae	DBA56554.1/5e-20/43.94 (Nasutitermes takasagoensis chuvirus 1, Chuviridae)	4	0.037
							Flaviviridae	KR996151.1/2e-59/80.07 (simian pegivirus, Flaviviridae)	4	0.037
							Hepeviridae	MT792641.1/8e-07/75.76 (French Guiana hepevirus, Hepeviridae)	9	0.083
							Nairoviridae	LR906217.1/6e-5/91.84 (Darwinula stevensoni, Darwinulidae)	2046
							Picobirnaviridae	ON050390.1/0.0/76.46 (Picobirnavirus sp., Picobrnaviridae)	2677	24.724
							Picornaviridae	OY969416.1/4e-142/93.37 (uncultured Verrucomicrobiae bacterium, unclassified bacteria family)	1707
							Retroviridae (Spumaretrovirinae)	GNLJLK /0.0/85.38 (simian foamy virus, Retroviridae)	505	4.664
							Retroviridae (Orthoretrovirinae, Lentivirus)	KM378566.1/2e-04/86.00 (simian immunodeficiency virus, Retroviridae)	6	0.055
							Rhabdoviridae	OR605706.1/3e-27/71.33 (Drosophila Lasswade rhabdovirus, Rhabdoviridae)	898
pool 52	158476930	147964676	Hystrix_cristata (GCA_004026905.1)	78568178	SRR33015579	GLKA011830645 — GLKA011956009	Chuviridae	BK067098.1/3e-29/72.76 (nasutitermes takasagoensis chuvirus 1, Chuviridae)	2	0.014
							Flaviviridae	LC596433.1/2e-25/71.02 (atypical porcine pestivirus, Flaviviridae)	23	0.155
							Nodaviridae	PP744796.1/2e-33/76.17 (Alphanodavirus sp., Nodaviridae)	2	0.014
							Phenuiviridae	NC_031298.1/2e-140/70.41 (Wuhan fly virus 1, Phenuiviridae)	107	0.723
							Picobirnaviridae	MW052110.1/7e-09/72.87 (retsystermes virus, unclassified)	2	0.014
							Picornaviridae	WWV86703.1/1e-23/41.88 (Picornaviridae sp., Picornaviridae)	4	0.027 (based on mapping to short fragment)
							Retroviridae	Contig top BLAST hit endogenous
							Rhabdoviridae	NC_028244.1/0.0/67.08 (Cytorhabdovirus hordei, Rhabdoviridae)	183
pool 53	147910410	140143840	Hystrix_cristata (GCA_004026905.1), Cricetomys gambianus (GCA_004027575.1)	51380760	SRR33015578	GLKA011956010 — GLKA012061355	Astroviridae	PV236615.1/3e-29/72.55 (Togaviridae sp., Togaviridae)	2	0.014
							Birnaviridae	PP211281.1/0.0/82.40 (Rattus norvegicus associated picobirnavirus 35, Picobirnaviridae)	171	1.22
							Flaviviridae	OP895705.1/1e-08/75.76 (dengue virus type 3, Flaviviridae)	16	0.114
							Nodaviridae	UQB76287.1/1e-11/53.45 (flumine noda-like virus 16, Nodaviridae)	2	0.014
							Peribunyaviridae	KF823819.1/4e-36/83.33 (fox fecal bunyavirus, Peribunyaviridae)	10	0.071
							Picobirnaviridae	MG010916.1/2e-144/71.77 (macaque picobirnavirus 31, Picobirnaviridae)	2688	19.18
							Picornaviridae	KT452747.1/3e-114/80.84 (bat hepatovirus, Picornaviridae)	29	0.207
* BLAST hit of consensus of mapped quality trimmed reads against non-redundant nucleotide database. In case of multiple blast hits with the same E-value, the top positioned blast hit was selected.
