# Supplementary material for: A wide diversity of viruses detected in African mammals involved in the wild meat supply chain
Source: PLoS Pathog. 2025 Dec 29;21(12):e1013643. doi: 10.1371/journal.ppat.1013643 (PMC12747337; doi:10.1371/journal.ppat.1013643)
Supplement: S4 Table — (XLSX) [file ppat.1013643.s004.xlsx]

## Sheet: Sheet1
S4 Table. Best-fitting substitution models based on the Bayesian Information Criterion (BIC) and gamma shape alpha using ModelFinder in IQ-TREE v2.2.2.6
Pools	Gene	Family level analyses			Genus level analyses
		Detected viral family (- subfamily)**	Best-fitting substitution model	Gamma shape alpha	Detected viral genus**	Best-fitting substitution model	Gamma shape alpha
pool 38	RNA-dependent RNA polymerase	Arteriviridae - Simarterivirinae	TVM+F+I+G4	1.645	Iotaarterivirus	TPM2u+F+G4	0.658
pool 11	DNA polymerase	Hepadnaviridae	TVM+F+I+G4	0.907	Orthohepadnavirus	GTR+F+I+G4	0.749
pool 43, pool 45	DNA polymerase	Orthoherpesviridae - Gammaherpesvirinae	TVMe+I+G4; TPM3u+F+I+G4	0.985; 1.244	Macavirus; Percavirus/Rhadinovirus	TVMe+G4; TPM2u+F+I+G4	0.455; 0.973
pool 48, pool 49, pool 51, pool53	RNA-dependent RNA polymerase	Picobirnaviridae	TPM2+F+G4	1.009	Orthopicobirnavirus	GTR+F+I+G4	1.043
pool 30	RNA-dependent RNA polymerase	Picornaviridae - Paavivirinae	GTR+F+I+G4	0.915	Kunsagivirus	TIM2e+G4	0.689
pool 47, pool 48, pool 49, pool 50, pool 51	pol gene	Retroviridae - Spumaretrovirinae	TVM+F+I+G4	0.846	Simiispumavirus	TVM+F+I+G4; TPM2u+F+I+G4*	0.814, 1.063*
pool 50	RNA-dependent RNA polymerase	Sedoreoviridae	GTR+F+I+G4	0.978	Rotavirus	GTR+F+I+G4	0.523
pool 45	RNA-dependent RNA polymerase	Spinareoviridae	GTR+F+I+G4	1.205	Orthoreovirus	GTR+F+I+G4	0.729
pool51	pol gene	Lentivirus (SIV, HIV-1, HIV-2)	GTR+F+I+G4	0.738	Lentivirus (SIV from African green monkeys)	TIM2+F+I+G4	0.659
*Analyses with shorter pol sequences in order to include more GenBank sequences
** For the strain of Lentivirus detected in pool 51, we included lentiviruses belonging to SIV, HIV-1, and HIV-2 to assign the detected strain to a clade of SIV, and lentiviruses belonging to SIVagm to further assign the strain to an SIV subtype.
