# Supplementary material for: A wide diversity of viruses detected in African mammals involved in the wild meat supply chain
Source: PLoS Pathog. 2025 Dec 29;21(12):e1013643. doi: 10.1371/journal.ppat.1013643 (PMC12747337; doi:10.1371/journal.ppat.1013643)
Supplement: S5 Table — (XLSX) [file ppat.1013643.s005.xlsx]

## Sheet: Sheet1
S5 Table. Results from the Phi-test (SplitsTree4 v4.19.2) and recombination detection with methods in RDP4 v4.101
Pool	Gene	Family level analyses				Genus level analyses
		Detected viral family (- subfamily)	Phi-test p-value (SplitsTree4)	Recombination event detected in ≥ 3 methods? (RDP4)	Begin and end position of recombinant region(s) in alignment	Detected viral genusa	Phi-test p-value (SplitsTree4)	Recombination event detected in ≥ 3 methods? (RDP4)	Begin and end position of recombinant region(s) in alignment
pool 38	RNA-dependent RNA polymerase	Arteriviridae - Simarterivirinae	3.570E-9*	Yes*	3,200 — 3,717	Iotaarterivirus	0.748	No	NA
pool 11	DNA polymerase	Hepadnaviridae	1000	No	NA	Orthohepadnavirus	0.435	Yes*	1,433 — 2,103
pool 43, pool 45	DNA polymerase	Orthoherpesviridae - Gammaherpesvirinae	0.219; 0.985	No, No	NA, NA	Macavirus; Percavirus/Rhadinovirus	0.875; 0.618	No, No	NA, NA
pool, 48, pool 49, pool 51, pool53	RNA-dependent RNA polymerase	Picobirnaviridae	1000	Yes*	688 — 788; 184 — 378	Orthopicobirnavirus	0.858	Yes*	702 — 806
pool 30	RNA-dependent RNA polymerase	Picornaviridae - Paavivirinae	0.001*	No	NA	Kunsagivirus	0.114	No	NA
pool 47, pool 48, pool 49, pool 50, pool 51	pol gene	Retroviridae - Spumaretrovirinae	4.076E-5*	No	NA	Simiispumavirus (long)	0.004*	No	NA
						Simiispumavirus (short)	0.0426*	No	NA
pool 50**	RNA-dependent RNA polymerase	Sedoreoviridae	3.937E-4*	No	NA	Rotavirus	0.413	Yes*	798 — 2,170
pool 45	RNA-dependent RNA polymerase	Spinareoviridae	5.312E-8*	No	NA	Orthoreovirus	9.636E-4*	Yes*	724 — 1,158 and 1,538 — 1,704
pool 51***	pol gene	Lentivirus (SIV, HIV-1, HIV-2)	0.96	No	NA	SIVagm	0.61	No	NA
*p-value <0.05
**Recombination tests for Rotavirus were performed on clade depicted in Figure 4-d and Supplementary Figure S12-b
***Recombination tests performed on the LANL (https://www.hiv.lanl.gov/) sequences in the curated alignment 'Web Alignment' and all sequences from the subtype SIVagm
