# Supplementary material for: A wide diversity of viruses detected in African mammals involved in the wild meat supply chain
Source: PLoS Pathog. 2025 Dec 29;21(12):e1013643. doi: 10.1371/journal.ppat.1013643 (PMC12747337; doi:10.1371/journal.ppat.1013643)
Supplement: S6 Table — (XLSX) [file ppat.1013643.s006.xlsx]

## Sheet: Sheet1
S6 Table. Genome coverage and depth of detected viral sequences with RPM ≥ 1
pool	Host order	Host species	Number of specimens	Viral family (and subfamily) of BLAST hit	Viral genus	RPM	Mean depth	% Coverage	GenBank accession number
pool 11	Hyracoidea	Dendrohyrax sp.	1	Hepadnaviridae	Orthohepadnavirus	16778.4	149228	100	PV553495
pool 30	Rodentia	Funisciurus sp.and Funisciurus anerythrus	5	Picornaviridae, Paavivirinae	Kunsagivirus	15.946	37.3	99.3	PV553496
pool 38	Primates	Cercopithecus neglectus	2	Arteriviridae	Iotaarterivirus	36.008	37.9	95.2	PV553497
pool 43	Artiodactyla	Philantomba monticola	2	Orthoherpesviridae, Gammaherpesvirinae	Macavirus	28.43	5.1	45.6	PV553530
pool 45	Carnivora	Nandinia binotata	1	Spinareoviridae	Orthoreovirus	20.611	15.7	88.1	PV553499 (segment L1), PV553500 (segment L2), PV553501 (segment L3), PV553502 (segment M1), PV553503 (segment M2), PV553504 (segment M3), PV553505 (segment S1), PV553506 (segment S2), PX240712 (segment S3)
				Orthoherpesviridae, Gammaherpesvirinae	Percavirus/Rhadinovirus	4.839	0.7	7.5	PV553527
pool 47	Primates	Allenopithecus nigroviridis	2	Retroviridae, Spumaretrovirinae	Simiispumavirus	265.918	392.8	100	PV553507
pool 48	Primates	Cercopithecus wolfi/Cercopithecus denti	4	Retroviridae, Spumaretrovirinae	Simiispumavirus	11.095	35.2	99.8	PV553508
				Picobirnaviridae	Orthopicobirnavirus	3.278	25.8	78.6	PX240710 (dsRNA1), PX240711 (dsRNA2)
pool 49	Primates	Cercopithecus ascanius	8	Picobirnaviridae	Orthopicobirnavirus	1.843	7.9	37.3	PX240713 (dsRNA1), PV553509 (dsRNA2)
				Retroviridae, Spumaretrovirinae	Simiispumavirus	2.492	4.1	90.2	PV553510
pool 50	Primates	Cercopithecus ascanius	2	Retroviridae, Spumaretrovirinae	Simiispumavirus	177.374	230.9	100	PV553511
				Sedoreoviridae	Rotavirus	36.739	30	92.7	PV553512 (segment 1), PV553513 (segment 2), PV553514 (segment 3), PV553515 (segment 4), PV553516 (segment 5), PV553517 (segment 6), PV553518 (segment 7), PV553519 (segment 8), PV553520 (segment 9), PV553521 (segment 10), PV553522 (segment 11)
pool 51	Primates	Allenopithecus nigroviridis	2	Picobirnaviridae	Orthopicobirnavirus	24.724	73.1	23.2	PX240714 (dsRNA1), PV553523 (dsRNA2)
				Retroviridae, Spumaretrovirinae	Simiispumavirus	4.664	6.3	83.2	PV553525
pool 53	Rodentia	Cricetomys ansorgei (Cricetomys sp. 2 sensu Olayemi et al. 2012) [1]	14	Picobirnaviridae	Orthopicobirnavirus	19.18	59.4	64	PX240715 (dsRNA1), PV553526 (dsRNA2)
1. Olayemi A, Nicolas V, Hulselmans J, Missoup AD, Fichet-Calvet E, Amundala D, et al. Taxonomy of the African giant pouched rats (Nesomyidae: Cricetomys): molecular and craniometric evidence support an unexpected high species diversity. Zool J Linn Soc. 2012;165: 700–719. doi:10.1111/j.1096-3642.2012.00823.x
