# Supplementary material for: A wide diversity of viruses detected in African mammals involved in the wild meat supply chain
Source: PLoS Pathog. 2025 Dec 29;21(12):e1013643. doi: 10.1371/journal.ppat.1013643 (PMC12747337; doi:10.1371/journal.ppat.1013643)
Supplement: S7 Table — For each strain that is included in the analysis, the GenBank accession (or pool) number, virus name, country, and host are given (when available from NCBI Virus). Only p-distances from the strain found in the present study are shown and ordered by p-distance. (XLSX) [file ppat.1013643.s007.xlsx]

## Sheet: Sheet1
S7 Table. Pairwise nucleotide p-distance estimated based on the RNA-dependent RNA polymerase gene for Iotaarterivirus. For each strain that is included in the analysis, the GenBank accession (or pool) number, virus name, country, and host are given (when available from NCBI Virus). Only p-distances from the strain found in the present study are shown, sorted in ascending order.
pool38||Iotaarterivirus|Brussels|Cercopithecus_neglectus	p-distance
NC_026509|Iotaarterivirus_debrazmo|Iotaarterivirus|Cameroon|Cercopithecus_neglectus	0.146778
NC_038292|Iotaarterivirus_kibreg_1|Iotaarterivirus|Uganda|Cercopithecus_ascanius	0.338152
KR139838|Iotaarterivirus_pejah|Iotaarterivirus|USA|Macaca_mulatta	0.375153
NC_027124|Iotaarterivirus_pejah|Iotaarterivirus|USA|Macaca_mulatta	0.375398
KR139840|Iotaarterivirus_pejah|Iotaarterivirus|USA|Macaca_mulatta	0.375153
