# Supplementary material for: A wide diversity of viruses detected in African mammals involved in the wild meat supply chain
Source: PLoS Pathog. 2025 Dec 29;21(12):e1013643. doi: 10.1371/journal.ppat.1013643 (PMC12747337; doi:10.1371/journal.ppat.1013643)
Supplement: S8 Table — For each strain that is included in the analysis, the GenBank accession (or pool) number, virus name, country, and host are given (when available from NCBI Virus). Only p-distances from the strain found in the present study are shown and ordered by p-distance. (XLSX) [file ppat.1013643.s008.xlsx]

## Sheet: Sheet1
S8 Table. Pairwise nucleotide p-distance estimated based on the DNA polymerase gene (a) and full genome for Orthohepadnavirus (b). For each strain that is included in the analysis, the GenBank accession (or pool) number, virus name, country, and host are given (when available from NCBI Virus). Only p-distances from the strain found in the present study are shown, sorted in ascending order.
a. DNA polymerase		b. Full genome
pool11||DRC|Dendrohyrax_sp.	p-distance	pool11||DRC|Dendrohyrax_sp.	p-distance
KC790373|Roundleaf_bat_hepatitis_B_virus|Gabon|Hipposideros_cf._ruber	0.330241	KC790377|Roundleaf_bat_hepatitis_B_virus|Gabon|Rhinolophus_alcyone	0.326679
KC790375|Roundleaf_bat_hepatitis_B_virus|Gabon|Hipposideros_cf._ruber	0.330705	KX513949|Roundleaf_bat_hepatitis_B_virus|China|Rhinolophus	0.331004
KC790374|Roundleaf_bat_hepatitis_B_virus|Gabon|Hipposideros_cf._ruber	0.331169	KC790373|Roundleaf_bat_hepatitis_B_virus|Gabon|Hipposideros_cf._ruber	0.332487
KC790376|Roundleaf_bat_hepatitis_B_virus|Gabon|Hipposideros_cf._ruber	0.331633	KC790375|Roundleaf_bat_hepatitis_B_virus|Gabon|Hipposideros_cf._ruber	0.332804
KC790377|Roundleaf_bat_hepatitis_B_virus|Gabon|Rhinolophus_alcyone	0.33256	KC790376|Roundleaf_bat_hepatitis_B_virus|Gabon|Hipposideros_cf._ruber	0.333122
JX941466|Long-fingered_bat_hepatitis_B_virus|Myanmar|Miniopterus_fuliginosus	0.336271	KC790374|Roundleaf_bat_hepatitis_B_virus|Gabon|Hipposideros_cf._ruber	0.333122
KX513949|Roundleaf_bat_hepatitis_B_virus|China|Rhinolophus	0.340909	JX941466|Long-fingered_bat_hepatitis_B_virus|Myanmar|Miniopterus_fuliginosus	0.340236
KF939649|Pomona_bat_hepatitis_B_virus|China|Hipposideros_pomona	0.342764	MK620908|Tai_Forest_hepadnavirus|Cote_d_Ivoire|Philantomba_maxwellii	0.340481
OQ362107|Domestic_cat_hepatitis_B_virus|Thailand|Felis_catus	0.34462	KF939649|Pomona_bat_hepatitis_B_virus|China|Hipposideros_pomona	0.341587
OQ362111|Domestic_cat_hepatitis_B_virus|Thailand|Felis_catus	0.34462	OQ362109|Domestic_cat_hepatitis_B_virus|Thailand|Felis_catus	0.350608
OQ362109|Domestic_cat_hepatitis_B_virus|Thailand|Felis_catus	0.34462	OQ362107|Domestic_cat_hepatitis_B_virus|Thailand|Felis_catus	0.350608
OQ362112|Domestic_cat_hepatitis_B_virus|Thailand|Felis_catus	0.346011	OQ362111|Domestic_cat_hepatitis_B_virus|Thailand|Felis_catus	0.350608
MT506044|Domestic_cat_hepatitis_B_virus|Thailand|Felis_catus	0.346939	OQ362112|Domestic_cat_hepatitis_B_virus|Thailand|Felis_catus	0.351248
OQ362113|Domestic_cat_hepatitis_B_virus|Thailand|Felis_catus	0.347403	MT506046|Domestic_cat_hepatitis_B_virus|Thailand|Felis_catus	0.351567
MT506045|Domestic_cat_hepatitis_B_virus|Thailand|Felis_catus	0.347866	MT506044|Domestic_cat_hepatitis_B_virus|Thailand|Felis_catus	0.351567
MT506043|Domestic_cat_hepatitis_B_virus|Thailand|Felis_catus	0.348794	OQ859621|Domestic_cat_hepatitis_B_virus|Italy|Felis_catus	0.351714
MK902920|Domestic_cat_hepatitis_B_virus|Malaysia|Felis_catus	0.349258	MT506045|Domestic_cat_hepatitis_B_virus|Thailand|Felis_catus	0.351887
MT506046|Domestic_cat_hepatitis_B_virus|Thailand|Felis_catus	0.349722	MT506039|Domestic_cat_hepatitis_B_virus|Thailand|Felis_catus	0.352527
MT506039|Domestic_cat_hepatitis_B_virus|Thailand|Felis_catus	0.350649	MT506043|Domestic_cat_hepatitis_B_virus|Thailand|Felis_catus	0.352527
OQ859619|Domestic_cat_hepatitis_B_virus|Italy|Felis_catus	0.350649	OP643860|Domestic_cat_hepatitis_B_virus|Hong_Kong|Felis_catus	0.352847
MT506047|Domestic_cat_hepatitis_B_virus|Thailand|Felis_catus	0.351113	OQ362113|Domestic_cat_hepatitis_B_virus|Thailand|Felis_catus	0.352847
OQ362106|Domestic_cat_hepatitis_B_virus|Thailand|Felis_catus	0.351113	MK902920|Domestic_cat_hepatitis_B_virus|Malaysia|Felis_catus	0.353167
OP643860|Domestic_cat_hepatitis_B_virus|Hong_Kong|Felis_catus	0.351113	OP643855|Domestic_cat_hepatitis_B_virus|Hong_Kong|Felis_catus	0.353167
OQ130241|Domestic_cat_hepatitis_B_virus|Turkey|Felis_catus	0.351113	OP643859|Domestic_cat_hepatitis_B_virus|Hong_Kong|Felis_catus	0.353167
OQ859621|Domestic_cat_hepatitis_B_virus|Italy|Felis_catus	0.351113	MT506040|Domestic_cat_hepatitis_B_virus|Thailand|Felis_catus	0.353167
OP643855|Domestic_cat_hepatitis_B_virus|Hong_Kong|Felis_catus	0.351113	OP643856|Domestic_cat_hepatitis_B_virus|Hong_Kong|Felis_catus	0.353487
OR515502|Domestic_cat_hepatitis_B_virus|Taiwan|Felis_catus	0.351113	MT506047|Domestic_cat_hepatitis_B_virus|Thailand|Felis_catus	0.353807
OR515499|Domestic_cat_hepatitis_B_virus|Taiwan|Felis_catus	0.351113	OP643858|Domestic_cat_hepatitis_B_virus|Hong_Kong|Felis_catus	0.354127
MT506040|Domestic_cat_hepatitis_B_virus|Thailand|Felis_catus	0.351577	OP643861|Domestic_cat_hepatitis_B_virus|Hong_Kong|Felis_catus	0.354127
OP643852|Domestic_cat_hepatitis_B_virus|Hong_Kong|Felis_catus	0.351577	OQ362106|Domestic_cat_hepatitis_B_virus|Thailand|Felis_catus	0.354127
OP643859|Domestic_cat_hepatitis_B_virus|Hong_Kong|Felis_catus	0.351577	OQ859619|Domestic_cat_hepatitis_B_virus|Italy|Felis_catus	0.354127
OR515500|Domestic_cat_hepatitis_B_virus|Taiwan|Felis_catus	0.351577	LC685967|Domestic_cat_hepatitis_B_virus|Japan|Felis_catus	0.354127
OR515503|Domestic_cat_hepatitis_B_virus|Taiwan|Felis_catus	0.351577	OQ362110|Domestic_cat_hepatitis_B_virus|Thailand|Felis_catus	0.354447
MT506041|Domestic_cat_hepatitis_B_virus|Thailand|Felis_catus	0.352041	OP643852|Domestic_cat_hepatitis_B_virus|Hong_Kong|Felis_catus	0.354447
OP643861|Domestic_cat_hepatitis_B_virus|Hong_Kong|Felis_catus	0.352041	OK574325|Domestic_cat_hepatitis_B_virus|Italy|Felis_catus	0.354447
OP643858|Domestic_cat_hepatitis_B_virus|Hong_Kong|Felis_catus	0.352041	OP643857|Domestic_cat_hepatitis_B_virus|Hong_Kong|Felis_catus	0.354766
OP643856|Domestic_cat_hepatitis_B_virus|Hong_Kong|Felis_catus	0.352041	OP643851|Domestic_cat_hepatitis_B_virus|Hong_Kong|Felis_catus	0.354766
OP643851|Domestic_cat_hepatitis_B_virus|Hong_Kong|Felis_catus	0.352041	OP643854|Domestic_cat_hepatitis_B_virus|Hong_Kong|Felis_catus	0.354766
OM785182|Domestic_cat_hepatitis_B_virus|Italy|Felis_catus	0.352041	OQ362114|Domestic_cat_hepatitis_B_virus|Thailand|Felis_catus	0.354766
OP643857|Domestic_cat_hepatitis_B_virus|Hong_Kong|Felis_catus	0.352505	OQ130241|Domestic_cat_hepatitis_B_virus|Turkey|Felis_catus	0.354766
MT506042|Domestic_cat_hepatitis_B_virus|Thailand|Felis_catus	0.352505	MT506041|Domestic_cat_hepatitis_B_virus|Thailand|Felis_catus	0.355086
OQ362110|Domestic_cat_hepatitis_B_virus|Thailand|Felis_catus	0.352505	MT506042|Domestic_cat_hepatitis_B_virus|Thailand|Felis_catus	0.355086
OP643854|Domestic_cat_hepatitis_B_virus|Hong_Kong|Felis_catus	0.352505	MH307930|Domestic_cat_hepatitis_B_virus|Australia|Felis_catus	0.355406
OK574325|Domestic_cat_hepatitis_B_virus|Italy|Felis_catus	0.352505	OR515502|Domestic_cat_hepatitis_B_virus|Taiwan|Felis_catus	0.355726
OQ362114|Domestic_cat_hepatitis_B_virus|Thailand|Felis_catus	0.352968	OP643853|Domestic_cat_hepatitis_B_virus|Hong_Kong|Felis_catus	0.356046
OP643862|Domestic_cat_hepatitis_B_virus|Hong_Kong|Felis_catus	0.352968	OR515504|Domestic_cat_hepatitis_B_virus|Taiwan|Felis_catus	0.356046
OR389995|Domestic_cat_hepatitis_B_virus|Italy|Felis_catus	0.352968	OR515499|Domestic_cat_hepatitis_B_virus|Taiwan|Felis_catus	0.356046
MK117078|Domestic_cat_hepatitis_B_virus|Italy|Felis_catus	0.352968	OR515503|Domestic_cat_hepatitis_B_virus|Taiwan|Felis_catus	0.356046
OQ130246|Domestic_cat_hepatitis_B_virus|Turkey|Felis_catus	0.352968	MT026708|Domestic_cat_hepatitis_B_virus|Russia|Felis_catus	0.356226
OQ130244|Domestic_cat_hepatitis_B_virus|Turkey|Felis_catus	0.352968	OP643862|Domestic_cat_hepatitis_B_virus|Hong_Kong|Felis_catus	0.356366
OQ130248|Domestic_cat_hepatitis_B_virus|Turkey|Felis_catus	0.352968	OR515500|Domestic_cat_hepatitis_B_virus|Taiwan|Felis_catus	0.356366
MH307930|Domestic_cat_hepatitis_B_virus|Australia|Felis_catus	0.352968	MK117078|Domestic_cat_hepatitis_B_virus|Italy|Felis_catus	0.356686
OP094657|Domestic_cat_hepatitis_B_virus|USA|Felis_catus	0.353132	OQ130244|Domestic_cat_hepatitis_B_virus|Turkey|Felis_catus	0.357006
OR515504|Domestic_cat_hepatitis_B_virus|Taiwan|Felis_catus	0.353432	OQ130249|Domestic_cat_hepatitis_B_virus|Turkey|Felis_catus	0.357006
OP643853|Domestic_cat_hepatitis_B_virus|Hong_Kong|Felis_catus	0.353896	OQ130250|Domestic_cat_hepatitis_B_virus|Turkey|Felis_catus	0.357006
OQ130240|Domestic_cat_hepatitis_B_virus|Turkey|Felis_catus	0.353896	OQ130240|Domestic_cat_hepatitis_B_virus|Turkey|Felis_catus	0.357006
OQ130247|Domestic_cat_hepatitis_B_virus|Turkey|Felis_catus	0.35436	OQ130248|Domestic_cat_hepatitis_B_virus|Turkey|Felis_catus	0.357326
OQ130242|Domestic_cat_hepatitis_B_virus|Turkey|Felis_catus	0.354824	OR389995|Domestic_cat_hepatitis_B_virus|Italy|Felis_catus	0.357326
OR635616|Domestic_cat_hepatitis_B_virus|Chile|Felis_catus	0.355288	LC668427|Domestic_cat_hepatitis_B_virus|Japan|Felis_catus	0.357326
LC668427|Domestic_cat_hepatitis_B_virus|Japan|Felis_catus	0.355288	OQ130246|Domestic_cat_hepatitis_B_virus|Turkey|Felis_catus	0.357326
OQ130245|Domestic_cat_hepatitis_B_virus|Turkey|Felis_catus	0.355751	OM785182|Domestic_cat_hepatitis_B_virus|Italy|Felis_catus	0.357326
OQ130249|Domestic_cat_hepatitis_B_virus|Turkey|Felis_catus	0.355751	OQ130245|Domestic_cat_hepatitis_B_virus|Turkey|Felis_catus	0.357646
MK620908|Tai_Forest_hepadnavirus|Cote_dIvoire|Philantomba_maxwellii	0.355751	OQ130242|Domestic_cat_hepatitis_B_virus|Turkey|Felis_catus	0.358285
OK574326|Domestic_cat_hepatitis_B_virus|Italy|Felis_catus	0.357143	OQ130247|Domestic_cat_hepatitis_B_virus|Turkey|Felis_catus	0.358605
OQ130243|Domestic_cat_hepatitis_B_virus|Turkey|Felis_catus	0.358071	OQ130243|Domestic_cat_hepatitis_B_virus|Turkey|Felis_catus	0.358925
M18752|Woodchuck_hepatitis_virus||	0.359462	OR635616|Domestic_cat_hepatitis_B_virus|Chile|Felis_catus	0.359798
LC685967|Domestic_cat_hepatitis_B_virus|Japan|Felis_catus	0.360853	ON325584|Domestic_cat_hepatitis_B_virus|Turkey|Felis_catus	0.360845
AY628097|Woodchuck_hepatitis_virus|Canada|	0.361317	OK574326|Domestic_cat_hepatitis_B_virus|Italy|Felis_catus	0.361484
AY628098|Woodchuck_hepatitis_virus|Canada|	0.361317	OP094657|Domestic_cat_hepatitis_B_virus|USA|Felis_catus	0.362993
AY628095|Woodchuck_hepatitis_virus|Canada|	0.361317	ON293153|Domestic_cat_hepatitis_B_virus|Turkey|Felis_catus	0.364363
AY628096|Woodchuck_hepatitis_virus|Canada|	0.361317	M18752|Woodchuck_hepatitis_virus||	0.36544
AY628100|Woodchuck_hepatitis_virus|Canada|	0.361317	M19183|Woodchuck_hepatitis_virus||	0.3664
AF410859|Woodchuck_hepatitis_virus||	0.361317	J04514|Woodchuck_hepatitis_virus||	0.36672
KF874493|Woodchuck_hepatitis_virus|Canada|Marmota_monax	0.361781	AY628095|Woodchuck_hepatitis_virus|Canada|	0.36704
GU734791|Woodchuck_hepatitis_virus||Marmota_monax	0.361781	AY628097|Woodchuck_hepatitis_virus|Canada|	0.36704
M11082|Woodchuck_hepatitis_virus||	0.361781	AY628098|Woodchuck_hepatitis_virus|Canada|	0.36704
AF410861|Woodchuck_hepatitis_virus||	0.361781	AY628096|Woodchuck_hepatitis_virus|Canada|	0.36704
AF410860|Woodchuck_hepatitis_virus||	0.361781	AY628100|Woodchuck_hepatitis_virus|Canada|	0.36704
M19183|Woodchuck_hepatitis_virus||	0.361781	GU734791|Woodchuck_hepatitis_virus||Marmota_monax	0.36704
KF874491|Woodchuck_hepatitis_virus|Canada|Marmota_monax	0.362245	AY334075|Woodchuck_hepatitis_virus||	0.36768
KF874492|Woodchuck_hepatitis_virus|Canada|Marmota_monax	0.362245	KF874493|Woodchuck_hepatitis_virus|Canada|Marmota_monax	0.368
AY334075|Woodchuck_hepatitis_virus||	0.362709	KF874491|Woodchuck_hepatitis_virus|Canada|Marmota_monax	0.36832
AF410858|Woodchuck_hepatitis_virus||	0.362709	KF874492|Woodchuck_hepatitis_virus|Canada|Marmota_monax	0.36832
		J02442|Woodchuck_hepatitis_virus||	0.36832
		M11082|Woodchuck_hepatitis_virus||	0.369315
		M90520|Woodchuck_hepatitis_virus||	0.3712
