# Supplementary material for: A wide diversity of viruses detected in African mammals involved in the wild meat supply chain
Source: PLoS Pathog. 2025 Dec 29;21(12):e1013643. doi: 10.1371/journal.ppat.1013643 (PMC12747337; doi:10.1371/journal.ppat.1013643)
Supplement: S9 Table — For each strain that is included in the analysis, the GenBank accession (or pool) number, virus name, country, and host are given (when available from NCBI Virus). Only p-distances from the strain found in the present study are shown and ordered by p-distance. (XLSX) [file ppat.1013643.s009.xlsx]

## Sheet: Sheet1
S9 Table. Pairwise nucleotide p-distance estimated based on the DNA polymerase fragment for Percavirus/Rhadinovirus. For each strain that is included in the analysis, the GenBank accession (or pool) number, virus name, country, and host are given (when available from NCBI Virus). Only p-distances from the strain found in the present study are shown, sorted in ascending order.
pool45||DRC|Nandinia_binotata	p-distance
KU220026.1|Percavirus_vespertilionidgamma1|USA|Myotis_velifer	0.346964
KT595939.1|Percavirus_felidgamma1|USA|Felis_catus	0.365551
NC_028099.1|Percavirus_felidgamma1|USA|Felis_catus	0.365551
M31122.1|Rhadinovirus_saimiriinegamma2||	0.36803
NC_001350.1|Rhadinovirus_saimiriinegamma2||	0.36803
X64346.1|Rhadinovirus_saimiriinegamma2||	0.36803
KF466473.1|Percavirus_phocidgamma3|Canada|Phoca_groenlandica	0.369269
KP136799.1|Percavirus_phocidgamma3|Canada|Phoca_groenlandica	0.369269
NC_055139.1|Percavirus_phocidgamma3|Canada|Phoca_groenlandica	0.369269
AF083424.1|Rhadinovirus_atelinegamma3||	0.375465
NC_001987.1|Rhadinovirus_atelinegamma3||	0.375465
OQ709765.1|Rhadinovirus_bovinegamma4|Argentina|Bos_taurus	0.380421
OQ709766.1|Rhadinovirus_bovinegamma4|Argentina|Bos_taurus	0.380421
KC999113.1|Rhadinovirus_bovinegamma4|Canada|Bos_taurus	0.38166
MN551084.1|Rhadinovirus_bovinegamma4|USA|Bos_taurus	0.38166
OP631674.1|Rhadinovirus_bovinegamma4|China|Bos_taurus	0.38166
AF318573.1|Rhadinovirus_bovinegamma4||	0.384139
MN551083.1|Rhadinovirus_bovinegamma4|USA|Bos_taurus	0.384139
NC_002665.1|Rhadinovirus_bovinegamma4||	0.384139
AF376034.1|Percavirus_mustelidgamma1||Meles_meles	0.386617
NC_038266.1|Percavirus_mustelidgamma1||Meles_meles	0.386617
LC333428.1|Percavirus_rhinolophidgamma1|Japan|Rhinolophus_ferrumequinum	0.402726
NC_040539.1|Percavirus_rhinolophidgamma1|Japan|Rhinolophus_ferrumequinum	0.402726
AY177148.1|Suiformes_rhadinovirus_genogroup_1||Sus_barbatus	0.413879
AF324455.1|Rhadinovirus_muridgamma4|Slovakia|Apodemus_flavicollis	0.429988
MW256631.1|Rhadinovirus_muridgamma4|Slovakia|Myodes_glareolus	0.429988
MW256632.1|Rhadinovirus_muridgamma4|Slovakia|Myodes_glareolus	0.429988
NC_001826.2|Rhadinovirus_muridgamma4||	0.429988
U97553.2|Rhadinovirus_muridgamma4||	0.429988
GQ169129.1|Rhadinovirus_muridgamma7|United_Kingdom|Apodemus_sylvaticus	0.429988
NC_055233.1|Rhadinovirus_muridgamma7|United_Kingdom|Apodemus_sylvaticus	0.429988
EF495130.1|Rhadinovirus_muridgamma7|France|Apodemus	0.432466
AF005479.4|Rhadinovirus_macacinegamma8||Macaca_mulatta	0.436183
HQ221963.1|Rhadinovirus_cricetidgamma2|Peru|Oligoryzomys_microtis	0.44114
HQ698924.1|Rhadinovirus_cricetidgamma2|Peru|Oligoryzomys_microtis	0.44114
NC_015049.1|Rhadinovirus_cricetidgamma2|Peru|Oligoryzomys_microtis	0.44114
OR074933.1|Rhadinovirus_humangamma8|Malawi|Homo_sapiens	0.442379
AF005477.2|Rhadinovirus_humangamma8||	0.442379
U75698.1|Rhadinovirus_humangamma8||	0.442379
MK733606.1|Rhadinovirus_humangamma8|USA|Homo_sapiens	0.442379
MK733607.1|Rhadinovirus_humangamma8|USA|Homo_sapiens	0.442379
MK733608.1|Rhadinovirus_humangamma8|USA|Homo_sapiens	0.442379
MN419219.1|Rhadinovirus_humangamma8|USA|Homo_sapiens	0.442379
MN419225.1|Rhadinovirus_humangamma8|USA|Homo_sapiens	0.442379
MZ712173.1|Rhadinovirus_humangamma8|USA|Homo_sapiens	0.442379
MZ712184.1|Rhadinovirus_humangamma8|USA|Homo_sapiens	0.442379
MZ712185.1|Rhadinovirus_humangamma8|USA|Homo_sapiens	0.442379
OR333978.1|Rhadinovirus_humangamma8||	0.442379
OR573937.1|Rhadinovirus_humangamma8||	0.442379
U93872.2|Rhadinovirus_humangamma8||	0.442379
KT271455.1|Rhadinovirus_humangamma8|Zambia|Homo_sapiens	0.442379
KT271456.1|Rhadinovirus_humangamma8|Zambia|Homo_sapiens	0.442379
KT271458.1|Rhadinovirus_humangamma8|Zambia|Homo_sapiens	0.442379
KT271465.1|Rhadinovirus_humangamma8|Zambia|Homo_sapiens	0.442379
KT271467.1|Rhadinovirus_humangamma8|Zambia|Homo_sapiens	0.442379
MN419221.1|Rhadinovirus_humangamma8|USA|Homo_sapiens	0.442379
MN419223.1|Rhadinovirus_humangamma8|USA|Homo_sapiens	0.442379
MN419224.1|Rhadinovirus_humangamma8|USA|Homo_sapiens	0.442379
MN419226.1|Rhadinovirus_humangamma8|USA|Homo_sapiens	0.442379
MN752405.1|Rhadinovirus_humangamma8|Germany|Homo_sapiens	0.442379
MZ712174.1|Rhadinovirus_humangamma8|USA|Homo_sapiens	0.442379
MZ712176.1|Rhadinovirus_humangamma8|USA|Homo_sapiens	0.442379
MZ712181.1|Rhadinovirus_humangamma8|USA|Homo_sapiens	0.442379
MZ712183.1|Rhadinovirus_humangamma8|USA|Homo_sapiens	0.442379
MZ923813.1|Rhadinovirus_humangamma8|Uganda|Homo_sapiens	0.442379
OL829867.1|Rhadinovirus_humangamma8|USA|Homo_sapiens	0.442379
OL829870.1|Rhadinovirus_humangamma8|USA|Homo_sapiens	0.442379
OR074932.1|Rhadinovirus_humangamma8|Malawi|Homo_sapiens	0.442379
OR074938.1|Rhadinovirus_humangamma8|Malawi|Homo_sapiens	0.442379
OR074939.1|Rhadinovirus_humangamma8|Malawi|Homo_sapiens	0.442379
OL829886.1|Rhadinovirus_humangamma8|USA|Homo_sapiens	0.442379
AF148805.2|Rhadinovirus_humangamma8|Greece|Homo_sapiens	0.443618
AP017458.1|Rhadinovirus_humangamma8|Japan|Homo_sapiens	0.443618
KT271460.1|Rhadinovirus_humangamma8|Zambia|Homo_sapiens	0.443618
KT271468.1|Rhadinovirus_humangamma8|Zambia|Homo_sapiens	0.443618
MT510669.1|Rhadinovirus_humangamma8|Uganda|Homo_sapiens	0.443618
MT936340.2|Rhadinovirus_humangamma8|USA|Homo_sapiens	0.443618
MZ712172.1|Rhadinovirus_humangamma8|USA|Homo_sapiens	0.443618
MZ712175.1|Rhadinovirus_humangamma8|USA|Homo_sapiens	0.443618
MZ712178.1|Rhadinovirus_humangamma8|Malawi|Homo_sapiens	0.443618
MZ712180.1|Rhadinovirus_humangamma8|Malawi|Homo_sapiens	0.443618
MZ923819.1|Rhadinovirus_humangamma8|Uganda|Homo_sapiens	0.443618
MZ923820.1|Rhadinovirus_humangamma8|Uganda|Homo_sapiens	0.443618
MZ923826.1|Rhadinovirus_humangamma8|Uganda|Homo_sapiens	0.443618
MZ923827.1|Rhadinovirus_humangamma8|Uganda|Homo_sapiens	0.443618
NC_009333.1|Rhadinovirus_humangamma8|Greece|Homo_sapiens	0.443618
OR074929.1|Rhadinovirus_humangamma8|Malawi|Homo_sapiens	0.443618
OR074931.1|Rhadinovirus_humangamma8|Malawi|Homo_sapiens	0.443618
OR117738.1|Rhadinovirus_humangamma8|USA|	0.443618
MZ923817.1|Rhadinovirus_humangamma8|Uganda|Homo_sapiens	0.443618
MT510663.2|Rhadinovirus_humangamma8|Uganda|Homo_sapiens	0.443618
MT510664.2|Rhadinovirus_humangamma8|Uganda|Homo_sapiens	0.443618
MT510665.2|Rhadinovirus_humangamma8|Uganda|Homo_sapiens	0.443618
MZ923809.1|Rhadinovirus_humangamma8|Uganda|Homo_sapiens	0.443618
MZ712182.1|Rhadinovirus_humangamma8|Malawi|Homo_sapiens	0.443618
KT271457.1|Rhadinovirus_humangamma8|Zambia|Homo_sapiens	0.443618
KT271459.1|Rhadinovirus_humangamma8|Zambia|Homo_sapiens	0.443618
KT271461.1|Rhadinovirus_humangamma8|Zambia|Homo_sapiens	0.443618
KT271462.1|Rhadinovirus_humangamma8|Zambia|Homo_sapiens	0.443618
KT271463.1|Rhadinovirus_humangamma8|Zambia|Homo_sapiens	0.443618
MT510656.2|Rhadinovirus_humangamma8|Uganda|Homo_sapiens	0.443618
MT510657.2|Rhadinovirus_humangamma8|Uganda|Homo_sapiens	0.443618
MT510658.2|Rhadinovirus_humangamma8|Uganda|Homo_sapiens	0.443618
MT510659.2|Rhadinovirus_humangamma8|Uganda|Homo_sapiens	0.443618
MT510660.2|Rhadinovirus_humangamma8|Uganda|Homo_sapiens	0.443618
MT510661.2|Rhadinovirus_humangamma8|Uganda|Homo_sapiens	0.443618
MT510662.2|Rhadinovirus_humangamma8|Uganda|Homo_sapiens	0.443618
MT510670.2|Rhadinovirus_humangamma8|Uganda|Homo_sapiens	0.443618
MZ923812.1|Rhadinovirus_humangamma8|Uganda|Homo_sapiens	0.443618
OL829862.1|Rhadinovirus_humangamma8|USA|Homo_sapiens	0.443618
OL829868.1|Rhadinovirus_humangamma8|USA|Homo_sapiens	0.443618
OL829869.1|Rhadinovirus_humangamma8|USA|Homo_sapiens	0.443618
OL829871.1|Rhadinovirus_humangamma8|USA|Homo_sapiens	0.443618
OL829885.1|Rhadinovirus_humangamma8|USA|Homo_sapiens	0.443618
OL829894.1|Rhadinovirus_humangamma8|USA|Homo_sapiens	0.443618
OR074934.1|Rhadinovirus_humangamma8|Malawi|Homo_sapiens	0.443618
OL829860.1|Rhadinovirus_humangamma8|USA|Homo_sapiens	0.443618
OL829861.1|Rhadinovirus_humangamma8|USA|Homo_sapiens	0.443618
OL829865.1|Rhadinovirus_humangamma8|USA|Homo_sapiens	0.443618
OL829866.1|Rhadinovirus_humangamma8|USA|Homo_sapiens	0.443618
KT271454.1|Rhadinovirus_humangamma8|Zambia|Homo_sapiens	0.444857
OR074930.1|Rhadinovirus_humangamma8|Malawi|Homo_sapiens	0.444857
OL829887.2|Rhadinovirus_humangamma8|USA|Homo_sapiens	0.444857
OL829876.1|Rhadinovirus_humangamma8|USA|Homo_sapiens	0.444857
OL829883.1|Rhadinovirus_humangamma8|USA|Homo_sapiens	0.444857
OL829893.1|Rhadinovirus_humangamma8|USA|Homo_sapiens	0.444857
OL829898.1|Rhadinovirus_humangamma8|USA|Homo_sapiens	0.444857
OL829899.2|Rhadinovirus_humangamma8|USA|Homo_sapiens	0.444857
OL829891.1|Rhadinovirus_humangamma8|USA|Homo_sapiens	0.444857
OL829892.1|Rhadinovirus_humangamma8|USA|Homo_sapiens	0.444857
KT271453.1|Rhadinovirus_humangamma8|Zambia|Homo_sapiens	0.444857
MZ923811.1|Rhadinovirus_humangamma8|Uganda|Homo_sapiens	0.444857
OL829895.1|Rhadinovirus_humangamma8|USA|Homo_sapiens	0.444857
OL829896.1|Rhadinovirus_humangamma8|USA|Homo_sapiens	0.444857
MH932584.1|Rhadinovirus_colobinegamma1|Germany|Colobus_guereza	0.444857
NC_076967.1|Rhadinovirus_colobinegamma1|Germany|Colobus_guereza	0.444857
KT271464.1|Rhadinovirus_humangamma8|Zambia|Homo_sapiens	0.446097
KT271466.1|Rhadinovirus_humangamma8|Zambia|Homo_sapiens	0.446097
MN419227.1|Rhadinovirus_humangamma8|USA|Homo_sapiens	0.446097
MT510648.2|Rhadinovirus_humangamma8|Uganda|Homo_sapiens	0.446097
MT510649.2|Rhadinovirus_humangamma8|Uganda|Homo_sapiens	0.446097
MT510650.2|Rhadinovirus_humangamma8|Uganda|Homo_sapiens	0.446097
MT510651.2|Rhadinovirus_humangamma8|Uganda|Homo_sapiens	0.446097
MT510652.2|Rhadinovirus_humangamma8|Uganda|Homo_sapiens	0.446097
MT510653.2|Rhadinovirus_humangamma8|Uganda|Homo_sapiens	0.446097
MT510654.2|Rhadinovirus_humangamma8|Uganda|Homo_sapiens	0.446097
MT510655.2|Rhadinovirus_humangamma8|Uganda|Homo_sapiens	0.446097
MT510666.2|Rhadinovirus_humangamma8|Uganda|Homo_sapiens	0.446097
MT510667.2|Rhadinovirus_humangamma8|Uganda|Homo_sapiens	0.446097
MT510668.2|Rhadinovirus_humangamma8|Uganda|Homo_sapiens	0.446097
MZ712177.1|Rhadinovirus_humangamma8|Malawi|Homo_sapiens	0.446097
MZ712179.1|Rhadinovirus_humangamma8|Malawi|Homo_sapiens	0.446097
MZ923808.1|Rhadinovirus_humangamma8|Uganda|Homo_sapiens	0.446097
MZ923814.1|Rhadinovirus_humangamma8|Uganda|Homo_sapiens	0.446097
MZ923815.1|Rhadinovirus_humangamma8|Uganda|Homo_sapiens	0.446097
MZ923816.1|Rhadinovirus_humangamma8|Uganda|Homo_sapiens	0.446097
MZ923818.1|Rhadinovirus_humangamma8|Uganda|Homo_sapiens	0.446097
MZ923821.1|Rhadinovirus_humangamma8|Uganda|Homo_sapiens	0.446097
MZ923822.1|Rhadinovirus_humangamma8|Uganda|Homo_sapiens	0.446097
MZ923823.1|Rhadinovirus_humangamma8|Uganda|Homo_sapiens	0.446097
MZ923824.1|Rhadinovirus_humangamma8|Uganda|Homo_sapiens	0.446097
MZ923825.1|Rhadinovirus_humangamma8|Uganda|Homo_sapiens	0.446097
OL829863.1|Rhadinovirus_humangamma8|USA|Homo_sapiens	0.446097
OL829864.2|Rhadinovirus_humangamma8|USA|Homo_sapiens	0.446097
OL829872.1|Rhadinovirus_humangamma8|USA|Homo_sapiens	0.446097
OL829873.1|Rhadinovirus_humangamma8|USA|Homo_sapiens	0.446097
OL829874.1|Rhadinovirus_humangamma8|USA|Homo_sapiens	0.446097
OL829875.1|Rhadinovirus_humangamma8|USA|Homo_sapiens	0.446097
OL829877.1|Rhadinovirus_humangamma8|USA|Homo_sapiens	0.446097
OL829878.1|Rhadinovirus_humangamma8|USA|Homo_sapiens	0.446097
OL829880.1|Rhadinovirus_humangamma8|USA|Homo_sapiens	0.446097
OL829881.1|Rhadinovirus_humangamma8|USA|Homo_sapiens	0.446097
OL829882.1|Rhadinovirus_humangamma8|USA|Homo_sapiens	0.446097
OL829884.1|Rhadinovirus_humangamma8|USA|Homo_sapiens	0.446097
OL829888.1|Rhadinovirus_humangamma8|USA|Homo_sapiens	0.446097
OL829889.1|Rhadinovirus_humangamma8|USA|Homo_sapiens	0.446097
OL829890.3|Rhadinovirus_humangamma8|USA|Homo_sapiens	0.446097
OL829897.1|Rhadinovirus_humangamma8|USA|Homo_sapiens	0.446097
OR074935.1|Rhadinovirus_humangamma8|Malawi|Homo_sapiens	0.446097
OR074936.1|Rhadinovirus_humangamma8|Malawi|Homo_sapiens	0.446097
OR074937.1|Rhadinovirus_humangamma8|Malawi|Homo_sapiens	0.446097
OL829879.1|Rhadinovirus_humangamma8|USA|Homo_sapiens	0.446097
AF029302.1|Rhadinovirus_macacinegamma5||	0.457249
AF083501.3|Rhadinovirus_macacinegamma5||	0.457249
MN488836.1|Rhadinovirus_macacinegamma5|USA|Macaca_mulatta	0.457249
MN488837.1|Rhadinovirus_macacinegamma5||Macaca_mulatta	0.457249
MN488838.2|Rhadinovirus_macacinegamma5||	0.457249
NC_003401.1|Rhadinovirus_macacinegamma5||	0.457249
GQ325596.1|Percavirus_equidgamma5|Iceland|Equus_caballus	0.457249
KM924295.1|Percavirus_equidgamma5|Australia|Equus_caballus	0.457249
KU315429.1|Percavirus_equidgamma5|Australia|Equus_caballus	0.457249
NC_026421.1|Percavirus_equidgamma5|Australia|Equus_caballus	0.457249
MW429039.1|Percavirus_equidgamma5|Australia|Equus_caballus	0.458488
MW429040.1|Percavirus_equidgamma5|Australia|Equus_caballus	0.458488
MW429041.1|Percavirus_equidgamma5|Australia|Equus_caballus	0.458488
MW429042.1|Percavirus_equidgamma5|Australia|Equus_caballus	0.458488
MW429043.1|Percavirus_equidgamma5|Australia|Equus_caballus	0.458488
AF204166.2|Rhadinovirus_macacinegamma8||Macaca_nemestrina	0.459727
KF703446.1|Rhadinovirus_macacinegamma8|USA|Macaca_nemestrina	0.459727
NC_055135.1|Rhadinovirus_macacinegamma8|USA|Macaca_nemestrina	0.459727
GQ325597.1|Percavirus_equidgamma5||Equus_caballus	0.460967
MW322583.1|Percavirus_equidgamma2|Australia|Equus_caballus	0.465923
MW322578.1|Percavirus_equidgamma2|Australia|Equus_caballus	0.467162
MW322569.1|Percavirus_equidgamma2|Australia|Equus_caballus	0.468401
HQ247791.1|Percavirus_equidgamma2|Switzerland|Equus_caballus	0.468401
HQ247788.1|Percavirus_equidgamma2|Switzerland|Equus_caballus	0.468401
MW322576.1|Percavirus_equidgamma2|Australia|Equus_caballus	0.468401
HQ247792.1|Percavirus_equidgamma2|Switzerland|Equus_caballus	0.469641
MW322580.1|Percavirus_equidgamma2|Australia|Equus_caballus	0.469641
HQ247787.1|Percavirus_equidgamma2|Switzerland|Equus_caballus	0.47088
KM924294.1|Percavirus_equidgamma2|United_Kingdom|Equus_caballus	0.47088
MW322582.1|Percavirus_equidgamma2|Australia|Equus_caballus	0.47088
MW322574.1|Percavirus_equidgamma2|Australia|Equus_caballus	0.47088
MW322586.1|Percavirus_equidgamma2|Australia|Equus_caballus	0.47088
MW322572.1|Percavirus_equidgamma2|Australia|Equus_caballus	0.47088
MW322581.1|Percavirus_equidgamma2|Australia|Equus_caballus	0.47088
HQ247776.1|Percavirus_equidgamma2|Iceland|Equus_caballus	0.47088
MW322570.1|Percavirus_equidgamma2|Australia|Equus_caballus	0.47088
MW322575.1|Percavirus_equidgamma2|Australia|Equus_caballus	0.47088
MW322577.1|Percavirus_equidgamma2|Australia|Equus_caballus	0.47088
MW322584.1|Percavirus_equidgamma2|Australia|Equus_caballus	0.47088
MW322585.1|Percavirus_equidgamma2|Australia|Equus_caballus	0.47088
U20824.2|Percavirus_equidgamma2|Australia|Equus_caballus	0.472119
HQ247775.1|Percavirus_equidgamma2|Iceland|Equus_caballus	0.472119
MW322579.1|Percavirus_equidgamma2|Australia|Equus_caballus	0.472119
NC_001650.2|Percavirus_equidgamma2|Australia|Equus_caballus	0.472119
HQ247777.1|Percavirus_equidgamma2|Iceland|Equus_caballus	0.472119
HQ247789.1|Percavirus_equidgamma2|Switzerland|Equus_caballus	0.472119
HQ247790.1|Percavirus_equidgamma2|Switzerland|Equus_caballus	0.472119
MW322573.1|Percavirus_equidgamma2|Australia|Equus_caballus	0.472119
MW322571.1|Percavirus_equidgamma2|Australia|Equus_caballus	0.472119
KP265674.2|Rhadinovirus_macacinegamma12|USA|Macaca_nemestrina	0.479554
NC_055141.1|Rhadinovirus_macacinegamma12|USA|Macaca_nemestrina	0.479554
AF204167.1|Rhadinovirus_macacinegamma12||	0.484511
AY529138.1|Rhadinovirus_muridgamma4|Australia|Mus	0.574969
AY529142.1|Rhadinovirus_muridgamma4|Australia|Mus	0.574969
AY529140.1|Rhadinovirus_muridgamma4|Australia|Mus	0.576208
AY529133.1|Rhadinovirus_muridgamma4||	0.577447
AY529139.1|Rhadinovirus_muridgamma4|Australia|Mus	0.577447
AY529141.1|Rhadinovirus_muridgamma4|Australia|Mus	0.577447
AY529130.1|Rhadinovirus_muridgamma4||	0.577447
AY529127.1|Rhadinovirus_muridgamma4||	0.578686
AY529128.1|Rhadinovirus_muridgamma4||	0.578686
AY529143.1|Rhadinovirus_muridgamma4|Australia|Mus	0.578686
AY529129.1|Rhadinovirus_muridgamma4||	0.578686
AY529132.1|Rhadinovirus_muridgamma4||	0.578686
AY529145.1|Rhadinovirus_muridgamma4|Australia|Mus	0.578686
AY529146.1|Rhadinovirus_muridgamma4|Australia|Mus	0.579926
AY529131.1|Rhadinovirus_muridgamma4||	0.579926
AY529137.1|Rhadinovirus_muridgamma4|Australia|Mus	0.579926
AY529144.1|Rhadinovirus_muridgamma4|Australia|Mus	0.579926
