# Supplementary material for: A wide diversity of viruses detected in African mammals involved in the wild meat supply chain
Source: PLoS Pathog. 2025 Dec 29;21(12):e1013643. doi: 10.1371/journal.ppat.1013643 (PMC12747337; doi:10.1371/journal.ppat.1013643)
Supplement: S10 Table — For each strain that is included in the analysis, the GenBank accession (or pool) number, virus name, country, and host are given (when available from NCBI Virus). Only p-distances from the strain found in the present study are shown and ordered by p-distance. (XLSX) [file ppat.1013643.s010.xlsx]

## Sheet: Sheet1
S10 Table. Pairwise nucleotide p-distance estimated based on the DNA polymerase fragment for Macavirus. For each strain that is included in the analysis, the GenBank accession (or pool) number, virus name, country, and host are given (when available from NCBI Virus). Only p-distances from the strain found in the present study are shown, sorted in ascending order.
pool43||DRC|Philantomba_monticola	p-distance
NC_043059|Macavirus_caprinegamma2||	0.29003
NC_024303|Macavirus_bovinegamma6|USA|Bos_taurus	0.321249
NC_007646|Macavirus_ovinegamma2||Ovis_aries	0.32427
OR670951|Macavirus_ovinegamma2|USA|Ovis_aries	0.325277
NC_024382|Macavirus_alcelaphinegamma2|USA|Damaliscus_lunatus_jimela	0.337362
MG000864|Macavirus_alcelaphinegamma1|Kenya|Connochaetes_taurinus_taurinus	0.356495
NC_002531|Macavirus_alcelaphinegamma1||Connochaetes_taurinus_taurinus	0.357503
NC_038264|Macavirus_suidgamma3||	0.39577
NC_038265|Macavirus_suidgamma4||	0.397784
NC_055234|Macavirus_suidgamma5||	0.408862
