# Supplementary material for: A wide diversity of viruses detected in African mammals involved in the wild meat supply chain
Source: PLoS Pathog. 2025 Dec 29;21(12):e1013643. doi: 10.1371/journal.ppat.1013643 (PMC12747337; doi:10.1371/journal.ppat.1013643)
Supplement: S11 Table — For each strain that is included in the analysis, the GenBank accession (or pool) number, virus name, country, and host are given (when available from NCBI Virus). Only p-distances from the strains found in the present study are shown and ordered by p-distance. (XLSX) [file ppat.1013643.s011.xlsx]

## Sheet: Sheet1
S11 Table. Pairwise nucleotide p-distance estimated based on the RNA-dependent RNA polymerase fragment for Orthopicobirnavirus. For each strain that is included in the analysis, the GenBank accession (or pool) number, virus name, country, and host are given (when available from NCBI Virus). Only p-distances from the strains found in the present study are shown, sorted in ascending order: pool 48 …
a.		b.		c.	d.
pool48||DRC|Cercopithecus_wolfi/denti	p-distance	pool49||DRC|Cercopithecus_ascanius	p-distance	pool51||DRC|Allenopithecus_nigroviridis	p-distance	pool53||DRC|Cricetomys_sp. 2 (sensu Olayemi et al. 2012)	p-distance
pool51|||DRC|Allenopithecus_nigroviridis	0.184828	AB517739|Orthopicobirnavirus_hominis|India|	0.257824	pool48||DRC|Cercopithecus_wolfi/denti	0.184828	AB517731|Orthopicobirnavirus_hominis|India|	0.335689
AB517739|Orthopicobirnavirus_hominis|India|	0.299769	pool48||DRC|Cercopithecus_wolfi/denti	0.312281	AB517734|Orthopicobirnavirus_hominis|India|	0.320513	AB517739|Orthopicobirnavirus_hominis|India|	0.347468
AF246939|Orthopicobirnavirus_hominis|China|	0.305556	AB517733|Orthopicobirnavirus_hominis|India|	0.323398	GU968924|Orthopicobirnavirus_hominis|Netherlands|Homo_sapiens	0.331002	AB517736|Orthopicobirnavirus_hominis|India|	0.349823
AB517734|Orthopicobirnavirus_hominis|India|	0.309028	AB517732|Orthopicobirnavirus_hominis|India|	0.324888	pool49|||DRC|Cercopithecus_ascanius	0.334586	pool49|||DRC|Cercopithecus_ascanius	0.350476
AB517732|Orthopicobirnavirus_hominis|India|	0.309028	AB517736|Orthopicobirnavirus_hominis|India|	0.330849	AB517732|Orthopicobirnavirus_hominis|India|	0.335664	pool48||DRC|Cercopithecus_wolfi/denti	0.35514
OL875327|Orthopicobirnavirus_hominis|USA|Homo_sapiens	0.311343	KJ663816|Orthopicobirnavirus_hominis|USA|Homo_sapiens	0.330849	AB517739|Orthopicobirnavirus_hominis|India|	0.347319	AB517734|Orthopicobirnavirus_hominis|India|	0.358068
pool49|||DRC|Cercopithecus_ascanius	0.312281	pool51|||DRC|Allenopithecus_nigroviridis	0.334586	AB186898|Orthopicobirnavirus_hominis|Thailand|	0.34965	KJ663816|Orthopicobirnavirus_hominis|USA|Homo_sapiens	0.359246
AB517735|Orthopicobirnavirus_hominis|India|	0.314815	AB517734|Orthopicobirnavirus_hominis|India|	0.341282	NC_007027|Orthopicobirnavirus_hominis|Thailand|	0.34965	KR827414|Orthopicobirnavirus_hominis|China|Homo_sapiens	0.365135
OL875332|Orthopicobirnavirus_hominis|Colombia|Homo_sapiens	0.318287	KR827414|Orthopicobirnavirus_hominis|China|Homo_sapiens	0.341282	AB517733|Orthopicobirnavirus_hominis|India|	0.350816	pool51|||DRC|Allenopithecus_nigroviridis	0.368495
OL875329|Orthopicobirnavirus_hominis|USA|Homo_sapiens	0.319444	GU968924|Orthopicobirnavirus_hominis|Netherlands|Homo_sapiens	0.345753	OL875342|Orthopicobirnavirus_hominis|Colombia|Homo_sapiens	0.350816	AB517733|Orthopicobirnavirus_hominis|India|	0.368669
OL875334|Orthopicobirnavirus_hominis|Colombia|Homo_sapiens	0.321759	AB186898|Orthopicobirnavirus_hominis|Thailand|	0.350224	AB517735|Orthopicobirnavirus_hominis|India|	0.353147	GU968924|Orthopicobirnavirus_hominis|Netherlands|Homo_sapiens	0.372203
OL875340|Orthopicobirnavirus_hominis|Colombia|Homo_sapiens	0.321759	NC_007027|Orthopicobirnavirus_hominis|Thailand|	0.350224	AB517736|Orthopicobirnavirus_hominis|India|	0.355478	AB186898|Orthopicobirnavirus_hominis|Thailand|	0.372203
OL875338|Orthopicobirnavirus_hominis|Colombia|Homo_sapiens	0.321759	pool53|||DRC|Cricetomys_gambianus_Atherurus_africanus	0.350476	OL875341|Orthopicobirnavirus_hominis|Colombia|Homo_sapiens	0.357809	NC_007027|Orthopicobirnavirus_hominis|Thailand|	0.372203
OL875339|Orthopicobirnavirus_hominis|Colombia|Homo_sapiens	0.321759	AF246939|Orthopicobirnavirus_hominis|China|	0.351714	KM285233|Orthopicobirnavirus_hominis|Cambodia|Homo_sapiens	0.36014	OL875344|Orthopicobirnavirus_hominis|Colombia|Homo_sapiens	0.372203
AB517736|Orthopicobirnavirus_hominis|India|	0.322917	OL875327|Orthopicobirnavirus_hominis|USA|Homo_sapiens	0.353204	KM285234|Orthopicobirnavirus_hominis|Cambodia|Homo_sapiens	0.361305	OL875345|Orthopicobirnavirus_hominis|Colombia|Homo_sapiens	0.372203
OL875331|Orthopicobirnavirus_hominis|Colombia|Homo_sapiens	0.324074	OL875331|Orthopicobirnavirus_hominis|Colombia|Homo_sapiens	0.365127	OL875344|Orthopicobirnavirus_hominis|Colombia|Homo_sapiens	0.361305	OL875346|Orthopicobirnavirus_hominis|Colombia|Homo_sapiens	0.372203
OL875343|Orthopicobirnavirus_hominis|Colombia|Homo_sapiens	0.325231	OL875330|Orthopicobirnavirus_hominis|Colombia|Homo_sapiens	0.366617	OL875345|Orthopicobirnavirus_hominis|Colombia|Homo_sapiens	0.361305	OL875341|Orthopicobirnavirus_hominis|Colombia|Homo_sapiens	0.375736
OL875330|Orthopicobirnavirus_hominis|Colombia|Homo_sapiens	0.327546	AB517735|Orthopicobirnavirus_hominis|India|	0.368107	OL875346|Orthopicobirnavirus_hominis|Colombia|Homo_sapiens	0.361305	KM285234|Orthopicobirnavirus_hominis|Cambodia|Homo_sapiens	0.376914
OL875337|Orthopicobirnavirus_hominis|Colombia|Homo_sapiens	0.327546	OL875333|Orthopicobirnavirus_hominis|Colombia|Homo_sapiens	0.369598	AB517731|Orthopicobirnavirus_hominis|India|	0.363636	OL875342|Orthopicobirnavirus_hominis|Colombia|Homo_sapiens	0.376914
OR735057|Orthopicobirnavirus_hominis|China|Homo_sapiens	0.327546	OL875329|Orthopicobirnavirus_hominis|USA|Homo_sapiens	0.369598	OL875343|Orthopicobirnavirus_hominis|Colombia|Homo_sapiens	0.363636	KM285233|Orthopicobirnavirus_hominis|Cambodia|Homo_sapiens	0.378092
OL875333|Orthopicobirnavirus_hominis|Colombia|Homo_sapiens	0.328704	OL875340|Orthopicobirnavirus_hominis|Colombia|Homo_sapiens	0.374069	MN145873|Orthopicobirnavirus_hominis|China|Homo_sapiens	0.366394	MN145873|Orthopicobirnavirus_hominis|China|Homo_sapiens	0.379717
KM285233|Orthopicobirnavirus_hominis|Cambodia|Homo_sapiens	0.328704	OL875338|Orthopicobirnavirus_hominis|Colombia|Homo_sapiens	0.374069	pool53|||DRC|Cricetomys_gambianus_Atherurus_africanus	0.368495	AB517735|Orthopicobirnavirus_hominis|India|	0.382803
OL875335|Orthopicobirnavirus_hominis|Colombia|Homo_sapiens	0.329041	OL875339|Orthopicobirnavirus_hominis|Colombia|Homo_sapiens	0.374069	AF246939|Orthopicobirnavirus_hominis|China|	0.371795	AB517732|Orthopicobirnavirus_hominis|India|	0.382803
KJ663816|Orthopicobirnavirus_hominis|USA|Homo_sapiens	0.329861	OL875337|Orthopicobirnavirus_hominis|Colombia|Homo_sapiens	0.374069	KJ663816|Orthopicobirnavirus_hominis|USA|Homo_sapiens	0.374126	OL875335|Orthopicobirnavirus_hominis|Colombia|Homo_sapiens	0.386297
GU968924|Orthopicobirnavirus_hominis|Netherlands|Homo_sapiens	0.331019	AB517731|Orthopicobirnavirus_hominis|India|	0.374069	KR827414|Orthopicobirnavirus_hominis|China|Homo_sapiens	0.376457	OL875343|Orthopicobirnavirus_hominis|Colombia|Homo_sapiens	0.387515
OL875326|Orthopicobirnavirus_hominis|Colombia|Homo_sapiens	0.333333	OL875326|Orthopicobirnavirus_hominis|Colombia|Homo_sapiens	0.378539	OL875340|Orthopicobirnavirus_hominis|Colombia|Homo_sapiens	0.386946	OL875326|Orthopicobirnavirus_hominis|Colombia|Homo_sapiens	0.38987
KM285234|Orthopicobirnavirus_hominis|Cambodia|Homo_sapiens	0.333333	OL875332|Orthopicobirnavirus_hominis|Colombia|Homo_sapiens	0.38152	OL875338|Orthopicobirnavirus_hominis|Colombia|Homo_sapiens	0.386946	OL875334|Orthopicobirnavirus_hominis|Colombia|Homo_sapiens	0.391048
AB517731|Orthopicobirnavirus_hominis|India|	0.335648	OL875334|Orthopicobirnavirus_hominis|Colombia|Homo_sapiens	0.384501	OL875339|Orthopicobirnavirus_hominis|Colombia|Homo_sapiens	0.386946	OL875332|Orthopicobirnavirus_hominis|Colombia|Homo_sapiens	0.391048
AB517733|Orthopicobirnavirus_hominis|India|	0.335648	OL875341|Orthopicobirnavirus_hominis|Colombia|Homo_sapiens	0.396423	OL875329|Orthopicobirnavirus_hominis|USA|Homo_sapiens	0.386946	AF246939|Orthopicobirnavirus_hominis|China|	0.391048
KR827414|Orthopicobirnavirus_hominis|China|Homo_sapiens	0.335648	OR735057|Orthopicobirnavirus_hominis|China|Homo_sapiens	0.397914	OL875337|Orthopicobirnavirus_hominis|Colombia|Homo_sapiens	0.388112	OL875327|Orthopicobirnavirus_hominis|USA|Homo_sapiens	0.39576
OL875342|Orthopicobirnavirus_hominis|Colombia|Homo_sapiens	0.336806	OL875335|Orthopicobirnavirus_hominis|Colombia|Homo_sapiens	0.399194	OL875327|Orthopicobirnavirus_hominis|USA|Homo_sapiens	0.389277	OL875330|Orthopicobirnavirus_hominis|Colombia|Homo_sapiens	0.396938
OL875341|Orthopicobirnavirus_hominis|Colombia|Homo_sapiens	0.336806	KM285234|Orthopicobirnavirus_hominis|Cambodia|Homo_sapiens	0.399404	OL875334|Orthopicobirnavirus_hominis|Colombia|Homo_sapiens	0.390443	OL875340|Orthopicobirnavirus_hominis|Colombia|Homo_sapiens	0.396938
MN145873|Orthopicobirnavirus_hominis|China|Homo_sapiens	0.338355	KM285233|Orthopicobirnavirus_hominis|Cambodia|Homo_sapiens	0.399404	OL875332|Orthopicobirnavirus_hominis|Colombia|Homo_sapiens	0.390443	OL875338|Orthopicobirnavirus_hominis|Colombia|Homo_sapiens	0.396938
AB186898|Orthopicobirnavirus_hominis|Thailand|	0.342593	MN145873|Orthopicobirnavirus_hominis|China|Homo_sapiens	0.404478	OL875330|Orthopicobirnavirus_hominis|Colombia|Homo_sapiens	0.390443	OL875339|Orthopicobirnavirus_hominis|Colombia|Homo_sapiens	0.396938
NC_007027|Orthopicobirnavirus_hominis|Thailand|	0.342593	OL875342|Orthopicobirnavirus_hominis|Colombia|Homo_sapiens	0.405365	OR735057|Orthopicobirnavirus_hominis|China|Homo_sapiens	0.391608	OL875329|Orthopicobirnavirus_hominis|USA|Homo_sapiens	0.398115
OL875344|Orthopicobirnavirus_hominis|Colombia|Homo_sapiens	0.342593	OL875343|Orthopicobirnavirus_hominis|Colombia|Homo_sapiens	0.408346	OL875333|Orthopicobirnavirus_hominis|Colombia|Homo_sapiens	0.392774	OL875333|Orthopicobirnavirus_hominis|Colombia|Homo_sapiens	0.399293
OL875345|Orthopicobirnavirus_hominis|Colombia|Homo_sapiens	0.342593	OL875344|Orthopicobirnavirus_hominis|Colombia|Homo_sapiens	0.411326	OL875326|Orthopicobirnavirus_hominis|Colombia|Homo_sapiens	0.393939	OL875331|Orthopicobirnavirus_hominis|Colombia|Homo_sapiens	0.402827
OL875346|Orthopicobirnavirus_hominis|Colombia|Homo_sapiens	0.342593	OL875345|Orthopicobirnavirus_hominis|Colombia|Homo_sapiens	0.411326	OL875331|Orthopicobirnavirus_hominis|Colombia|Homo_sapiens	0.395105	OL875337|Orthopicobirnavirus_hominis|Colombia|Homo_sapiens	0.402827
pool53|||DRC|Cricetomys_gambianus_Atherurus_africanus	0.35514	OL875346|Orthopicobirnavirus_hominis|Colombia|Homo_sapiens	0.411326	OL875335|Orthopicobirnavirus_hominis|Colombia|Homo_sapiens	0.398363	OR735057|Orthopicobirnavirus_hominis|China|Homo_sapiens	0.415783
OL770293|Orthopicobirnavirus_hominis|Australia|Homo_sapiens	0.41088	AB517737|Orthopicobirnavirus_hominis|India|	0.421759	OL770293|Orthopicobirnavirus_hominis|Australia|Homo_sapiens	0.44289	AB517737|Orthopicobirnavirus_hominis|India|	0.442874
AB517737|Orthopicobirnavirus_hominis|India|	0.427083	OL770293|Orthopicobirnavirus_hominis|Australia|Homo_sapiens	0.454545	AB517737|Orthopicobirnavirus_hominis|India|	0.45338	OL770293|Orthopicobirnavirus_hominis|Australia|Homo_sapiens	0.465253
KX884079|Beihai_picobirna-like_virus_10|China|Ensis_minor	0.533565	KX884064|Beihai_picobirna-like_virus_8|China|Sipuncula	0.540984	KX884079|Beihai_picobirna-like_virus_10|China|Ensis_minor	0.550117	KX884079|Beihai_picobirna-like_virus_10|China|Ensis_minor	0.53828
KX884064|Beihai_picobirna-like_virus_8|China|Sipuncula	0.543981	NC_032499|Beihai_picobirna-like_virus_8|China|Sipuncula	0.540984	KX884085|Beihai_picobirna-like_virus_11|China|Paphia	0.551282	KX884085|Beihai_picobirna-like_virus_11|China|Paphia	0.565371
NC_032499|Beihai_picobirna-like_virus_8|China|Sipuncula	0.543981	KX884076|Beihai_picobirna-like_virus_8|China|Ensis_minor	0.540984	KX884064|Beihai_picobirna-like_virus_8|China|Sipuncula	0.561772	KX884064|Beihai_picobirna-like_virus_8|China|Sipuncula	0.57126
KX884076|Beihai_picobirna-like_virus_8|China|Ensis_minor	0.543981	KX884085|Beihai_picobirna-like_virus_11|China|Paphia	0.542474	NC_032499|Beihai_picobirna-like_virus_8|China|Sipuncula	0.561772	NC_032499|Beihai_picobirna-like_virus_8|China|Sipuncula	0.57126
KX884085|Beihai_picobirna-like_virus_11|China|Paphia	0.555556	KX884053|Beihai_picobirna-like_virus_7|China|Penaeidae	0.543964	KX884076|Beihai_picobirna-like_virus_8|China|Ensis_minor	0.561772	KX884076|Beihai_picobirna-like_virus_8|China|Ensis_minor	0.57126
KX884078|Beihai_picobirna-like_virus_12|China|Ensis_minor	0.56713	KX884056|Beihai_picobirna-like_virus_7|China|Paguroidea	0.543964	KX884053|Beihai_picobirna-like_virus_7|China|Penaeidae	0.565268	KX884053|Beihai_picobirna-like_virus_7|China|Penaeidae	0.572438
KX884053|Beihai_picobirna-like_virus_7|China|Penaeidae	0.570602	KX884062|Beihai_picobirna-like_virus_7|China|Sipuncula	0.543964	KX884056|Beihai_picobirna-like_virus_7|China|Paguroidea	0.565268	KX884056|Beihai_picobirna-like_virus_7|China|Paguroidea	0.572438
KX884056|Beihai_picobirna-like_virus_7|China|Paguroidea	0.570602	NC_032502|Beihai_picobirna-like_virus_7|China|Sipuncula	0.543964	KX884062|Beihai_picobirna-like_virus_7|China|Sipuncula	0.565268	KX884062|Beihai_picobirna-like_virus_7|China|Sipuncula	0.572438
KX884062|Beihai_picobirna-like_virus_7|China|Sipuncula	0.570602	KX884073|Beihai_picobirna-like_virus_7|China|Penaeidae	0.543964	NC_032502|Beihai_picobirna-like_virus_7|China|Sipuncula	0.565268	NC_032502|Beihai_picobirna-like_virus_7|China|Sipuncula	0.572438
NC_032502|Beihai_picobirna-like_virus_7|China|Sipuncula	0.570602	KX884080|Beihai_picobirna-like_virus_7|China|Ensis_minor	0.543964	KX884073|Beihai_picobirna-like_virus_7|China|Penaeidae	0.565268	KX884073|Beihai_picobirna-like_virus_7|China|Penaeidae	0.572438
KX884073|Beihai_picobirna-like_virus_7|China|Penaeidae	0.570602	KX884079|Beihai_picobirna-like_virus_10|China|Ensis_minor	0.549925	KX884080|Beihai_picobirna-like_virus_7|China|Ensis_minor	0.565268	KX884080|Beihai_picobirna-like_virus_7|China|Ensis_minor	0.572438
KX884080|Beihai_picobirna-like_virus_7|China|Ensis_minor	0.570602	KX884078|Beihai_picobirna-like_virus_12|China|Ensis_minor	0.566319	KX884078|Beihai_picobirna-like_virus_12|China|Ensis_minor	0.58042	KJ663814|Orthopicobirnavirus_hominis|USA|Homo_sapiens	0.583039
KJ663814|Orthopicobirnavirus_hominis|USA|Homo_sapiens	0.571759	OL875351|Orthopicobirnavirus_hominis|Colombia|Homo_sapiens	0.567809	KX884081|Beihai_picobirna-like_virus_13|China|Octopus	0.588578	AF246940|Orthopicobirnavirus_hominis|USA|	0.585395
KR827415|Orthopicobirnavirus_hominis|China|Homo_sapiens	0.575231	KX884081|Beihai_picobirna-like_virus_13|China|Octopus	0.57377	AB517738|Orthopicobirnavirus_hominis|India|	0.597902	KX884078|Beihai_picobirna-like_virus_12|China|Ensis_minor	0.586572
OL875351|Orthopicobirnavirus_hominis|Colombia|Homo_sapiens	0.582176	KJ663814|Orthopicobirnavirus_hominis|USA|Homo_sapiens	0.578241	OL875351|Orthopicobirnavirus_hominis|Colombia|Homo_sapiens	0.599068	KJ206569|Human_picobirnavirus_VS6600008|Netherlands|Homo_sapiens	0.590106
AF246940|Orthopicobirnavirus_hominis|USA|	0.584491	AB517738|Orthopicobirnavirus_hominis|India|	0.590164	AF246940|Orthopicobirnavirus_hominis|USA|	0.600233	KX884081|Beihai_picobirna-like_virus_13|China|Octopus	0.592462
KX884081|Beihai_picobirna-like_virus_13|China|Octopus	0.587963	KR827415|Orthopicobirnavirus_hominis|China|Homo_sapiens	0.594635	KJ206569|Human_picobirnavirus_VS6600008|Netherlands|Homo_sapiens	0.60373	OL875351|Orthopicobirnavirus_hominis|Colombia|Homo_sapiens	0.59364
AB517738|Orthopicobirnavirus_hominis|India|	0.58912	AF246940|Orthopicobirnavirus_hominis|USA|	0.609538	KJ663814|Orthopicobirnavirus_hominis|USA|Homo_sapiens	0.606061	AB517738|Orthopicobirnavirus_hominis|India|	0.601885
KJ206569|Human_picobirnavirus_VS6600008|Netherlands|Homo_sapiens	0.597222	KJ206569|Human_picobirnavirus_VS6600008|Netherlands|Homo_sapiens	0.612519	KR827415|Orthopicobirnavirus_hominis|China|Homo_sapiens	0.614219	KR827415|Orthopicobirnavirus_hominis|China|Homo_sapiens	0.608952
