# Supplementary material for: A wide diversity of viruses detected in African mammals involved in the wild meat supply chain
Source: PLoS Pathog. 2025 Dec 29;21(12):e1013643. doi: 10.1371/journal.ppat.1013643 (PMC12747337; doi:10.1371/journal.ppat.1013643)
Supplement: S12 Table — For each strain that is included in the analysis, the GenBank accession (or pool) number, virus name, country, and host are given (when available from NCBI Virus). Only p-distances from the strain found in the present study are shown and ordered by p-distance. (XLSX) [file ppat.1013643.s012.xlsx]

## Sheet: Sheet1
S12 Table. Pairwise nucleotide p-distance estimated based on the RNA-dependent RNA polymerase fragment for Kunsagivirus. For each strain that is included in the analysis, the GenBank accession (or pool) number, virus name, country, and host are given (when available from NCBI Virus). Only p-distances from the strain found in the present study are shown, sorted in ascending order.
pool30||DRC|Funisciurus_sp._F_anerythrus_subsp.1_subsp.2	p-distance
NC_034206|Kunsagivirus_C|Tanzania|Papio_cynocephalus	0.38257
MW218668|Lanama_virus|Uganda|Chlorocebus_pygerythrus	0.39291
MW218667|Lanama_virus|Uganda|Chlorocebus_pygerythrus	0.402511
OP589993|Auskunsag_virus|Australia|Pteropus_poliocephalus	0.466765
NC_038317|Kunsagivirus_A|Hungary|Coracias_garrulus	0.466765
NC_033818|Kunsagivirus_B|Cameroon|Eidolon_helvum	0.477843
