# Supplementary material for: A wide diversity of viruses detected in African mammals involved in the wild meat supply chain
Source: PLoS Pathog. 2025 Dec 29;21(12):e1013643. doi: 10.1371/journal.ppat.1013643 (PMC12747337; doi:10.1371/journal.ppat.1013643)
Supplement: S13 Table — For each strain that is included in the analysis, the GenBank accession (or pool) number, virus name, country, and host are given (when available from NCBI Virus). Only p-distances from the strains found in the present study are shown and ordered by p-distance. (XLSX) [file ppat.1013643.s013.xlsx]

## Sheet: Sheet1
S13 Table. Pairwise nucleotide p-distance estimated for Simiispumavirus based on the pol gene fragment (a) and a shorter pol gene fragment to include more GenBank sequences (b). For each strain that is included in the analysis, the GenBank accession (or pool) number, virus name, country, and host are given (when available from NCBI Virus). Only p-distances from the strains found in the present st…
a.
pool47||DRC|Allenopithecus_nigroviridis	p-distance	pool48||DRC|Cercopithecus_wolfi_denti	p-distance	pool49||DRC|Cercopithecus_ascanius	p-distance	pool50||DRC|Cercopithecus_ascanius	p-distance	pool51||DRC|Allenopithecus_nigroviridis	p-distance
pool51||DRC|Allenopithecus_nigroviridis	0.0172362	JQ867466|Guenon_simian_foamy_virus|Cameroon|Homo_sapiens	0.148214	pool50||DRC|Cercopithecus_ascanius	0.0539021	pool49||DRC|Cercopithecus_ascanius	0.0539021	pool47||DRC|Allenopithecus_nigroviridis	0.0172362
M74895|Grivet_simian_foamy_virus||	0.176786	MF582544|African_green_monkey_simian_foamy_virus||Chlorocebus_aethiops	0.148214	M74895|Grivet_simian_foamy_virus||	0.157738	JQ867466|Guenon_simian_foamy_virus|Cameroon|Homo_sapiens	0.150893	MF472626|Simian_foamy_virus|USA|Homo_sapiens	0.177805
MF582544|African_green_monkey_simian_foamy_virus||Chlorocebus_aethiops	0.180357	pool50||DRC|Cercopithecus_ascanius	0.15119	MF582544|African_green_monkey_simian_foamy_virus||Chlorocebus_aethiops	0.158069	pool48||DRC|Cercopithecus_wolfi_denti	0.15119	M74895|Grivet_simian_foamy_virus||	0.179317
MF280817|Rhesus_macaque_simian_foamy_virus|USA|Macaca_mulatta	0.180655	M74895|Grivet_simian_foamy_virus||	0.152976	pool48||DRC|Cercopithecus_wolfi_denti	0.15873	MF582544|African_green_monkey_simian_foamy_virus||Chlorocebus_aethiops	0.153869	MF582544|African_green_monkey_simian_foamy_virus||Chlorocebus_aethiops	0.179921
pool48||DRC|Cercopithecus_wolfi_denti	0.180952	pool49||DRC|Cercopithecus_ascanius	0.15873	JQ867466|Guenon_simian_foamy_virus|Cameroon|Homo_sapiens	0.159061	M74895|Grivet_simian_foamy_virus||	0.156845	MF280817|Rhesus_macaque_simian_foamy_virus|USA|Macaca_mulatta	0.180526
MF472626|Simian_foamy_virus|USA|Homo_sapiens	0.18125	MK241969|Simian_foamy_virus||Papio_anubis	0.170833	MF472626|Simian_foamy_virus|USA|Homo_sapiens	0.175926	MF472626|Simian_foamy_virus|USA|Homo_sapiens	0.174107	pool50||DRC|Cercopithecus_ascanius	0.181433
MK241969|Simian_foamy_virus||Papio_anubis	0.183036	LC094267|Simian_foamy_virus||Macaca_fascicularis	0.174405	MK241969|Simian_foamy_virus||Papio_anubis	0.181217	MK241969|Simian_foamy_virus||Papio_anubis	0.175595	MK241969|Simian_foamy_virus||Papio_anubis	0.18234
pool50||DRC|Cercopithecus_ascanius	0.184821	MF472626|Simian_foamy_virus|USA|Homo_sapiens	0.17619	pool51||DRC|Allenopithecus_nigroviridis	0.187479	pool51||DRC|Allenopithecus_nigroviridis	0.181433	pool48||DRC|Cercopithecus_wolfi_denti	0.18355
MN585198|Taiwanese_macaque_simian_foamy_virus|Taiwan|Macaca_cyclopis	0.184821	KF026286|Macaque_simian_foamy_virus|Taiwan|Macaca_cyclopis	0.176488	pool47||DRC|Allenopithecus_nigroviridis	0.188161	pool47||DRC|Allenopithecus_nigroviridis	0.184821	LC094267|Simian_foamy_virus||Macaca_fascicularis	0.185667
KF026286|Macaque_simian_foamy_virus|Taiwan|Macaca_cyclopis	0.184821	MN585198|Taiwanese_macaque_simian_foamy_virus|Taiwan|Macaca_cyclopis	0.177381	MF280817|Rhesus_macaque_simian_foamy_virus|USA|Macaca_mulatta	0.195437	MF280817|Rhesus_macaque_simian_foamy_virus|USA|Macaca_mulatta	0.1875	KF026286|Macaque_simian_foamy_virus|Taiwan|Macaca_cyclopis	0.185969
LC094267|Simian_foamy_virus||Macaca_fascicularis	0.185119	pool47||DRC|Allenopithecus_nigroviridis	0.180952	JN801175|Macaque_simian_foamy_virus|Germany|Macaca_mulatta	0.195437	LC094267|Simian_foamy_virus||Macaca_fascicularis	0.189583	MN585198|Taiwanese_macaque_simian_foamy_virus|Taiwan|Macaca_cyclopis	0.186876
JN801175|Macaque_simian_foamy_virus|Germany|Macaca_mulatta	0.18631	JN801175|Macaque_simian_foamy_virus|Germany|Macaca_mulatta	0.18125	MN585198|Taiwanese_macaque_simian_foamy_virus|Taiwan|Macaca_cyclopis	0.200397	JN801175|Macaque_simian_foamy_virus|Germany|Macaca_mulatta	0.192262	pool49||DRC|Cercopithecus_ascanius	0.187479
pool49||DRC|Cercopithecus_ascanius	0.188161	MF280817|Rhesus_macaque_simian_foamy_virus|USA|Macaca_mulatta	0.181845	LC094267|Simian_foamy_virus||Macaca_fascicularis	0.201389	KF026286|Macaque_simian_foamy_virus|Taiwan|Macaca_cyclopis	0.19494	JN801175|Macaque_simian_foamy_virus|Germany|Macaca_mulatta	0.188993
JQ867466|Guenon_simian_foamy_virus|Cameroon|Homo_sapiens	0.18869	pool51||DRC|Allenopithecus_nigroviridis	0.18355	KF026286|Macaque_simian_foamy_virus|Taiwan|Macaca_cyclopis	0.20172	MN585198|Taiwanese_macaque_simian_foamy_virus|Taiwan|Macaca_cyclopis	0.195536	JQ867466|Guenon_simian_foamy_virus|Cameroon|Homo_sapiens	0.188993
AB923518|Japanese_macaque_simian_foamy_virus|Japan|Mus_terricolor	0.191964	AB923518|Japanese_macaque_simian_foamy_virus|Japan|Mus_terricolor	0.188095	AB923518|Japanese_macaque_simian_foamy_virus|Japan|Mus_terricolor	0.204034	AB923518|Japanese_macaque_simian_foamy_virus|Japan|Mus_terricolor	0.199405	AB923518|Japanese_macaque_simian_foamy_virus|Japan|Mus_terricolor	0.193529
JQ867465|Simian_foamy_virus|Cameroon|Homo_sapiens	0.229762	JQ867463|Central_chimpanzee_simian_foamy_virus|Cameroon|Homo_sapiens	0.238095	JQ867465|Simian_foamy_virus|Cameroon|Homo_sapiens	0.243717	JQ867465|Simian_foamy_virus|Cameroon|Homo_sapiens	0.241071	JQ867465|Simian_foamy_virus|Cameroon|Homo_sapiens	0.235259
JQ867464|Simian_foamy_virus|Cameroon|Homo_sapiens	0.230952	JQ867462|Simian_foamy_virus|Cameroon|Homo_sapiens	0.23869	JQ867464|Simian_foamy_virus|Cameroon|Homo_sapiens	0.244048	JQ867464|Simian_foamy_virus|Cameroon|Homo_sapiens	0.241667	JQ867464|Simian_foamy_virus|Cameroon|Homo_sapiens	0.236468
HM245790|Western_lowland_gorilla_simian_foamy_virus||Gorilla_gorilla_gorilla	0.23631	U04327|Western_chimpanzee_simian_foamy_virus||Pan_troglodytes	0.24375	JQ867463|Central_chimpanzee_simian_foamy_virus|Cameroon|Homo_sapiens	0.249339	JQ867463|Central_chimpanzee_simian_foamy_virus|Cameroon|Homo_sapiens	0.243155	JQ867463|Central_chimpanzee_simian_foamy_virus|Cameroon|Homo_sapiens	0.239492
JQ867463|Central_chimpanzee_simian_foamy_virus|Cameroon|Homo_sapiens	0.236905	NC_001364|Western_chimpanzee_simian_foamy_virus||	0.24375	JQ867462|Simian_foamy_virus|Cameroon|Homo_sapiens	0.251984	JQ867462|Simian_foamy_virus|Cameroon|Homo_sapiens	0.243452	JQ867462|Simian_foamy_virus|Cameroon|Homo_sapiens	0.240097
JQ867462|Simian_foamy_virus|Cameroon|Homo_sapiens	0.2375	JQ867464|Simian_foamy_virus|Cameroon|Homo_sapiens	0.24494	HM245790|Western_lowland_gorilla_simian_foamy_virus||Gorilla_gorilla_gorilla	0.251984	HM245790|Western_lowland_gorilla_simian_foamy_virus||Gorilla_gorilla_gorilla	0.249107	HM245790|Western_lowland_gorilla_simian_foamy_virus||Gorilla_gorilla_gorilla	0.241911
U04327|Western_chimpanzee_simian_foamy_virus||Pan_troglodytes	0.239583	Y07725|Simian_foamy_virus||	0.245833	Y07725|Simian_foamy_virus||	0.255291	Y07725|Simian_foamy_virus||	0.252083	U04327|Western_chimpanzee_simian_foamy_virus||Pan_troglodytes	0.243121
NC_001364|Western_chimpanzee_simian_foamy_virus||	0.239583	Y07723|Simian_foamy_virus||	0.245833	Y07723|Simian_foamy_virus||	0.255291	Y07723|Simian_foamy_virus||	0.252083	NC_001364|Western_chimpanzee_simian_foamy_virus||	0.243121
Y07725|Simian_foamy_virus||	0.24375	Y07724|Simian_foamy_virus||	0.245833	Y07724|Simian_foamy_virus||	0.255291	Y07724|Simian_foamy_virus||	0.252083	Y07725|Simian_foamy_virus||	0.24554
Y07723|Simian_foamy_virus||	0.24375	U21247|Simian_foamy_virus||	0.245833	U21247|Simian_foamy_virus||	0.255291	U21247|Simian_foamy_virus||	0.252083	Y07723|Simian_foamy_virus||	0.24554
Y07724|Simian_foamy_virus||	0.24375	JQ867465|Simian_foamy_virus|Cameroon|Homo_sapiens	0.245833	U04327|Western_chimpanzee_simian_foamy_virus||Pan_troglodytes	0.257275	U04327|Western_chimpanzee_simian_foamy_virus||Pan_troglodytes	0.253274	Y07724|Simian_foamy_virus||	0.24554
U21247|Simian_foamy_virus||	0.24375	HM245790|Western_lowland_gorilla_simian_foamy_virus||Gorilla_gorilla_gorilla	0.250298	NC_001364|Western_chimpanzee_simian_foamy_virus||	0.257275	NC_001364|Western_chimpanzee_simian_foamy_virus||	0.253274	U21247|Simian_foamy_virus||	0.24554
AJ544579|Bornean_orangutan_simian_foamy_virus|Indonesia|Pongo_pygmaeus_pygmaeus	0.250893	AJ544579|Bornean_orangutan_simian_foamy_virus|Indonesia|Pongo_pygmaeus_pygmaeus	0.258333	AJ544579|Bornean_orangutan_simian_foamy_virus|Indonesia|Pongo_pygmaeus_pygmaeus	0.263889	AJ544579|Bornean_orangutan_simian_foamy_virus|Indonesia|Pongo_pygmaeus_pygmaeus	0.260119	AJ544579|Bornean_orangutan_simian_foamy_virus|Indonesia|Pongo_pygmaeus_pygmaeus	0.252192
MF621235|Simian_foamy_virus|USA|Hylobates_pileatus	0.261905	MF621235|Simian_foamy_virus|USA|Hylobates_pileatus	0.266964	MF621235|Simian_foamy_virus|USA|Hylobates_pileatus	0.291005	MF621235|Simian_foamy_virus|USA|Hylobates_pileatus	0.277679	MF621235|Simian_foamy_virus|USA|Hylobates_pileatus	0.268521
GU356395|White-tufted-ear_marmoset_simian_foamy_virus|USA|Callithrix	0.316166	GU356395|White-tufted-ear_marmoset_simian_foamy_virus|USA|Callithrix	0.330753	KP143760|Yellow-breasted_capuchin_simian_foamy_virus|Brazil|Sapajus_xanthosternos	0.333003	GU356395|White-tufted-ear_marmoset_simian_foamy_virus|USA|Callithrix	0.330753	GU356395|White-tufted-ear_marmoset_simian_foamy_virus|USA|Callithrix	0.319722
KP143760|Yellow-breasted_capuchin_simian_foamy_virus|Brazil|Sapajus_xanthosternos	0.320238	KP143760|Yellow-breasted_capuchin_simian_foamy_virus|Brazil|Sapajus_xanthosternos	0.333036	GU356395|White-tufted-ear_marmoset_simian_foamy_virus|USA|Callithrix	0.334105	KP143760|Yellow-breasted_capuchin_simian_foamy_virus|Brazil|Sapajus_xanthosternos	0.330952	KP143760|Yellow-breasted_capuchin_simian_foamy_virus|Brazil|Sapajus_xanthosternos	0.320532
EU010385|Spider_monkey_simian_foamy_virus||	0.327083	EU010385|Spider_monkey_simian_foamy_virus||	0.333929	EU010385|Spider_monkey_simian_foamy_virus||	0.340608	EU010385|Spider_monkey_simian_foamy_virus||	0.333333	EU010385|Spider_monkey_simian_foamy_virus||	0.331116
MH368762|Simian_foamy_virus|Brazil|Brachyteles_arachnoides	0.333135	GU356394|Squirrel_monkey_simian_foamy_virus|USA|Saimiri	0.341071	GU356394|Squirrel_monkey_simian_foamy_virus|USA|Saimiri	0.341931	GU356394|Squirrel_monkey_simian_foamy_virus|USA|Saimiri	0.338393	MH368762|Simian_foamy_virus|Brazil|Brachyteles_arachnoides	0.335451
GU356394|Squirrel_monkey_simian_foamy_virus|USA|Saimiri	0.335417	MH368762|Simian_foamy_virus|Brazil|Brachyteles_arachnoides	0.341471	MH368762|Simian_foamy_virus|Brazil|Brachyteles_arachnoides	0.347668	MH368762|Simian_foamy_virus|Brazil|Brachyteles_arachnoides	0.34415	GU356394|Squirrel_monkey_simian_foamy_virus|USA|Saimiri	0.335652
b.
pool47||DRC|Allenopithecus_nigroviridis	p-distance	pool48||DRC|Cercopithecus_wolfi_denti	p-distance	pool49||DRC|Cercopithecus_ascanius	p-distance	pool50||DRC|Cercopithecus_ascanius	p-distance	pool51||DRC|Allenopithecus_nigroviridis	p-distance
pool51||DRC|Allenopithecus_nigroviridis	0	JX157546|Simian_foamy_virus|Democratic_Republic_of_the_Congo|Homo_sapiens	0.074	JX157545|Simian_foamy_virus|Democratic_Republic_of_the_Congo|Homo_sapiens	0.048	pool49||DRC|Cercopithecus_ascanius	0.077	pool47||DRC|Allenopithecus_nigroviridis	0
MN325128|Simian_foamy_virus|Democratic_Republic_of_the_Congo|Cercopithecus_neglectus	0.041	JX157547|Simian_foamy_virus|Democratic_Republic_of_the_Congo|Homo_sapiens	0.077	JX157543|Simian_foamy_virus|Democratic_Republic_of_the_Congo|Homo_sapiens	0.048	JX157543|Simian_foamy_virus|Democratic_Republic_of_the_Congo|Homo_sapiens	0.077	MN325128|Simian_foamy_virus|Democratic_Republic_of_the_Congo|Cercopithecus_neglectus	0.041
MN325151|Simian_foamy_virus|Republic_of_the_Congo|Cercopithecus_mona	0.118	KU680644|Simian_foamy_virus|Kenya|Chlorocebus_pygerythrus	0.148	pool50||DRC|Cercopithecus_ascanius	0.077	JX157545|Simian_foamy_virus|Democratic_Republic_of_the_Congo|Homo_sapiens	0.089	MN325151|Simian_foamy_virus|Republic_of_the_Congo|Cercopithecus_mona	0.119
FJ006948|Simian_foamy_virus|Uganda|Piliocolobus_tephrosceles	0.173	KU680657|Simian_foamy_virus|Uganda|Chlorocebus_tantalus	0.151	KU680648|Simian_foamy_virus|Saint_Kitts_and_Nevis|Chlorocebus_sabaeus	0.133	KU680648|Simian_foamy_virus|Saint_Kitts_and_Nevis|Chlorocebus_sabaeus	0.14	FJ006948|Simian_foamy_virus|Uganda|Piliocolobus_tephrosceles	0.174
KU680644|Simian_foamy_virus|Kenya|Chlorocebus_pygerythrus	0.177	MN325137|Simian_foamy_virus|Cameroon|Chlorocebus_tantalus	0.155	KU680650|Simian_foamy_virus|Saint_Kitts_and_Nevis|Chlorocebus_sabaeus	0.133	KU680650|Simian_foamy_virus|Saint_Kitts_and_Nevis|Chlorocebus_sabaeus	0.14	KU680644|Simian_foamy_virus|Kenya|Chlorocebus_pygerythrus	0.178
FJ006947|Simian_foamy_virus|Uganda|Piliocolobus_tephrosceles	0.181	KU680661|Simian_foamy_virus|Uganda|Chlorocebus_tantalus	0.155	KU680651|Simian_foamy_virus|Saint_Kitts_and_Nevis|Chlorocebus_sabaeus	0.133	KU680651|Simian_foamy_virus|Saint_Kitts_and_Nevis|Chlorocebus_sabaeus	0.14	FJ006947|Simian_foamy_virus|Uganda|Piliocolobus_tephrosceles	0.181
FJ006946|Simian_foamy_virus|Uganda|Piliocolobus_tephrosceles	0.185	KU680665|Simian_foamy_virus|Cote_d_Ivoire|Homo_sapiens	0.155	KU680654|Simian_foamy_virus|Saint_Kitts_and_Nevis|Chlorocebus_sabaeus	0.133	KU680654|Simian_foamy_virus|Saint_Kitts_and_Nevis|Chlorocebus_sabaeus	0.14	FJ006946|Simian_foamy_virus|Uganda|Piliocolobus_tephrosceles	0.185
MN325137|Simian_foamy_virus|Cameroon|Chlorocebus_tantalus	0.188	HQ450633|Simian_foamy_virus|Gabon|Cercopithecus_cephus	0.155	KU680649|Simian_foamy_virus|Saint_Kitts_and_Nevis|Chlorocebus_sabaeus	0.137	KU680647|Simian_foamy_virus|Saint_Kitts_and_Nevis|Chlorocebus_sabaeus	0.14	MN325137|Simian_foamy_virus|Cameroon|Chlorocebus_tantalus	0.189
KU680654|Simian_foamy_virus|Saint_Kitts_and_Nevis|Chlorocebus_sabaeus	0.188	KU680656|Simian_foamy_virus||Chlorocebus_sabaeus	0.159	KU680646|Simian_foamy_virus||Chlorocebus_sabaeus	0.14	KU680653|Simian_foamy_virus|Saint_Kitts_and_Nevis|Chlorocebus_sabaeus	0.14	KU680654|Simian_foamy_virus|Saint_Kitts_and_Nevis|Chlorocebus_sabaeus	0.189
MN325136|Simian_foamy_virus|Cameroon|Chlorocebus_tantalus	0.188	MN325136|Simian_foamy_virus|Cameroon|Chlorocebus_tantalus	0.159	HQ450597|Simian_foamy_virus|Gabon|Homo_sapiens	0.14	HQ450597|Simian_foamy_virus|Gabon|Homo_sapiens	0.14	KU680665|Simian_foamy_virus|Cote_d_Ivoire|Homo_sapiens	0.189
MN325131|Simian_foamy_virus|Cameroon|Chlorocebus_tantalus	0.188	MN325131|Simian_foamy_virus|Cameroon|Chlorocebus_tantalus	0.159	KU680647|Simian_foamy_virus|Saint_Kitts_and_Nevis|Chlorocebus_sabaeus	0.148	KU680649|Simian_foamy_virus|Saint_Kitts_and_Nevis|Chlorocebus_sabaeus	0.144	MN325136|Simian_foamy_virus|Cameroon|Chlorocebus_tantalus	0.189
MN325133|Simian_foamy_virus|Cameroon|Chlorocebus_tantalus	0.188	pool50||DRC|Cercopithecus_ascanius	0.162	KU680653|Simian_foamy_virus|Saint_Kitts_and_Nevis|Chlorocebus_sabaeus	0.148	KU680656|Simian_foamy_virus||Chlorocebus_sabaeus	0.144	MN325131|Simian_foamy_virus|Cameroon|Chlorocebus_tantalus	0.189
KU680665|Simian_foamy_virus|Cote_d_Ivoire|Homo_sapiens	0.192	M74895|Grivet_simian_foamy_virus||	0.162	KU680639|Simian_foamy_virus||Chlorocebus_aethiops	0.151	KU680646|Simian_foamy_virus||Chlorocebus_sabaeus	0.148	MN325133|Simian_foamy_virus|Cameroon|Chlorocebus_tantalus	0.189
MN325134|Simian_foamy_virus|Cameroon|Chlorocebus_tantalus	0.192	KU680639|Simian_foamy_virus||Chlorocebus_aethiops	0.162	MN325136|Simian_foamy_virus|Cameroon|Chlorocebus_tantalus	0.151	MN325136|Simian_foamy_virus|Cameroon|Chlorocebus_tantalus	0.148	MN325134|Simian_foamy_virus|Cameroon|Chlorocebus_tantalus	0.193
KU680648|Simian_foamy_virus|Saint_Kitts_and_Nevis|Chlorocebus_sabaeus	0.196	KU680640|Simian_foamy_virus||Chlorocebus_aethiops	0.162	MN325131|Simian_foamy_virus|Cameroon|Chlorocebus_tantalus	0.151	MN325131|Simian_foamy_virus|Cameroon|Chlorocebus_tantalus	0.148	JX157550|Simian_foamy_virus|Democratic_Republic_of_the_Congo|Homo_sapiens	0.196
KU680650|Simian_foamy_virus|Saint_Kitts_and_Nevis|Chlorocebus_sabaeus	0.196	KU680658|Simian_foamy_virus|Uganda|Chlorocebus_tantalus	0.162	JX157555|Simian_foamy_virus|Democratic_Republic_of_the_Congo|Homo_sapiens	0.151	KU680662|Simian_foamy_virus|Uganda|Chlorocebus_tantalus	0.148	KU680648|Simian_foamy_virus|Saint_Kitts_and_Nevis|Chlorocebus_sabaeus	0.196
KU680651|Simian_foamy_virus|Saint_Kitts_and_Nevis|Chlorocebus_sabaeus	0.196	KU680654|Simian_foamy_virus|Saint_Kitts_and_Nevis|Chlorocebus_sabaeus	0.162	JX157554|Simian_foamy_virus|Democratic_Republic_of_the_Congo|Homo_sapiens	0.151	KU680657|Simian_foamy_virus|Uganda|Chlorocebus_tantalus	0.151	KU680650|Simian_foamy_virus|Saint_Kitts_and_Nevis|Chlorocebus_sabaeus	0.196
KU680649|Simian_foamy_virus|Saint_Kitts_and_Nevis|Chlorocebus_sabaeus	0.196	JX157545|Simian_foamy_virus|Democratic_Republic_of_the_Congo|Homo_sapiens	0.166	JX157573|Simian_foamy_virus|Democratic_Republic_of_the_Congo|Homo_sapiens	0.151	KU680641|Simian_foamy_virus||Chlorocebus_pygerythrus	0.151	KU680651|Simian_foamy_virus|Saint_Kitts_and_Nevis|Chlorocebus_sabaeus	0.196
KU680647|Simian_foamy_virus|Saint_Kitts_and_Nevis|Chlorocebus_sabaeus	0.196	JX157555|Simian_foamy_virus|Democratic_Republic_of_the_Congo|Homo_sapiens	0.166	MN325138|Simian_foamy_virus|Republic_of_the_Congo|Cercopithecus_pogonias	0.155	KU680642|Simian_foamy_virus|Kenya|Chlorocebus_pygerythrus	0.151	KU680649|Simian_foamy_virus|Saint_Kitts_and_Nevis|Chlorocebus_sabaeus	0.196
KU680653|Simian_foamy_virus|Saint_Kitts_and_Nevis|Chlorocebus_sabaeus	0.196	JX157554|Simian_foamy_virus|Democratic_Republic_of_the_Congo|Homo_sapiens	0.166	JX157551|Simian_foamy_virus|Democratic_Republic_of_the_Congo|Homo_sapiens	0.155	KU680659|Simian_foamy_virus|Uganda|Chlorocebus_tantalus	0.151	KU680647|Simian_foamy_virus|Saint_Kitts_and_Nevis|Chlorocebus_sabaeus	0.196
JX157550|Simian_foamy_virus|Democratic_Republic_of_the_Congo|Homo_sapiens	0.199	MN325152|Simian_foamy_virus|Republic_of_the_Congo|Cercopithecus_cephus	0.166	KU680640|Simian_foamy_virus||Chlorocebus_aethiops	0.159	KU680661|Simian_foamy_virus|Uganda|Chlorocebus_tantalus	0.155	KU680653|Simian_foamy_virus|Saint_Kitts_and_Nevis|Chlorocebus_sabaeus	0.196
KU680657|Simian_foamy_virus|Uganda|Chlorocebus_tantalus	0.199	KU680648|Simian_foamy_virus|Saint_Kitts_and_Nevis|Chlorocebus_sabaeus	0.17	MN325137|Simian_foamy_virus|Cameroon|Chlorocebus_tantalus	0.159	KU680658|Simian_foamy_virus|Uganda|Chlorocebus_tantalus	0.155	JX157549|Simian_foamy_virus|Democratic_Republic_of_the_Congo|Homo_sapiens	0.2
KU680661|Simian_foamy_virus|Uganda|Chlorocebus_tantalus	0.199	KU680650|Simian_foamy_virus|Saint_Kitts_and_Nevis|Chlorocebus_sabaeus	0.17	KU680656|Simian_foamy_virus||Chlorocebus_sabaeus	0.159	JX157555|Simian_foamy_virus|Democratic_Republic_of_the_Congo|Homo_sapiens	0.155	KU680657|Simian_foamy_virus|Uganda|Chlorocebus_tantalus	0.2
JX157553|Simian_foamy_virus|Democratic_Republic_of_the_Congo|Homo_sapiens	0.199	KU680651|Simian_foamy_virus|Saint_Kitts_and_Nevis|Chlorocebus_sabaeus	0.17	KU680655|Simian_foamy_virus||Chlorocebus_sabaeus	0.159	JX157554|Simian_foamy_virus|Democratic_Republic_of_the_Congo|Homo_sapiens	0.155	KU680661|Simian_foamy_virus|Uganda|Chlorocebus_tantalus	0.2
JF810903|Simian_foamy_virus||Cercocebus_atys	0.199	KU680647|Simian_foamy_virus|Saint_Kitts_and_Nevis|Chlorocebus_sabaeus	0.17	JX157552|Simian_foamy_virus|Democratic_Republic_of_the_Congo|Homo_sapiens	0.159	KU680645|Simian_foamy_virus|Kenya|Chlorocebus_pygerythrus	0.156	JX157553|Simian_foamy_virus|Democratic_Republic_of_the_Congo|Homo_sapiens	0.2
JX157549|Simian_foamy_virus|Democratic_Republic_of_the_Congo|Homo_sapiens	0.203	KU680653|Simian_foamy_virus|Saint_Kitts_and_Nevis|Chlorocebus_sabaeus	0.17	JX157578|Simian_foamy_virus|Democratic_Republic_of_the_Congo|Homo_sapiens	0.159	M74895|Grivet_simian_foamy_virus||	0.159	JF810903|Simian_foamy_virus||Cercocebus_atys	0.2
JX157545|Simian_foamy_virus|Democratic_Republic_of_the_Congo|Homo_sapiens	0.203	KU680655|Simian_foamy_virus||Chlorocebus_sabaeus	0.17	M74895|Grivet_simian_foamy_virus||	0.162	KU680639|Simian_foamy_virus||Chlorocebus_aethiops	0.159	JX157545|Simian_foamy_virus|Democratic_Republic_of_the_Congo|Homo_sapiens	0.204
HQ450615|Simian_foamy_virus|Gabon|Cercocebus_torquatus	0.203	JX157551|Simian_foamy_virus|Democratic_Republic_of_the_Congo|Homo_sapiens	0.17	KU680665|Simian_foamy_virus|Cote_d_Ivoire|Homo_sapiens	0.162	KU680640|Simian_foamy_virus||Chlorocebus_aethiops	0.159	KU680646|Simian_foamy_virus||Chlorocebus_sabaeus	0.204
MF472626|Simian_foamy_virus|USA|Homo_sapiens	0.203	pool49||DRC|Cercopithecus_ascanius	0.173	MN325146|Simian_foamy_virus|Republic_of_the_Congo|Cercopithecus_cephus	0.162	KU680655|Simian_foamy_virus||Chlorocebus_sabaeus	0.159	HQ450615|Simian_foamy_virus|Gabon|Cercocebus_torquatus	0.204
KU680646|Simian_foamy_virus||Chlorocebus_sabaeus	0.207	JX157543|Simian_foamy_virus|Democratic_Republic_of_the_Congo|Homo_sapiens	0.173	JX157577|Simian_foamy_virus|Democratic_Republic_of_the_Congo|Homo_sapiens	0.162	KU680665|Simian_foamy_virus|Cote_d_Ivoire|Homo_sapiens	0.159	MF472626|Simian_foamy_virus|USA|Homo_sapiens	0.204
JX157551|Simian_foamy_virus|Democratic_Republic_of_the_Congo|Homo_sapiens	0.207	KU680649|Simian_foamy_virus|Saint_Kitts_and_Nevis|Chlorocebus_sabaeus	0.173	MN325133|Simian_foamy_virus|Cameroon|Chlorocebus_tantalus	0.166	KU680644|Simian_foamy_virus|Kenya|Chlorocebus_pygerythrus	0.159	JX157551|Simian_foamy_virus|Democratic_Republic_of_the_Congo|Homo_sapiens	0.207
JX157555|Simian_foamy_virus|Democratic_Republic_of_the_Congo|Homo_sapiens	0.207	KU680641|Simian_foamy_virus||Chlorocebus_pygerythrus	0.173	JX157553|Simian_foamy_virus|Democratic_Republic_of_the_Congo|Homo_sapiens	0.166	MN325143|Simian_foamy_virus|Republic_of_the_Congo|Cercopithecus_nictitans	0.159	JX157555|Simian_foamy_virus|Democratic_Republic_of_the_Congo|Homo_sapiens	0.207
JX157554|Simian_foamy_virus|Democratic_Republic_of_the_Congo|Homo_sapiens	0.207	KU680662|Simian_foamy_virus|Uganda|Chlorocebus_tantalus	0.173	JX157579|Simian_foamy_virus|Democratic_Republic_of_the_Congo|Homo_sapiens	0.166	MN325147|Simian_foamy_virus|Republic_of_the_Congo|Cercopithecus_mona	0.159	JX157554|Simian_foamy_virus|Democratic_Republic_of_the_Congo|Homo_sapiens	0.207
HQ450597|Simian_foamy_virus|Gabon|Homo_sapiens	0.207	JX157562|Simian_foamy_virus|Democratic_Republic_of_the_Congo|Homo_sapiens	0.173	JX157574|Simian_foamy_virus|Democratic_Republic_of_the_Congo|Homo_sapiens	0.166	MN325150|Simian_foamy_virus|Republic_of_the_Congo|Cercopithecus_nictitans	0.159	HQ450597|Simian_foamy_virus|Gabon|Homo_sapiens	0.207
KU680658|Simian_foamy_virus|Uganda|Chlorocebus_tantalus	0.21	JX157560|Simian_foamy_virus|Democratic_Republic_of_the_Congo|Homo_sapiens	0.173	KU680661|Simian_foamy_virus|Uganda|Chlorocebus_tantalus	0.17	JX157551|Simian_foamy_virus|Democratic_Republic_of_the_Congo|Homo_sapiens	0.159	KU680658|Simian_foamy_virus|Uganda|Chlorocebus_tantalus	0.211
KU680645|Simian_foamy_virus|Kenya|Chlorocebus_pygerythrus	0.212	JX157553|Simian_foamy_virus|Democratic_Republic_of_the_Congo|Homo_sapiens	0.173	KU680658|Simian_foamy_virus|Uganda|Chlorocebus_tantalus	0.17	pool48||DRC|Cercopithecus_wolfi/denti	0.162	KU680655|Simian_foamy_virus||Chlorocebus_sabaeus	0.211
M74895|Grivet_simian_foamy_virus||	0.214	MN325148|Simian_foamy_virus|Republic_of_the_Congo|Cercopithecus_cephus	0.173	MN325134|Simian_foamy_virus|Cameroon|Chlorocebus_tantalus	0.17	MN325137|Simian_foamy_virus|Cameroon|Chlorocebus_tantalus	0.162	KU680645|Simian_foamy_virus|Kenya|Chlorocebus_pygerythrus	0.213
KU680655|Simian_foamy_virus||Chlorocebus_sabaeus	0.214	HQ450597|Simian_foamy_virus|Gabon|Homo_sapiens	0.173	KU680644|Simian_foamy_virus|Kenya|Chlorocebus_pygerythrus	0.17	MN325138|Simian_foamy_virus|Republic_of_the_Congo|Cercopithecus_pogonias	0.162	M74895|Grivet_simian_foamy_virus||	0.215
MN325143|Simian_foamy_virus|Republic_of_the_Congo|Cercopithecus_nictitans	0.214	JX157573|Simian_foamy_virus|Democratic_Republic_of_the_Congo|Homo_sapiens	0.173	KU680641|Simian_foamy_virus||Chlorocebus_pygerythrus	0.17	JX157552|Simian_foamy_virus|Democratic_Republic_of_the_Congo|Homo_sapiens	0.162	MN325143|Simian_foamy_virus|Republic_of_the_Congo|Cercopithecus_nictitans	0.215
MN325150|Simian_foamy_virus|Republic_of_the_Congo|Cercopithecus_nictitans	0.214	KU680645|Simian_foamy_virus|Kenya|Chlorocebus_pygerythrus	0.175	KU680662|Simian_foamy_virus|Uganda|Chlorocebus_tantalus	0.17	JX157553|Simian_foamy_virus|Democratic_Republic_of_the_Congo|Homo_sapiens	0.162	MN325150|Simian_foamy_virus|Republic_of_the_Congo|Cercopithecus_nictitans	0.215
JX157562|Simian_foamy_virus|Democratic_Republic_of_the_Congo|Homo_sapiens	0.214	MF582544|African_green_monkey_simian_foamy_virus||Chlorocebus_aethiops	0.177	MN325143|Simian_foamy_virus|Republic_of_the_Congo|Cercopithecus_nictitans	0.17	MN325148|Simian_foamy_virus|Republic_of_the_Congo|Cercopithecus_cephus	0.162	JX157562|Simian_foamy_virus|Democratic_Republic_of_the_Congo|Homo_sapiens	0.215
JX157552|Simian_foamy_virus|Democratic_Republic_of_the_Congo|Homo_sapiens	0.214	KU680642|Simian_foamy_virus|Kenya|Chlorocebus_pygerythrus	0.177	MN325147|Simian_foamy_virus|Republic_of_the_Congo|Cercopithecus_mona	0.17	MN325149|Simian_foamy_virus|Republic_of_the_Congo|Colobus_guereza	0.166	JX157552|Simian_foamy_virus|Democratic_Republic_of_the_Congo|Homo_sapiens	0.215
HQ450601|Simian_foamy_virus|Gabon|Mandrillus_sphinx	0.214	MN325142|Simian_foamy_virus|Republic_of_the_Congo|Cercopithecus_nictitans	0.177	MN325150|Simian_foamy_virus|Republic_of_the_Congo|Cercopithecus_nictitans	0.17	JX157560|Simian_foamy_virus|Democratic_Republic_of_the_Congo|Homo_sapiens	0.166	HQ450601|Simian_foamy_virus|Gabon|Mandrillus_sphinx	0.215
pool50||DRC|Cercopithecus_ascanius	0.218	JX157563|Simian_foamy_virus|Democratic_Republic_of_the_Congo|Homo_sapiens	0.177	JX157563|Simian_foamy_virus|Democratic_Republic_of_the_Congo|Homo_sapiens	0.17	JX157546|Simian_foamy_virus|Democratic_Republic_of_the_Congo|Homo_sapiens	0.17	pool50||DRC|Cercopithecus_ascanius	0.219
KU680656|Simian_foamy_virus||Chlorocebus_sabaeus	0.218	JX157552|Simian_foamy_virus|Democratic_Republic_of_the_Congo|Homo_sapiens	0.177	pool48||DRC|Cercopithecus_wolfi/denti	0.173	MF582544|African_green_monkey_simian_foamy_virus||Chlorocebus_aethiops	0.17	KU680656|Simian_foamy_virus||Chlorocebus_sabaeus	0.219
KU680641|Simian_foamy_virus||Chlorocebus_pygerythrus	0.218	KU680646|Simian_foamy_virus||Chlorocebus_sabaeus	0.181	KU680657|Simian_foamy_virus|Uganda|Chlorocebus_tantalus	0.173	KU680643|Simian_foamy_virus|Kenya|Chlorocebus_pygerythrus	0.17	KU680641|Simian_foamy_virus||Chlorocebus_pygerythrus	0.219
MN325147|Simian_foamy_virus|Republic_of_the_Congo|Cercopithecus_mona	0.218	KU680659|Simian_foamy_virus|Uganda|Chlorocebus_tantalus	0.181	KU680642|Simian_foamy_virus|Kenya|Chlorocebus_pygerythrus	0.173	MN325146|Simian_foamy_virus|Republic_of_the_Congo|Cercopithecus_cephus	0.17	MN325147|Simian_foamy_virus|Republic_of_the_Congo|Cercopithecus_mona	0.219
JX157560|Simian_foamy_virus|Democratic_Republic_of_the_Congo|Homo_sapiens	0.218	HQ450603|Simian_foamy_virus|Gabon|Cercopithecus_nictitans	0.181	KU680659|Simian_foamy_virus|Uganda|Chlorocebus_tantalus	0.173	JX157562|Simian_foamy_virus|Democratic_Republic_of_the_Congo|Homo_sapiens	0.17	JX157560|Simian_foamy_virus|Democratic_Republic_of_the_Congo|Homo_sapiens	0.219
JX157574|Simian_foamy_virus|Democratic_Republic_of_the_Congo|Homo_sapiens	0.218	MN325147|Simian_foamy_virus|Republic_of_the_Congo|Cercopithecus_mona	0.181	JX157562|Simian_foamy_virus|Democratic_Republic_of_the_Congo|Homo_sapiens	0.173	JX157566|Simian_foamy_virus|Democratic_Republic_of_the_Congo|Homo_sapiens	0.17	JX157574|Simian_foamy_virus|Democratic_Republic_of_the_Congo|Homo_sapiens	0.219
EU155143|Simian_foamy_virus|Cameroon|	0.218	JX157570|Simian_foamy_virus|Democratic_Republic_of_the_Congo|Homo_sapiens	0.181	JX157566|Simian_foamy_virus|Democratic_Republic_of_the_Congo|Homo_sapiens	0.173	HQ450636|Simian_foamy_virus|Gabon|Cercopithecus_neglectus	0.17	EU155143|Simian_foamy_virus|Cameroon|	0.219
HQ450599|Simian_foamy_virus|Gabon|Mandrillus_sphinx	0.218	MN325138|Simian_foamy_virus|Republic_of_the_Congo|Cercopithecus_pogonias	0.181	HQ450636|Simian_foamy_virus|Gabon|Cercopithecus_neglectus	0.173	JX157556|Simian_foamy_virus|Democratic_Republic_of_the_Congo|Homo_sapiens	0.17	HQ450599|Simian_foamy_virus|Gabon|Mandrillus_sphinx	0.219
KU680640|Simian_foamy_virus||Chlorocebus_aethiops	0.221	JX157557|Simian_foamy_virus|Democratic_Republic_of_the_Congo|Homo_sapiens	0.181	JX157556|Simian_foamy_virus|Democratic_Republic_of_the_Congo|Homo_sapiens	0.173	JX157559|Simian_foamy_virus|Democratic_Republic_of_the_Congo|Homo_sapiens	0.17	KU680640|Simian_foamy_virus||Chlorocebus_aethiops	0.222
MF582544|African_green_monkey_simian_foamy_virus||Chlorocebus_aethiops	0.221	JX157578|Simian_foamy_virus|Democratic_Republic_of_the_Congo|Homo_sapiens	0.181	JX157559|Simian_foamy_virus|Democratic_Republic_of_the_Congo|Homo_sapiens	0.173	JX157561|Simian_foamy_virus|Democratic_Republic_of_the_Congo|Homo_sapiens	0.17	MF582544|African_green_monkey_simian_foamy_virus||Chlorocebus_aethiops	0.222
MN325149|Simian_foamy_virus|Republic_of_the_Congo|Colobus_guereza	0.221	JX157579|Simian_foamy_virus|Democratic_Republic_of_the_Congo|Homo_sapiens	0.181	JX157561|Simian_foamy_virus|Democratic_Republic_of_the_Congo|Homo_sapiens	0.173	JX157564|Simian_foamy_virus|Democratic_Republic_of_the_Congo|Homo_sapiens	0.17	MN325149|Simian_foamy_virus|Republic_of_the_Congo|Colobus_guereza	0.222
JX157566|Simian_foamy_virus|Democratic_Republic_of_the_Congo|Homo_sapiens	0.221	JX157574|Simian_foamy_virus|Democratic_Republic_of_the_Congo|Homo_sapiens	0.181	JX157564|Simian_foamy_virus|Democratic_Republic_of_the_Congo|Homo_sapiens	0.173	HQ450633|Simian_foamy_virus|Gabon|Cercopithecus_cephus	0.17	JX157566|Simian_foamy_virus|Democratic_Republic_of_the_Congo|Homo_sapiens	0.222
JX157573|Simian_foamy_virus|Democratic_Republic_of_the_Congo|Homo_sapiens	0.221	MN325143|Simian_foamy_virus|Republic_of_the_Congo|Cercopithecus_nictitans	0.185	JX157560|Simian_foamy_virus|Democratic_Republic_of_the_Congo|Homo_sapiens	0.173	MN325152|Simian_foamy_virus|Republic_of_the_Congo|Cercopithecus_cephus	0.17	JX157573|Simian_foamy_virus|Democratic_Republic_of_the_Congo|Homo_sapiens	0.222
JX157578|Simian_foamy_virus|Democratic_Republic_of_the_Congo|Homo_sapiens	0.221	MN325150|Simian_foamy_virus|Republic_of_the_Congo|Cercopithecus_nictitans	0.185	JX157557|Simian_foamy_virus|Democratic_Republic_of_the_Congo|Homo_sapiens	0.173	JX157547|Simian_foamy_virus|Democratic_Republic_of_the_Congo|Homo_sapiens	0.173	JX157578|Simian_foamy_virus|Democratic_Republic_of_the_Congo|Homo_sapiens	0.222
JX157580|Simian_foamy_virus|Democratic_Republic_of_the_Congo|Homo_sapiens	0.221	MN325146|Simian_foamy_virus|Republic_of_the_Congo|Cercopithecus_cephus	0.185	MN325148|Simian_foamy_virus|Republic_of_the_Congo|Cercopithecus_cephus	0.173	MN325133|Simian_foamy_virus|Cameroon|Chlorocebus_tantalus	0.173	JX157580|Simian_foamy_virus|Democratic_Republic_of_the_Congo|Homo_sapiens	0.222
HQ450607|Simian_foamy_virus|Gabon|Mandrillus_sphinx	0.221	JX157566|Simian_foamy_virus|Democratic_Republic_of_the_Congo|Homo_sapiens	0.185	MN325152|Simian_foamy_virus|Republic_of_the_Congo|Cercopithecus_cephus	0.173	MN325140|Simian_foamy_virus|Republic_of_the_Congo|Cercopithecus_nictitans	0.173	HQ450607|Simian_foamy_virus|Gabon|Mandrillus_sphinx	0.222
HQ450625|Simian_foamy_virus|Gabon|Mandrillus_sphinx	0.221	HQ450632|Simian_foamy_virus|Gabon|Cercopithecus_cephus	0.185	JX157580|Simian_foamy_virus|Democratic_Republic_of_the_Congo|Homo_sapiens	0.173	HQ450603|Simian_foamy_virus|Gabon|Cercopithecus_nictitans	0.173	HQ450625|Simian_foamy_virus|Gabon|Mandrillus_sphinx	0.222
MN325124|Simian_foamy_virus|Democratic_Republic_of_the_Congo|Cercopithecus_neglectus	0.221	KU680664|Simian_foamy_virus|Uganda|Chlorocebus_tantalus	0.188	KU680645|Simian_foamy_virus|Kenya|Chlorocebus_pygerythrus	0.175	JX157563|Simian_foamy_virus|Democratic_Republic_of_the_Congo|Homo_sapiens	0.173	MN325124|Simian_foamy_virus|Democratic_Republic_of_the_Congo|Cercopithecus_neglectus	0.222
JX157541|Simian_foamy_virus|Democratic_Republic_of_the_Congo|Homo_sapiens	0.225	MN325140|Simian_foamy_virus|Republic_of_the_Congo|Cercopithecus_nictitans	0.188	JX157547|Simian_foamy_virus|Democratic_Republic_of_the_Congo|Homo_sapiens	0.177	JX157558|Simian_foamy_virus|Democratic_Republic_of_the_Congo|Homo_sapiens	0.173	JX157541|Simian_foamy_virus|Democratic_Republic_of_the_Congo|Homo_sapiens	0.226
pool48||DRC|Cercopithecus_wolfi/denti	0.225	JX157569|Simian_foamy_virus|Democratic_Republic_of_the_Congo|Homo_sapiens	0.188	MF582544|African_green_monkey_simian_foamy_virus||Chlorocebus_aethiops	0.177	JX157573|Simian_foamy_virus|Democratic_Republic_of_the_Congo|Homo_sapiens	0.173	FN859997|Simian_foamy_virus|Cote_d_Ivoire|Piliocolobus_badius_badius	0.226
JX157546|Simian_foamy_virus|Democratic_Republic_of_the_Congo|Homo_sapiens	0.225	JX157571|Simian_foamy_virus|Democratic_Republic_of_the_Congo|Homo_sapiens	0.188	MN325149|Simian_foamy_virus|Republic_of_the_Congo|Colobus_guereza	0.177	JX157578|Simian_foamy_virus|Democratic_Republic_of_the_Congo|Homo_sapiens	0.173	pool48||DRC|Cercopithecus_wolfi/denti	0.226
pool49||DRC|Cercopithecus_ascanius	0.225	JX157564|Simian_foamy_virus|Democratic_Republic_of_the_Congo|Homo_sapiens	0.188	MN325142|Simian_foamy_virus|Republic_of_the_Congo|Cercopithecus_nictitans	0.177	MN325134|Simian_foamy_virus|Cameroon|Chlorocebus_tantalus	0.177	JX157546|Simian_foamy_virus|Democratic_Republic_of_the_Congo|Homo_sapiens	0.226
JX157543|Simian_foamy_virus|Democratic_Republic_of_the_Congo|Homo_sapiens	0.225	JX157558|Simian_foamy_virus|Democratic_Republic_of_the_Congo|Homo_sapiens	0.188	HQ450633|Simian_foamy_virus|Gabon|Cercopithecus_cephus	0.177	KU680664|Simian_foamy_virus|Uganda|Chlorocebus_tantalus	0.177	pool49||DRC|Cercopithecus_ascanius	0.226
KU680642|Simian_foamy_virus|Kenya|Chlorocebus_pygerythrus	0.225	JX157580|Simian_foamy_virus|Democratic_Republic_of_the_Congo|Homo_sapiens	0.188	JX157546|Simian_foamy_virus|Democratic_Republic_of_the_Congo|Homo_sapiens	0.181	JX157557|Simian_foamy_virus|Democratic_Republic_of_the_Congo|Homo_sapiens	0.177	JX157543|Simian_foamy_virus|Democratic_Republic_of_the_Congo|Homo_sapiens	0.226
KU680659|Simian_foamy_virus|Uganda|Chlorocebus_tantalus	0.225	KU680643|Simian_foamy_virus|Kenya|Chlorocebus_pygerythrus	0.192	HQ450603|Simian_foamy_virus|Gabon|Cercopithecus_nictitans	0.181	KU680660|Simian_foamy_virus|Uganda|Chlorocebus_tantalus	0.181	KU680642|Simian_foamy_virus|Kenya|Chlorocebus_pygerythrus	0.226
KU680662|Simian_foamy_virus|Uganda|Chlorocebus_tantalus	0.225	KU680660|Simian_foamy_virus|Uganda|Chlorocebus_tantalus	0.192	JX157558|Simian_foamy_virus|Democratic_Republic_of_the_Congo|Homo_sapiens	0.181	JX157570|Simian_foamy_virus|Democratic_Republic_of_the_Congo|Homo_sapiens	0.181	KU680659|Simian_foamy_virus|Uganda|Chlorocebus_tantalus	0.226
JX157563|Simian_foamy_virus|Democratic_Republic_of_the_Congo|Homo_sapiens	0.225	MN325149|Simian_foamy_virus|Republic_of_the_Congo|Colobus_guereza	0.192	MN325125|Simian_foamy_virus|Democratic_Republic_of_the_Congo|Cercopithecus_ascanius	0.181	MN325142|Simian_foamy_virus|Republic_of_the_Congo|Cercopithecus_nictitans	0.181	KU680662|Simian_foamy_virus|Uganda|Chlorocebus_tantalus	0.226
MN325152|Simian_foamy_virus|Republic_of_the_Congo|Cercopithecus_cephus	0.225	HQ450636|Simian_foamy_virus|Gabon|Cercopithecus_neglectus	0.192	KU680664|Simian_foamy_virus|Uganda|Chlorocebus_tantalus	0.185	JX157579|Simian_foamy_virus|Democratic_Republic_of_the_Congo|Homo_sapiens	0.181	JX157563|Simian_foamy_virus|Democratic_Republic_of_the_Congo|Homo_sapiens	0.226
HQ450623|Simian_foamy_virus|Gabon|Mandrillus_sphinx	0.225	JX157556|Simian_foamy_virus|Democratic_Republic_of_the_Congo|Homo_sapiens	0.192	JX157569|Simian_foamy_virus|Democratic_Republic_of_the_Congo|Homo_sapiens	0.185	JX157574|Simian_foamy_virus|Democratic_Republic_of_the_Congo|Homo_sapiens	0.181	MN325152|Simian_foamy_virus|Republic_of_the_Congo|Cercopithecus_cephus	0.226
FN859997|Simian_foamy_virus|Cote_d_Ivoire|Piliocolobus_badius_badius	0.229	JX157559|Simian_foamy_virus|Democratic_Republic_of_the_Congo|Homo_sapiens	0.192	HQ450632|Simian_foamy_virus|Gabon|Cercopithecus_cephus	0.185	HQ450628|Simian_foamy_virus|Gabon|Mandrillus_sphinx	0.181	HQ450623|Simian_foamy_virus|Gabon|Mandrillus_sphinx	0.226
KU680643|Simian_foamy_virus|Kenya|Chlorocebus_pygerythrus	0.229	JX157561|Simian_foamy_virus|Democratic_Republic_of_the_Congo|Homo_sapiens	0.192	KU680643|Simian_foamy_virus|Kenya|Chlorocebus_pygerythrus	0.188	HQ450631|Simian_foamy_virus|Gabon|Mandrillus_sphinx	0.181	MK241969|Simian_foamy_virus||Papio_anubis	0.226
MN325138|Simian_foamy_virus|Republic_of_the_Congo|Cercopithecus_pogonias	0.229	JX157577|Simian_foamy_virus|Democratic_Republic_of_the_Congo|Homo_sapiens	0.192	KU680660|Simian_foamy_virus|Uganda|Chlorocebus_tantalus	0.188	HQ450627|Simian_foamy_virus|Gabon|Mandrillus_sphinx	0.181	FN859998|Simian_foamy_virus|Cote_d_Ivoire|Piliocolobus_badius_badius	0.23
MN325146|Simian_foamy_virus|Republic_of_the_Congo|Cercopithecus_cephus	0.229	MN325133|Simian_foamy_virus|Cameroon|Chlorocebus_tantalus	0.196	JX157567|Simian_foamy_virus|Democratic_Republic_of_the_Congo|Homo_sapiens	0.188	JX157568|Simian_foamy_virus|Democratic_Republic_of_the_Congo|Homo_sapiens	0.185	FN860000|Simian_foamy_virus|Cote_d_Ivoire|Piliocolobus_badius_badius	0.23
MN325142|Simian_foamy_virus|Republic_of_the_Congo|Cercopithecus_nictitans	0.229	JX157567|Simian_foamy_virus|Democratic_Republic_of_the_Congo|Homo_sapiens	0.196	MN325140|Simian_foamy_virus|Republic_of_the_Congo|Cercopithecus_nictitans	0.188	HQ450632|Simian_foamy_virus|Gabon|Cercopithecus_cephus	0.185	FN860004|Simian_foamy_virus|Cote_d_Ivoire|Piliocolobus_badius_badius	0.23
JX157557|Simian_foamy_virus|Democratic_Republic_of_the_Congo|Homo_sapiens	0.229	JX157572|Simian_foamy_virus|Democratic_Republic_of_the_Congo|Homo_sapiens	0.196	HQ450599|Simian_foamy_virus|Gabon|Mandrillus_sphinx	0.188	JX157577|Simian_foamy_virus|Democratic_Republic_of_the_Congo|Homo_sapiens	0.185	KU680643|Simian_foamy_virus|Kenya|Chlorocebus_pygerythrus	0.23
JX157579|Simian_foamy_virus|Democratic_Republic_of_the_Congo|Homo_sapiens	0.229	MN325125|Simian_foamy_virus|Democratic_Republic_of_the_Congo|Cercopithecus_ascanius	0.196	HQ450628|Simian_foamy_virus|Gabon|Mandrillus_sphinx	0.188	MN325125|Simian_foamy_virus|Democratic_Republic_of_the_Congo|Cercopithecus_ascanius	0.185	JQ867466|Guenon_simian_foamy_virus|Cameroon|Homo_sapiens	0.23
MK014762|Simian_foamy_virus|Gabon|Mandrillus_sphinx	0.229	MN325134|Simian_foamy_virus|Cameroon|Chlorocebus_tantalus	0.199	HQ450631|Simian_foamy_virus|Gabon|Mandrillus_sphinx	0.188	HQ450623|Simian_foamy_virus|Gabon|Mandrillus_sphinx	0.185	JX157569|Simian_foamy_virus|Democratic_Republic_of_the_Congo|Homo_sapiens	0.23
HQ450631|Simian_foamy_virus|Gabon|Mandrillus_sphinx	0.229	JQ867466|Guenon_simian_foamy_virus|Cameroon|Homo_sapiens	0.199	JQ867466|Guenon_simian_foamy_virus|Cameroon|Homo_sapiens	0.192	JX157569|Simian_foamy_virus|Democratic_Republic_of_the_Congo|Homo_sapiens	0.188	MN325138|Simian_foamy_virus|Republic_of_the_Congo|Cercopithecus_pogonias	0.23
HQ450627|Simian_foamy_virus|Gabon|Mandrillus_sphinx	0.229	JX157568|Simian_foamy_virus|Democratic_Republic_of_the_Congo|Homo_sapiens	0.199	JX157568|Simian_foamy_virus|Democratic_Republic_of_the_Congo|Homo_sapiens	0.192	JX157580|Simian_foamy_virus|Democratic_Republic_of_the_Congo|Homo_sapiens	0.188	MN325146|Simian_foamy_virus|Republic_of_the_Congo|Cercopithecus_cephus	0.23
HQ450635|Simian_foamy_virus|Gabon|Mandrillus_sphinx	0.229	HQ450601|Simian_foamy_virus|Gabon|Mandrillus_sphinx	0.199	MN325141|Simian_foamy_virus|Republic_of_the_Congo|Cercocebus_agilis	0.192	HQ450622|Simian_foamy_virus|Gabon|Mandrillus_sphinx	0.188	MN325142|Simian_foamy_virus|Republic_of_the_Congo|Cercopithecus_nictitans	0.23
MK241969|Simian_foamy_virus||Papio_anubis	0.229	HQ450604|Simian_foamy_virus|Gabon|Cercopithecus_nictitans	0.203	HQ450627|Simian_foamy_virus|Gabon|Mandrillus_sphinx	0.192	HQ450629|Simian_foamy_virus|Gabon|Mandrillus_sphinx	0.188	JX157557|Simian_foamy_virus|Democratic_Republic_of_the_Congo|Homo_sapiens	0.23
FN859998|Simian_foamy_virus|Cote_d_Ivoire|Piliocolobus_badius_badius	0.232	HQ450634|Simian_foamy_virus|Gabon|Cercopithecus_nictitans	0.203	EU155143|Simian_foamy_virus|Cameroon|	0.196	HQ450626|Simian_foamy_virus|Gabon|Mandrillus_sphinx	0.189	HQ450633|Simian_foamy_virus|Gabon|Cercopithecus_cephus	0.23
FN860000|Simian_foamy_virus|Cote_d_Ivoire|Piliocolobus_badius_badius	0.232	MN325145|Simian_foamy_virus|Republic_of_the_Congo|Cercocebus_agilis	0.203	MK014762|Simian_foamy_virus|Gabon|Mandrillus_sphinx	0.196	JX157572|Simian_foamy_virus|Democratic_Republic_of_the_Congo|Homo_sapiens	0.192	JX157579|Simian_foamy_virus|Democratic_Republic_of_the_Congo|Homo_sapiens	0.23
FN860004|Simian_foamy_virus|Cote_d_Ivoire|Piliocolobus_badius_badius	0.232	HQ450625|Simian_foamy_virus|Gabon|Mandrillus_sphinx	0.203	HQ450601|Simian_foamy_virus|Gabon|Mandrillus_sphinx	0.196	JX157571|Simian_foamy_virus|Democratic_Republic_of_the_Congo|Homo_sapiens	0.192	MK014762|Simian_foamy_virus|Gabon|Mandrillus_sphinx	0.23
KU680639|Simian_foamy_virus||Chlorocebus_aethiops	0.232	MN325141|Simian_foamy_virus|Republic_of_the_Congo|Cercocebus_agilis	0.207	HQ450623|Simian_foamy_virus|Gabon|Mandrillus_sphinx	0.196	HQ450635|Simian_foamy_virus|Gabon|Mandrillus_sphinx	0.192	HQ450631|Simian_foamy_virus|Gabon|Mandrillus_sphinx	0.23
KU680660|Simian_foamy_virus|Uganda|Chlorocebus_tantalus	0.232	HQ450599|Simian_foamy_virus|Gabon|Mandrillus_sphinx	0.207	HQ450626|Simian_foamy_virus|Gabon|Mandrillus_sphinx	0.196	JX157567|Simian_foamy_virus|Democratic_Republic_of_the_Congo|Homo_sapiens	0.196	HQ450627|Simian_foamy_virus|Gabon|Mandrillus_sphinx	0.23
JQ867466|Guenon_simian_foamy_virus|Cameroon|Homo_sapiens	0.232	MK014762|Simian_foamy_virus|Gabon|Mandrillus_sphinx	0.207	HQ450635|Simian_foamy_virus|Gabon|Mandrillus_sphinx	0.196	JQ867466|Guenon_simian_foamy_virus|Cameroon|Homo_sapiens	0.199	HQ450635|Simian_foamy_virus|Gabon|Mandrillus_sphinx	0.23
JX157569|Simian_foamy_virus|Democratic_Republic_of_the_Congo|Homo_sapiens	0.232	HQ450607|Simian_foamy_virus|Gabon|Mandrillus_sphinx	0.207	JX157572|Simian_foamy_virus|Democratic_Republic_of_the_Congo|Homo_sapiens	0.199	HQ450604|Simian_foamy_virus|Gabon|Cercopithecus_nictitans	0.199	FN860001|Simian_foamy_virus|Cote_d_Ivoire|Piliocolobus_badius_badius	0.233
HQ450636|Simian_foamy_virus|Gabon|Cercopithecus_neglectus	0.232	HQ450635|Simian_foamy_virus|Gabon|Mandrillus_sphinx	0.207	MN325144|Simian_foamy_virus|Republic_of_the_Congo|Cercocebus_agilis	0.199	HQ450634|Simian_foamy_virus|Gabon|Cercopithecus_nictitans	0.199	KU680639|Simian_foamy_virus||Chlorocebus_aethiops	0.233
JX157564|Simian_foamy_virus|Democratic_Republic_of_the_Congo|Homo_sapiens	0.232	MN325144|Simian_foamy_virus|Republic_of_the_Congo|Cercocebus_agilis	0.21	MN325145|Simian_foamy_virus|Republic_of_the_Congo|Cercocebus_agilis	0.199	EU155143|Simian_foamy_virus|Cameroon|	0.199	KU680660|Simian_foamy_virus|Uganda|Chlorocebus_tantalus	0.233
JX157558|Simian_foamy_virus|Democratic_Republic_of_the_Congo|Homo_sapiens	0.232	EU155143|Simian_foamy_virus|Cameroon|	0.21	HQ450608|Simian_foamy_virus|Gabon|Mandrillus_sphinx	0.199	HQ450599|Simian_foamy_virus|Gabon|Mandrillus_sphinx	0.199	HQ450636|Simian_foamy_virus|Gabon|Cercopithecus_neglectus	0.233
HQ450633|Simian_foamy_virus|Gabon|Cercopithecus_cephus	0.232	HQ450608|Simian_foamy_virus|Gabon|Mandrillus_sphinx	0.21	HQ450625|Simian_foamy_virus|Gabon|Mandrillus_sphinx	0.199	MN325139|Simian_foamy_virus|Republic_of_the_Congo|Cercopithecus_mona	0.207	JX157564|Simian_foamy_virus|Democratic_Republic_of_the_Congo|Homo_sapiens	0.233
JX157577|Simian_foamy_virus|Democratic_Republic_of_the_Congo|Homo_sapiens	0.232	HQ450622|Simian_foamy_virus|Gabon|Mandrillus_sphinx	0.21	HQ450622|Simian_foamy_virus|Gabon|Mandrillus_sphinx	0.199	MN325144|Simian_foamy_virus|Republic_of_the_Congo|Cercocebus_agilis	0.207	JX157558|Simian_foamy_virus|Democratic_Republic_of_the_Congo|Homo_sapiens	0.233
HQ450600|Simian_foamy_virus|Gabon|Mandrillus_sphinx	0.232	HQ450623|Simian_foamy_virus|Gabon|Mandrillus_sphinx	0.21	HQ450629|Simian_foamy_virus|Gabon|Mandrillus_sphinx	0.199	MN325141|Simian_foamy_virus|Republic_of_the_Congo|Cercocebus_agilis	0.207	JX157577|Simian_foamy_virus|Democratic_Republic_of_the_Congo|Homo_sapiens	0.233
HQ450608|Simian_foamy_virus|Gabon|Mandrillus_sphinx	0.232	HQ450627|Simian_foamy_virus|Gabon|Mandrillus_sphinx	0.21	HQ450607|Simian_foamy_virus|Gabon|Mandrillus_sphinx	0.203	MK014762|Simian_foamy_virus|Gabon|Mandrillus_sphinx	0.207	HQ450600|Simian_foamy_virus|Gabon|Mandrillus_sphinx	0.233
HQ450622|Simian_foamy_virus|Gabon|Mandrillus_sphinx	0.232	HQ450615|Simian_foamy_virus|Gabon|Cercocebus_torquatus	0.21	HQ450604|Simian_foamy_virus|Gabon|Cercopithecus_nictitans	0.207	HQ450601|Simian_foamy_virus|Gabon|Mandrillus_sphinx	0.207	HQ450608|Simian_foamy_virus|Gabon|Mandrillus_sphinx	0.233
HQ450628|Simian_foamy_virus|Gabon|Mandrillus_sphinx	0.232	MN325139|Simian_foamy_virus|Republic_of_the_Congo|Cercopithecus_mona	0.214	HQ450634|Simian_foamy_virus|Gabon|Cercopithecus_nictitans	0.207	HQ450600|Simian_foamy_virus|Gabon|Mandrillus_sphinx	0.21	HQ450622|Simian_foamy_virus|Gabon|Mandrillus_sphinx	0.233
JX157548|Simian_foamy_virus|Democratic_Republic_of_the_Congo|Homo_sapiens	0.236	HQ450628|Simian_foamy_virus|Gabon|Mandrillus_sphinx	0.214	MN325139|Simian_foamy_virus|Republic_of_the_Congo|Cercopithecus_mona	0.207	HQ450608|Simian_foamy_virus|Gabon|Mandrillus_sphinx	0.21	HQ450628|Simian_foamy_virus|Gabon|Mandrillus_sphinx	0.233
FN860001|Simian_foamy_virus|Cote_d_Ivoire|Piliocolobus_badius_badius	0.236	HQ450631|Simian_foamy_virus|Gabon|Mandrillus_sphinx	0.214	FJ006948|Simian_foamy_virus|Uganda|Piliocolobus_tephrosceles	0.214	HQ450625|Simian_foamy_virus|Gabon|Mandrillus_sphinx	0.21	EU448360|Simian_foamy_virus|Singapore|Macaca_fascicularis	0.234
JX157547|Simian_foamy_virus|Democratic_Republic_of_the_Congo|Homo_sapiens	0.236	JF810903|Simian_foamy_virus||Cercocebus_atys	0.214	HQ450600|Simian_foamy_virus|Gabon|Mandrillus_sphinx	0.214	MN325145|Simian_foamy_virus|Republic_of_the_Congo|Cercocebus_agilis	0.214	JX157548|Simian_foamy_virus|Democratic_Republic_of_the_Congo|Homo_sapiens	0.237
KU680664|Simian_foamy_virus|Uganda|Chlorocebus_tantalus	0.236	HQ450600|Simian_foamy_virus|Gabon|Mandrillus_sphinx	0.218	HQ450615|Simian_foamy_virus|Gabon|Cercocebus_torquatus	0.214	HQ450607|Simian_foamy_virus|Gabon|Mandrillus_sphinx	0.214	FN860010|Simian_foamy_virus|Cote_d_Ivoire|Piliocolobus_badius_badius	0.237
MN325148|Simian_foamy_virus|Republic_of_the_Congo|Cercopithecus_cephus	0.236	HQ450629|Simian_foamy_virus|Gabon|Mandrillus_sphinx	0.218	FJ006947|Simian_foamy_virus|Uganda|Piliocolobus_tephrosceles	0.218	HQ450615|Simian_foamy_virus|Gabon|Cercocebus_torquatus	0.214	JX157547|Simian_foamy_virus|Democratic_Republic_of_the_Congo|Homo_sapiens	0.237
HQ450629|Simian_foamy_virus|Gabon|Mandrillus_sphinx	0.236	HQ450609|Simian_foamy_virus|Gabon|Allochrocebus_solatus	0.218	FJ006946|Simian_foamy_virus|Uganda|Piliocolobus_tephrosceles	0.218	MK241969|Simian_foamy_virus||Papio_anubis	0.214	KU680664|Simian_foamy_virus|Uganda|Chlorocebus_tantalus	0.237
HQ450614|Simian_foamy_virus|Gabon|Allochrocebus_solatus	0.236	MF472626|Simian_foamy_virus|USA|Homo_sapiens	0.221	JX157570|Simian_foamy_virus|Democratic_Republic_of_the_Congo|Homo_sapiens	0.218	pool47||DRC|Allenopithecus_nigroviridis	0.218	MN325148|Simian_foamy_virus|Republic_of_the_Congo|Cercopithecus_cephus	0.237
EU448360|Simian_foamy_virus|Singapore|Macaca_fascicularis	0.237	HQ450626|Simian_foamy_virus|Gabon|Mandrillus_sphinx	0.222	MK241969|Simian_foamy_virus||Papio_anubis	0.218	pool51||DRC|Allenopithecus_nigroviridis	0.219	MN325125|Simian_foamy_virus|Democratic_Republic_of_the_Congo|Cercopithecus_ascanius	0.237
JX157542|Simian_foamy_virus|Democratic_Republic_of_the_Congo|Homo_sapiens	0.24	pool47||DRC|Allenopithecus_nigroviridis	0.225	pool47||DRC|Allenopithecus_nigroviridis	0.225	JF810903|Simian_foamy_virus||Cercocebus_atys	0.221	HQ450629|Simian_foamy_virus|Gabon|Mandrillus_sphinx	0.237
FN860010|Simian_foamy_virus|Cote_d_Ivoire|Piliocolobus_badius_badius	0.24	MN325128|Simian_foamy_virus|Democratic_Republic_of_the_Congo|Cercopithecus_neglectus	0.225	JX157571|Simian_foamy_virus|Democratic_Republic_of_the_Congo|Homo_sapiens	0.225	MN325124|Simian_foamy_virus|Democratic_Republic_of_the_Congo|Cercopithecus_neglectus	0.221	HQ450614|Simian_foamy_virus|Gabon|Allochrocebus_solatus	0.237
HQ450603|Simian_foamy_virus|Gabon|Cercopithecus_nictitans	0.24	pool51||DRC|Allenopithecus_nigroviridis	0.226	JF810903|Simian_foamy_virus||Cercocebus_atys	0.225	MN325128|Simian_foamy_virus|Democratic_Republic_of_the_Congo|Cercopithecus_neglectus	0.225	LC094267|Simian_foamy_virus||Macaca_fascicularis	0.237
HQ450604|Simian_foamy_virus|Gabon|Cercopithecus_nictitans	0.24	HQ450614|Simian_foamy_virus|Gabon|Allochrocebus_solatus	0.229	MN325124|Simian_foamy_virus|Democratic_Republic_of_the_Congo|Cercopithecus_neglectus	0.225	MN325151|Simian_foamy_virus|Republic_of_the_Congo|Cercopithecus_mona	0.225	EU448366|Simian_foamy_virus|Indonesia|Macaca_fascicularis	0.237
HQ450634|Simian_foamy_virus|Gabon|Cercopithecus_nictitans	0.24	MN325151|Simian_foamy_virus|Republic_of_the_Congo|Cercopithecus_mona	0.232	MF472626|Simian_foamy_virus|USA|Homo_sapiens	0.225	HQ450609|Simian_foamy_virus|Gabon|Allochrocebus_solatus	0.229	EU448359|Simian_foamy_virus|Singapore|Macaca_fascicularis	0.237
JX157572|Simian_foamy_virus|Democratic_Republic_of_the_Congo|Homo_sapiens	0.24	MN325124|Simian_foamy_virus|Democratic_Republic_of_the_Congo|Cercopithecus_neglectus	0.232	pool51||DRC|Allenopithecus_nigroviridis	0.226	MF472626|Simian_foamy_virus|USA|Homo_sapiens	0.229	JX157542|Simian_foamy_virus|Democratic_Republic_of_the_Congo|Homo_sapiens	0.241
JX157568|Simian_foamy_virus|Democratic_Republic_of_the_Congo|Homo_sapiens	0.24	MK241969|Simian_foamy_virus||Papio_anubis	0.232	MN325151|Simian_foamy_virus|Republic_of_the_Congo|Cercopithecus_mona	0.229	HQ450614|Simian_foamy_virus|Gabon|Allochrocebus_solatus	0.232	HQ450603|Simian_foamy_virus|Gabon|Cercopithecus_nictitans	0.241
JX157556|Simian_foamy_virus|Democratic_Republic_of_the_Congo|Homo_sapiens	0.24	FJ006948|Simian_foamy_virus|Uganda|Piliocolobus_tephrosceles	0.24	KT599725|Macaque_simian_foamy_virus|Bangladesh|Macaca_mulatta	0.229	KT599725|Macaque_simian_foamy_virus|Bangladesh|Macaca_mulatta	0.236	HQ450604|Simian_foamy_virus|Gabon|Cercopithecus_nictitans	0.241
JX157559|Simian_foamy_virus|Democratic_Republic_of_the_Congo|Homo_sapiens	0.24	FJ006947|Simian_foamy_virus|Uganda|Piliocolobus_tephrosceles	0.24	KT599726|Macaque_simian_foamy_virus|Bangladesh|Macaca_mulatta	0.229	KT599726|Macaque_simian_foamy_virus|Bangladesh|Macaca_mulatta	0.236	HQ450634|Simian_foamy_virus|Gabon|Cercopithecus_nictitans	0.241
MN325125|Simian_foamy_virus|Democratic_Republic_of_the_Congo|Cercopithecus_ascanius	0.24	KT599710|Macaque_simian_foamy_virus|Bangladesh|Macaca_mulatta	0.24	KT599711|Macaque_simian_foamy_virus|Bangladesh|Macaca_mulatta	0.229	KT599711|Macaque_simian_foamy_virus|Bangladesh|Macaca_mulatta	0.236	JX157572|Simian_foamy_virus|Democratic_Republic_of_the_Congo|Homo_sapiens	0.241
MN325144|Simian_foamy_virus|Republic_of_the_Congo|Cercocebus_agilis	0.24	KT599711|Macaque_simian_foamy_virus|Bangladesh|Macaca_mulatta	0.24	KT599717|Macaque_simian_foamy_virus|Bangladesh|Macaca_mulatta	0.229	KT599717|Macaque_simian_foamy_virus|Bangladesh|Macaca_mulatta	0.236	JX157568|Simian_foamy_virus|Democratic_Republic_of_the_Congo|Homo_sapiens	0.241
MN325141|Simian_foamy_virus|Republic_of_the_Congo|Cercocebus_agilis	0.24	KT599717|Macaque_simian_foamy_virus|Bangladesh|Macaca_mulatta	0.24	MN325128|Simian_foamy_virus|Democratic_Republic_of_the_Congo|Cercopithecus_neglectus	0.232	JX157541|Simian_foamy_virus|Democratic_Republic_of_the_Congo|Homo_sapiens	0.24	JX157556|Simian_foamy_virus|Democratic_Republic_of_the_Congo|Homo_sapiens	0.241
HQ450609|Simian_foamy_virus|Gabon|Allochrocebus_solatus	0.24	GQ472896|Simian_foamy_virus|India|Macaca_mulatta	0.244	HQ450614|Simian_foamy_virus|Gabon|Allochrocebus_solatus	0.232	JX157542|Simian_foamy_virus|Democratic_Republic_of_the_Congo|Homo_sapiens	0.24	JX157559|Simian_foamy_virus|Democratic_Republic_of_the_Congo|Homo_sapiens	0.241
LC094267|Simian_foamy_virus||Macaca_fascicularis	0.24	KT599725|Macaque_simian_foamy_virus|Bangladesh|Macaca_mulatta	0.244	KT599710|Macaque_simian_foamy_virus|Bangladesh|Macaca_mulatta	0.232	KT599710|Macaque_simian_foamy_virus|Bangladesh|Macaca_mulatta	0.24	MN325144|Simian_foamy_virus|Republic_of_the_Congo|Cercocebus_agilis	0.241
EU448366|Simian_foamy_virus|Indonesia|Macaca_fascicularis	0.24	KT599726|Macaque_simian_foamy_virus|Bangladesh|Macaca_mulatta	0.244	KT599723|Macaque_simian_foamy_virus|Bangladesh|Macaca_mulatta	0.232	KT599723|Macaque_simian_foamy_virus|Bangladesh|Macaca_mulatta	0.24	MN325141|Simian_foamy_virus|Republic_of_the_Congo|Cercocebus_agilis	0.241
EU448359|Simian_foamy_virus|Singapore|Macaca_fascicularis	0.24	GQ472894|Simian_foamy_virus|India|Macaca_mulatta	0.247	AB923930|Simian_foamy_virus||Mus_terricolor	0.236	JX126872|Simian_foamy_virus|United_Kingdom|Macaca_fascicularis	0.24	HQ450609|Simian_foamy_virus|Gabon|Allochrocebus_solatus	0.241
HQ450626|Simian_foamy_virus|Gabon|Mandrillus_sphinx	0.241	GQ472895|Simian_foamy_virus|India|Macaca_mulatta	0.247	LC487613|Simian_foamy_virus|Japan|Macaca_fuscata	0.236	JX126871|Simian_foamy_virus|United_Kingdom|Macaca_fascicularis	0.24	AB923930|Simian_foamy_virus||Mus_terricolor	0.241
JX157567|Simian_foamy_virus|Democratic_Republic_of_the_Congo|Homo_sapiens	0.244	MF280817|Rhesus_macaque_simian_foamy_virus|USA|Macaca_mulatta	0.247	AB923929|Simian_foamy_virus||Mus_terricolor	0.236	JX126874|Simian_foamy_virus|United_Kingdom|Macaca_fascicularis	0.24	LC487613|Simian_foamy_virus|Japan|Macaca_fuscata	0.241
MN325140|Simian_foamy_virus|Republic_of_the_Congo|Cercopithecus_nictitans	0.244	KT599723|Macaque_simian_foamy_virus|Bangladesh|Macaca_mulatta	0.247	LC487612|Simian_foamy_virus|Japan|Macaca_fuscata	0.236	LC487622|Simian_foamy_virus|Japan|Macaca_fuscata	0.24	AB923929|Simian_foamy_virus||Mus_terricolor	0.241
MN325139|Simian_foamy_virus|Republic_of_the_Congo|Cercopithecus_mona	0.244	LC487622|Simian_foamy_virus|Japan|Macaca_fuscata	0.247	LC487622|Simian_foamy_virus|Japan|Macaca_fuscata	0.236	AB923930|Simian_foamy_virus||Mus_terricolor	0.244	LC487612|Simian_foamy_virus|Japan|Macaca_fuscata	0.241
GQ472894|Simian_foamy_virus|India|Macaca_mulatta	0.244	FJ006946|Simian_foamy_virus|Uganda|Piliocolobus_tephrosceles	0.251	HQ450609|Simian_foamy_virus|Gabon|Allochrocebus_solatus	0.24	LC487613|Simian_foamy_virus|Japan|Macaca_fuscata	0.244	EU448367|Simian_foamy_virus|Indonesia|Macaca_fascicularis	0.241
KT599722|Macaque_simian_foamy_virus|Bangladesh|Macaca_mulatta	0.244	KF026286|Macaque_simian_foamy_virus|Taiwan|Macaca_cyclopis	0.251	LC487616|Simian_foamy_virus|Japan|Macaca_fuscata	0.24	AB923929|Simian_foamy_virus||Mus_terricolor	0.244	EU448361|Simian_foamy_virus|Singapore|Macaca_fascicularis	0.241
KT599711|Macaque_simian_foamy_virus|Bangladesh|Macaca_mulatta	0.244	MN325127|Simian_foamy_virus|Democratic_Republic_of_the_Congo|Cercopithecus_ascanius	0.251	LC487627|Simian_foamy_virus|Japan|Macaca_fuscata	0.24	LC487612|Simian_foamy_virus|Japan|Macaca_fuscata	0.244	EU448362|Simian_foamy_virus|Singapore|Macaca_fascicularis	0.241
KT599717|Macaque_simian_foamy_virus|Bangladesh|Macaca_mulatta	0.244	JX157549|Simian_foamy_virus|Democratic_Republic_of_the_Congo|Homo_sapiens	0.255	LC487615|Simian_foamy_virus|Japan|Macaca_fuscata	0.24	FJ006948|Simian_foamy_virus|Uganda|Piliocolobus_tephrosceles	0.247	HQ450626|Simian_foamy_virus|Gabon|Mandrillus_sphinx	0.242
AB923930|Simian_foamy_virus||Mus_terricolor	0.244	JX157550|Simian_foamy_virus|Democratic_Republic_of_the_Congo|Homo_sapiens	0.255	LC487618|Simian_foamy_virus|Japan|Macaca_mulatta	0.244	FJ006946|Simian_foamy_virus|Uganda|Piliocolobus_tephrosceles	0.247	FN860008|Simian_foamy_virus|Cote_d_Ivoire|Piliocolobus_badius_badius	0.244
LC487613|Simian_foamy_virus|Japan|Macaca_fuscata	0.244	JX157548|Simian_foamy_virus|Democratic_Republic_of_the_Congo|Homo_sapiens	0.255	JX126872|Simian_foamy_virus|United_Kingdom|Macaca_fascicularis	0.244	JX157548|Simian_foamy_virus|Democratic_Republic_of_the_Congo|Homo_sapiens	0.247	FN860005|Simian_foamy_virus|Cote_d_Ivoire|Piliocolobus_badius_badius	0.244
AB923929|Simian_foamy_virus||Mus_terricolor	0.244	JX157541|Simian_foamy_virus|Democratic_Republic_of_the_Congo|Homo_sapiens	0.255	JX126871|Simian_foamy_virus|United_Kingdom|Macaca_fascicularis	0.244	KT599722|Macaque_simian_foamy_virus|Bangladesh|Macaca_mulatta	0.247	JX157567|Simian_foamy_virus|Democratic_Republic_of_the_Congo|Homo_sapiens	0.244
LC487612|Simian_foamy_virus|Japan|Macaca_fuscata	0.244	JX157542|Simian_foamy_virus|Democratic_Republic_of_the_Congo|Homo_sapiens	0.255	JX126874|Simian_foamy_virus|United_Kingdom|Macaca_fascicularis	0.244	LC487616|Simian_foamy_virus|Japan|Macaca_fuscata	0.247	MN325140|Simian_foamy_virus|Republic_of_the_Congo|Cercopithecus_nictitans	0.244
EU448367|Simian_foamy_virus|Indonesia|Macaca_fascicularis	0.244	LC487618|Simian_foamy_virus|Japan|Macaca_mulatta	0.256	EU448358|Simian_foamy_virus|Singapore|Macaca_fascicularis	0.244	LC487627|Simian_foamy_virus|Japan|Macaca_fuscata	0.247	MN325139|Simian_foamy_virus|Republic_of_the_Congo|Cercopithecus_mona	0.244
JX126871|Simian_foamy_virus|United_Kingdom|Macaca_fascicularis	0.244	FN860001|Simian_foamy_virus|Cote_d_Ivoire|Piliocolobus_badius_badius	0.258	MN585198|Taiwanese_macaque_simian_foamy_virus|Taiwan|Macaca_cyclopis	0.244	LC487615|Simian_foamy_virus|Japan|Macaca_fuscata	0.247	GQ472894|Simian_foamy_virus|India|Macaca_mulatta	0.244
JX126874|Simian_foamy_virus|United_Kingdom|Macaca_fascicularis	0.244	EU448367|Simian_foamy_virus|Indonesia|Macaca_fascicularis	0.258	X58484|Simian_foamy_virus||	0.244	EU448342|Simian_foamy_virus|Indonesia|Homo_sapiens	0.247	KT599722|Macaque_simian_foamy_virus|Bangladesh|Macaca_mulatta	0.244
EU448361|Simian_foamy_virus|Singapore|Macaca_fascicularis	0.244	JX126873|Simian_foamy_virus|United_Kingdom|Macaca_fascicularis	0.258	MN325126|Simian_foamy_virus|Democratic_Republic_of_the_Congo|Lophocebus_aterrimus	0.244	EU448367|Simian_foamy_virus|Indonesia|Macaca_fascicularis	0.247	KT599711|Macaque_simian_foamy_virus|Bangladesh|Macaca_mulatta	0.244
EU448362|Simian_foamy_virus|Singapore|Macaca_fascicularis	0.244	JX126872|Simian_foamy_virus|United_Kingdom|Macaca_fascicularis	0.258	JX157541|Simian_foamy_virus|Democratic_Republic_of_the_Congo|Homo_sapiens	0.247	JX126875|Simian_foamy_virus|United_Kingdom|Macaca_fascicularis	0.247	KT599717|Macaque_simian_foamy_virus|Bangladesh|Macaca_mulatta	0.244
FN860008|Simian_foamy_virus|Cote_d_Ivoire|Piliocolobus_badius_badius	0.247	EU448358|Simian_foamy_virus|Singapore|Macaca_fascicularis	0.258	JX157542|Simian_foamy_virus|Democratic_Republic_of_the_Congo|Homo_sapiens	0.247	JX126877|Simian_foamy_virus|United_Kingdom|Macaca_fascicularis	0.247	LC487616|Simian_foamy_virus|Japan|Macaca_fuscata	0.244
FN860005|Simian_foamy_virus|Cote_d_Ivoire|Piliocolobus_badius_badius	0.247	MN585198|Taiwanese_macaque_simian_foamy_virus|Taiwan|Macaca_cyclopis	0.258	MF280817|Rhesus_macaque_simian_foamy_virus|USA|Macaca_mulatta	0.247	LC487618|Simian_foamy_virus|Japan|Macaca_mulatta	0.248	LC487627|Simian_foamy_virus|Japan|Macaca_fuscata	0.244
JX157570|Simian_foamy_virus|Democratic_Republic_of_the_Congo|Homo_sapiens	0.247	X58484|Simian_foamy_virus||	0.258	JN801175|Macaque_simian_foamy_virus|Germany|Macaca_mulatta	0.247	FJ006947|Simian_foamy_virus|Uganda|Piliocolobus_tephrosceles	0.251	LC487619|Simian_foamy_virus|Japan|Macaca_mulatta	0.244
JX157561|Simian_foamy_virus|Democratic_Republic_of_the_Congo|Homo_sapiens	0.247	MN325126|Simian_foamy_virus|Democratic_Republic_of_the_Congo|Lophocebus_aterrimus	0.258	LC487619|Simian_foamy_virus|Japan|Macaca_mulatta	0.247	GQ472896|Simian_foamy_virus|India|Macaca_mulatta	0.251	EU448342|Simian_foamy_virus|Indonesia|Homo_sapiens	0.244
MF280817|Rhesus_macaque_simian_foamy_virus|USA|Macaca_mulatta	0.247	FN859998|Simian_foamy_virus|Cote_d_Ivoire|Piliocolobus_badius_badius	0.262	LC487620|Simian_foamy_virus|Japan|Macaca_cyclopis	0.247	LC487619|Simian_foamy_virus|Japan|Macaca_mulatta	0.251	JX126871|Simian_foamy_virus|United_Kingdom|Macaca_fascicularis	0.244
KT599725|Macaque_simian_foamy_virus|Bangladesh|Macaca_mulatta	0.247	FN860000|Simian_foamy_virus|Cote_d_Ivoire|Piliocolobus_badius_badius	0.262	GQ472896|Simian_foamy_virus|India|Macaca_mulatta	0.251	EU448363|Simian_foamy_virus|Indonesia|Macaca_fascicularis	0.251	JX126874|Simian_foamy_virus|United_Kingdom|Macaca_fascicularis	0.244
KT599726|Macaque_simian_foamy_virus|Bangladesh|Macaca_mulatta	0.247	FN860004|Simian_foamy_virus|Cote_d_Ivoire|Piliocolobus_badius_badius	0.262	LC487617|Simian_foamy_virus|Japan|Macaca_mulatta	0.251	EU448366|Simian_foamy_virus|Indonesia|Macaca_fascicularis	0.251	HQ450613|Simian_foamy_virus|Gabon|Lophocebus_albigena	0.244
LC487616|Simian_foamy_virus|Japan|Macaca_fuscata	0.247	AB923518|Japanese_macaque_simian_foamy_virus|Japan|Mus_terricolor	0.262	KT599722|Macaque_simian_foamy_virus|Bangladesh|Macaca_mulatta	0.251	EU448359|Simian_foamy_virus|Singapore|Macaca_fascicularis	0.251	JX157570|Simian_foamy_virus|Democratic_Republic_of_the_Congo|Homo_sapiens	0.248
LC487627|Simian_foamy_virus|Japan|Macaca_fuscata	0.247	LC487609|Simian_foamy_virus|Japan|Macaca_mulatta	0.262	JX126875|Simian_foamy_virus|United_Kingdom|Macaca_fascicularis	0.251	EU448361|Simian_foamy_virus|Singapore|Macaca_fascicularis	0.251	JX157561|Simian_foamy_virus|Democratic_Republic_of_the_Congo|Homo_sapiens	0.248
LC487619|Simian_foamy_virus|Japan|Macaca_mulatta	0.247	AB923931|Simian_foamy_virus||Mus_terricolor	0.262	EU448359|Simian_foamy_virus|Singapore|Macaca_fascicularis	0.251	KF026286|Macaque_simian_foamy_virus|Taiwan|Macaca_cyclopis	0.251	MF280817|Rhesus_macaque_simian_foamy_virus|USA|Macaca_mulatta	0.248
EU448342|Simian_foamy_virus|Indonesia|Homo_sapiens	0.247	KT599714|Macaque_simian_foamy_virus|Bangladesh|Macaca_mulatta	0.262	EU448361|Simian_foamy_virus|Singapore|Macaca_fascicularis	0.251	EU448360|Simian_foamy_virus|Singapore|Macaca_fascicularis	0.252	KT599725|Macaque_simian_foamy_virus|Bangladesh|Macaca_mulatta	0.248
JX126875|Simian_foamy_virus|United_Kingdom|Macaca_fascicularis	0.247	EU448366|Simian_foamy_virus|Indonesia|Macaca_fascicularis	0.262	LC487610|Simian_foamy_virus|Japan|Macaca_fuscata	0.251	GQ472894|Simian_foamy_virus|India|Macaca_mulatta	0.255	KT599726|Macaque_simian_foamy_virus|Bangladesh|Macaca_mulatta	0.248
JX126877|Simian_foamy_virus|United_Kingdom|Macaca_fascicularis	0.247	JX126870|Simian_foamy_virus|United_Kingdom|Macaca_fascicularis	0.262	EU448360|Simian_foamy_virus|Singapore|Macaca_fascicularis	0.252	GQ472895|Simian_foamy_virus|India|Macaca_mulatta	0.255	JN801175|Macaque_simian_foamy_virus|Germany|Macaca_mulatta	0.248
HQ450613|Simian_foamy_virus|Gabon|Lophocebus_albigena	0.247	EU448361|Simian_foamy_virus|Singapore|Macaca_fascicularis	0.262	JX157548|Simian_foamy_virus|Democratic_Republic_of_the_Congo|Homo_sapiens	0.255	MF280817|Rhesus_macaque_simian_foamy_virus|USA|Macaca_mulatta	0.255	LC487615|Simian_foamy_virus|Japan|Macaca_fuscata	0.248
JX157571|Simian_foamy_virus|Democratic_Republic_of_the_Congo|Homo_sapiens	0.251	JX126877|Simian_foamy_virus|United_Kingdom|Macaca_fascicularis	0.262	GQ472894|Simian_foamy_virus|India|Macaca_mulatta	0.255	JN801175|Macaque_simian_foamy_virus|Germany|Macaca_mulatta	0.255	JX126876|Simian_foamy_virus|United_Kingdom|Macaca_fascicularis	0.248
MN325145|Simian_foamy_virus|Republic_of_the_Congo|Cercocebus_agilis	0.251	FN859997|Simian_foamy_virus|Cote_d_Ivoire|Piliocolobus_badius_badius	0.266	GQ472895|Simian_foamy_virus|India|Macaca_mulatta	0.255	EU448341|Simian_foamy_virus|Indonesia|Homo_sapiens	0.255	EU448363|Simian_foamy_virus|Indonesia|Macaca_fascicularis	0.248
GQ472895|Simian_foamy_virus|India|Macaca_mulatta	0.251	KP861860|Simian_foamy_virus|Nepal|Macaca_mulatta	0.266	KT599714|Macaque_simian_foamy_virus|Bangladesh|Macaca_mulatta	0.255	EU448365|Simian_foamy_virus|Indonesia|Macaca_fascicularis	0.255	JX126872|Simian_foamy_virus|United_Kingdom|Macaca_fascicularis	0.248
GQ472896|Simian_foamy_virus|India|Macaca_mulatta	0.251	KT599715|Macaque_simian_foamy_virus|Bangladesh|Macaca_mulatta	0.266	EU448342|Simian_foamy_virus|Indonesia|Homo_sapiens	0.255	EU448362|Simian_foamy_virus|Singapore|Macaca_fascicularis	0.255	JX126875|Simian_foamy_virus|United_Kingdom|Macaca_fascicularis	0.248
KT599710|Macaque_simian_foamy_virus|Bangladesh|Macaca_mulatta	0.251	LC487617|Simian_foamy_virus|Japan|Macaca_mulatta	0.266	EU448367|Simian_foamy_virus|Indonesia|Macaca_fascicularis	0.255	MN585198|Taiwanese_macaque_simian_foamy_virus|Taiwan|Macaca_cyclopis	0.255	JX126877|Simian_foamy_virus|United_Kingdom|Macaca_fascicularis	0.248
KT599723|Macaque_simian_foamy_virus|Bangladesh|Macaca_mulatta	0.251	KT599722|Macaque_simian_foamy_virus|Bangladesh|Macaca_mulatta	0.266	EU448362|Simian_foamy_virus|Singapore|Macaca_fascicularis	0.255	X58484|Simian_foamy_virus||	0.255	KF026286|Macaque_simian_foamy_virus|Taiwan|Macaca_cyclopis	0.248
JN801175|Macaque_simian_foamy_virus|Germany|Macaca_mulatta	0.251	EU448359|Simian_foamy_virus|Singapore|Macaca_fascicularis	0.266	JX126877|Simian_foamy_virus|United_Kingdom|Macaca_fascicularis	0.255	MN325126|Simian_foamy_virus|Democratic_Republic_of_the_Congo|Lophocebus_aterrimus	0.255	JX157571|Simian_foamy_virus|Democratic_Republic_of_the_Congo|Homo_sapiens	0.252
LC487615|Simian_foamy_virus|Japan|Macaca_fuscata	0.251	LC487610|Simian_foamy_virus|Japan|Macaca_fuscata	0.266	KF026286|Macaque_simian_foamy_virus|Taiwan|Macaca_cyclopis	0.255	LC487617|Simian_foamy_virus|Japan|Macaca_mulatta	0.258	HQ450632|Simian_foamy_virus|Gabon|Cercopithecus_cephus	0.252
JX126876|Simian_foamy_virus|United_Kingdom|Macaca_fascicularis	0.251	EU448360|Simian_foamy_virus|Singapore|Macaca_fascicularis	0.267	KP861860|Simian_foamy_virus|Nepal|Macaca_mulatta	0.258	LC094267|Simian_foamy_virus||Macaca_fascicularis	0.258	MN325145|Simian_foamy_virus|Republic_of_the_Congo|Cercocebus_agilis	0.252
EU448363|Simian_foamy_virus|Indonesia|Macaca_fascicularis	0.251	LC487616|Simian_foamy_virus|Japan|Macaca_fuscata	0.269	KT599715|Macaque_simian_foamy_virus|Bangladesh|Macaca_mulatta	0.258	JX126876|Simian_foamy_virus|United_Kingdom|Macaca_fascicularis	0.258	GQ472895|Simian_foamy_virus|India|Macaca_mulatta	0.252
JX126872|Simian_foamy_virus|United_Kingdom|Macaca_fascicularis	0.251	LC487627|Simian_foamy_virus|Japan|Macaca_fuscata	0.269	EU448363|Simian_foamy_virus|Indonesia|Macaca_fascicularis	0.258	JX126873|Simian_foamy_virus|United_Kingdom|Macaca_fascicularis	0.258	GQ472896|Simian_foamy_virus|India|Macaca_mulatta	0.252
KF026286|Macaque_simian_foamy_virus|Taiwan|Macaca_cyclopis	0.251	EU448342|Simian_foamy_virus|Indonesia|Homo_sapiens	0.269	EU448366|Simian_foamy_virus|Indonesia|Macaca_fascicularis	0.258	EU448358|Simian_foamy_virus|Singapore|Macaca_fascicularis	0.258	KT599710|Macaque_simian_foamy_virus|Bangladesh|Macaca_mulatta	0.252
HQ450632|Simian_foamy_virus|Gabon|Cercopithecus_cephus	0.255	EU448365|Simian_foamy_virus|Indonesia|Macaca_fascicularis	0.269	MN325127|Simian_foamy_virus|Democratic_Republic_of_the_Congo|Cercopithecus_ascanius	0.258	LC487620|Simian_foamy_virus|Japan|Macaca_cyclopis	0.258	KT599723|Macaque_simian_foamy_virus|Bangladesh|Macaca_mulatta	0.252
KT599714|Macaque_simian_foamy_virus|Bangladesh|Macaca_mulatta	0.255	JX126871|Simian_foamy_virus|United_Kingdom|Macaca_fascicularis	0.269	AB923518|Japanese_macaque_simian_foamy_virus|Japan|Mus_terricolor	0.262	KT599714|Macaque_simian_foamy_virus|Bangladesh|Macaca_mulatta	0.262	EU448341|Simian_foamy_virus|Indonesia|Homo_sapiens	0.252
EU448341|Simian_foamy_virus|Indonesia|Homo_sapiens	0.255	JX126874|Simian_foamy_virus|United_Kingdom|Macaca_fascicularis	0.269	LC487609|Simian_foamy_virus|Japan|Macaca_mulatta	0.262	JX126870|Simian_foamy_virus|United_Kingdom|Macaca_fascicularis	0.262	EU448365|Simian_foamy_virus|Indonesia|Macaca_fascicularis	0.252
EU448365|Simian_foamy_virus|Indonesia|Macaca_fascicularis	0.255	EU448362|Simian_foamy_virus|Singapore|Macaca_fascicularis	0.269	AB923931|Simian_foamy_virus||Mus_terricolor	0.262	LC487610|Simian_foamy_virus|Japan|Macaca_fuscata	0.262	EU448358|Simian_foamy_virus|Singapore|Macaca_fascicularis	0.252
EU448358|Simian_foamy_virus|Singapore|Macaca_fascicularis	0.255	LC487620|Simian_foamy_virus|Japan|Macaca_cyclopis	0.269	JX126876|Simian_foamy_virus|United_Kingdom|Macaca_fascicularis	0.262	MN325127|Simian_foamy_virus|Democratic_Republic_of_the_Congo|Cercopithecus_ascanius	0.262	LC487610|Simian_foamy_virus|Japan|Macaca_fuscata	0.252
LC487610|Simian_foamy_virus|Japan|Macaca_fuscata	0.255	LC487619|Simian_foamy_virus|Japan|Macaca_mulatta	0.273	EU448341|Simian_foamy_virus|Indonesia|Homo_sapiens	0.262	FN859997|Simian_foamy_virus|Cote_d_Ivoire|Piliocolobus_badius_badius	0.266	KT599714|Macaque_simian_foamy_virus|Bangladesh|Macaca_mulatta	0.256
LC487618|Simian_foamy_virus|Japan|Macaca_mulatta	0.256	LC094267|Simian_foamy_virus||Macaca_fascicularis	0.273	EU448365|Simian_foamy_virus|Indonesia|Macaca_fascicularis	0.262	KP861860|Simian_foamy_virus|Nepal|Macaca_mulatta	0.266	JX126870|Simian_foamy_virus|United_Kingdom|Macaca_fascicularis	0.256
KT599715|Macaque_simian_foamy_virus|Bangladesh|Macaca_mulatta	0.258	EU448363|Simian_foamy_virus|Indonesia|Macaca_fascicularis	0.273	FN860008|Simian_foamy_virus|Cote_d_Ivoire|Piliocolobus_badius_badius	0.266	KT599715|Macaque_simian_foamy_virus|Bangladesh|Macaca_mulatta	0.266	MN585198|Taiwanese_macaque_simian_foamy_virus|Taiwan|Macaca_cyclopis	0.256
JX126870|Simian_foamy_virus|United_Kingdom|Macaca_fascicularis	0.258	FN860008|Simian_foamy_virus|Cote_d_Ivoire|Piliocolobus_badius_badius	0.277	FN860005|Simian_foamy_virus|Cote_d_Ivoire|Piliocolobus_badius_badius	0.266	AB923518|Japanese_macaque_simian_foamy_virus|Japan|Mus_terricolor	0.269	X58484|Simian_foamy_virus||	0.256
MN585198|Taiwanese_macaque_simian_foamy_virus|Taiwan|Macaca_cyclopis	0.258	FN860005|Simian_foamy_virus|Cote_d_Ivoire|Piliocolobus_badius_badius	0.277	LC094267|Simian_foamy_virus||Macaca_fascicularis	0.266	LC487609|Simian_foamy_virus|Japan|Macaca_mulatta	0.269	MN325126|Simian_foamy_virus|Democratic_Republic_of_the_Congo|Lophocebus_aterrimus	0.256
X58484|Simian_foamy_virus||	0.258	FN860010|Simian_foamy_virus|Cote_d_Ivoire|Piliocolobus_badius_badius	0.277	JX126873|Simian_foamy_virus|United_Kingdom|Macaca_fascicularis	0.266	AB923931|Simian_foamy_virus||Mus_terricolor	0.269	LC487620|Simian_foamy_virus|Japan|Macaca_cyclopis	0.256
MN325126|Simian_foamy_virus|Democratic_Republic_of_the_Congo|Lophocebus_aterrimus	0.258	JN801175|Macaque_simian_foamy_virus|Germany|Macaca_mulatta	0.277	HQ450613|Simian_foamy_virus|Gabon|Lophocebus_albigena	0.266	FN860001|Simian_foamy_virus|Cote_d_Ivoire|Piliocolobus_badius_badius	0.277	LC487618|Simian_foamy_virus|Japan|Macaca_mulatta	0.257
LC487620|Simian_foamy_virus|Japan|Macaca_cyclopis	0.258	AB923930|Simian_foamy_virus||Mus_terricolor	0.277	JX126870|Simian_foamy_virus|United_Kingdom|Macaca_fascicularis	0.269	HQ450613|Simian_foamy_virus|Gabon|Lophocebus_albigena	0.277	KT599715|Macaque_simian_foamy_virus|Bangladesh|Macaca_mulatta	0.259
JX126873|Simian_foamy_virus|United_Kingdom|Macaca_fascicularis	0.262	LC487613|Simian_foamy_virus|Japan|Macaca_fuscata	0.277	FN860001|Simian_foamy_virus|Cote_d_Ivoire|Piliocolobus_badius_badius	0.273	JX157549|Simian_foamy_virus|Democratic_Republic_of_the_Congo|Homo_sapiens	0.28	JX126873|Simian_foamy_virus|United_Kingdom|Macaca_fascicularis	0.259
LC487622|Simian_foamy_virus|Japan|Macaca_fuscata	0.262	AB923929|Simian_foamy_virus||Mus_terricolor	0.277	FN860010|Simian_foamy_virus|Cote_d_Ivoire|Piliocolobus_badius_badius	0.273	JX157550|Simian_foamy_virus|Democratic_Republic_of_the_Congo|Homo_sapiens	0.28	LC487622|Simian_foamy_virus|Japan|Macaca_fuscata	0.259
KP861860|Simian_foamy_virus|Nepal|Macaca_mulatta	0.266	LC487612|Simian_foamy_virus|Japan|Macaca_fuscata	0.277	JX157549|Simian_foamy_virus|Democratic_Republic_of_the_Congo|Homo_sapiens	0.277	FN859998|Simian_foamy_virus|Cote_d_Ivoire|Piliocolobus_badius_badius	0.28	KP861860|Simian_foamy_virus|Nepal|Macaca_mulatta	0.263
LC487624|Simian_foamy_virus|Japan|Macaca_fuscata_yakui	0.269	JX126876|Simian_foamy_virus|United_Kingdom|Macaca_fascicularis	0.277	JX157550|Simian_foamy_virus|Democratic_Republic_of_the_Congo|Homo_sapiens	0.277	FN860000|Simian_foamy_virus|Cote_d_Ivoire|Piliocolobus_badius_badius	0.28	LC487624|Simian_foamy_virus|Japan|Macaca_fuscata_yakui	0.267
LC487626|Simian_foamy_virus|Japan|Macaca_fuscata_yakui	0.269	EU448341|Simian_foamy_virus|Indonesia|Homo_sapiens	0.277	FN859998|Simian_foamy_virus|Cote_d_Ivoire|Piliocolobus_badius_badius	0.277	FN860004|Simian_foamy_virus|Cote_d_Ivoire|Piliocolobus_badius_badius	0.28	LC487626|Simian_foamy_virus|Japan|Macaca_fuscata_yakui	0.267
LC487623|Simian_foamy_virus|Japan|Macaca_fuscata_yakui	0.273	JX126875|Simian_foamy_virus|United_Kingdom|Macaca_fascicularis	0.277	FN860000|Simian_foamy_virus|Cote_d_Ivoire|Piliocolobus_badius_badius	0.277	FN860008|Simian_foamy_virus|Cote_d_Ivoire|Piliocolobus_badius_badius	0.28	LC487623|Simian_foamy_virus|Japan|Macaca_fuscata_yakui	0.27
AB923518|Japanese_macaque_simian_foamy_virus|Japan|Mus_terricolor	0.277	LC487623|Simian_foamy_virus|Japan|Macaca_fuscata_yakui	0.277	FN860004|Simian_foamy_virus|Cote_d_Ivoire|Piliocolobus_badius_badius	0.277	FN860005|Simian_foamy_virus|Cote_d_Ivoire|Piliocolobus_badius_badius	0.28	AB923518|Japanese_macaque_simian_foamy_virus|Japan|Mus_terricolor	0.278
LC487609|Simian_foamy_virus|Japan|Macaca_mulatta	0.277	LC487615|Simian_foamy_virus|Japan|Macaca_fuscata	0.28	FN859997|Simian_foamy_virus|Cote_d_Ivoire|Piliocolobus_badius_badius	0.277	FN860010|Simian_foamy_virus|Cote_d_Ivoire|Piliocolobus_badius_badius	0.28	LC487609|Simian_foamy_virus|Japan|Macaca_mulatta	0.278
AB923931|Simian_foamy_virus||Mus_terricolor	0.277	LC487611|Simian_foamy_virus|Japan|Macaca_fuscata_yakui	0.28	LC487624|Simian_foamy_virus|Japan|Macaca_fuscata_yakui	0.299	LC487624|Simian_foamy_virus|Japan|Macaca_fuscata_yakui	0.28	AB923931|Simian_foamy_virus||Mus_terricolor	0.278
LC487617|Simian_foamy_virus|Japan|Macaca_mulatta	0.28	LC487624|Simian_foamy_virus|Japan|Macaca_fuscata_yakui	0.28	LC487611|Simian_foamy_virus|Japan|Macaca_fuscata_yakui	0.303	LC487611|Simian_foamy_virus|Japan|Macaca_fuscata_yakui	0.284	LC487617|Simian_foamy_virus|Japan|Macaca_mulatta	0.278
LC487611|Simian_foamy_virus|Japan|Macaca_fuscata_yakui	0.28	LC487626|Simian_foamy_virus|Japan|Macaca_fuscata_yakui	0.292	LC487626|Simian_foamy_virus|Japan|Macaca_fuscata_yakui	0.303	LC487623|Simian_foamy_virus|Japan|Macaca_fuscata_yakui	0.284	LC487611|Simian_foamy_virus|Japan|Macaca_fuscata_yakui	0.278
MN325127|Simian_foamy_virus|Democratic_Republic_of_the_Congo|Cercopithecus_ascanius	0.28	HQ450613|Simian_foamy_virus|Gabon|Lophocebus_albigena	0.292	LC487623|Simian_foamy_virus|Japan|Macaca_fuscata_yakui	0.306	LC487626|Simian_foamy_virus|Japan|Macaca_fuscata_yakui	0.284	MN325127|Simian_foamy_virus|Democratic_Republic_of_the_Congo|Cercopithecus_ascanius	0.281
HQ450593|Simian_foamy_virus|Gabon|Homo_sapiens	0.314	U21247|Simian_foamy_virus||	0.351	AJ627551|Simian_foamy_virus||Pan_paniscus	0.352	AJ544579|Bornean_orangutan_simian_foamy_virus|Indonesia|Pongo_pygmaeus_pygmaeus	0.336	HQ450593|Simian_foamy_virus|Gabon|Homo_sapiens	0.311
KC602196|Simian_foamy_virus|Cameroon|Homo_sapiens	0.321	Y07723|Simian_foamy_virus||	0.351	AJ544579|Bornean_orangutan_simian_foamy_virus|Indonesia|Pongo_pygmaeus_pygmaeus	0.354	AJ627527|Simian_foamy_virus|Indonesia|Pongo_pygmaeus_pygmaeus	0.339	KC602196|Simian_foamy_virus|Cameroon|Homo_sapiens	0.319
HQ450584|Simian_foamy_virus|Gabon|Homo_sapiens	0.321	Y07724|Simian_foamy_virus||	0.351	AJ627555|Simian_foamy_virus||Pan_troglodytes_troglodytes	0.354	AJ627540|Simian_foamy_virus|Indonesia|Pongo_pygmaeus_pygmaeus	0.343	HQ450584|Simian_foamy_virus|Gabon|Homo_sapiens	0.319
HQ450592|Simian_foamy_virus|Gabon|Homo_sapiens	0.321	Y07725|Simian_foamy_virus||	0.351	EU527473|Simian_foamy_virus|Cameroon|Pan_troglodytes_troglodytes	0.354	AJ627535|Simian_foamy_virus|Indonesia|Pongo_pygmaeus_pygmaeus	0.344	HQ450592|Simian_foamy_virus|Gabon|Homo_sapiens	0.319
HQ450598|Simian_foamy_virus|Gabon|Homo_sapiens	0.321	M54978|Simian_foamy_virus||	0.351	AJ627550|Simian_foamy_virus||Pan_paniscus	0.354	AJ556783|Simian_foamy_virus|Indonesia|Pongo_pygmaeus_pygmaeus	0.347	HQ450598|Simian_foamy_virus|Gabon|Homo_sapiens	0.319
AJ556783|Simian_foamy_virus|Indonesia|Pongo_pygmaeus_pygmaeus	0.325	AJ627540|Simian_foamy_virus|Indonesia|Pongo_pygmaeus_pygmaeus	0.354	AJ627527|Simian_foamy_virus|Indonesia|Pongo_pygmaeus_pygmaeus	0.358	AJ627530|Simian_foamy_virus|Indonesia|Pongo_pygmaeus_pygmaeus	0.347	AJ556783|Simian_foamy_virus|Indonesia|Pongo_pygmaeus_pygmaeus	0.322
AJ627540|Simian_foamy_virus|Indonesia|Pongo_pygmaeus_pygmaeus	0.325	AJ627535|Simian_foamy_virus|Indonesia|Pongo_pygmaeus_pygmaeus	0.356	AJ627531|Simian_foamy_virus|Indonesia|Pongo_pygmaeus_pygmaeus	0.358	AJ627532|Simian_foamy_virus|Indonesia|Pongo_pygmaeus_pygmaeus	0.347	AJ627540|Simian_foamy_virus|Indonesia|Pongo_pygmaeus_pygmaeus	0.322
KF515393|Simian_foamy_virus|Cameroon|Homo_sapiens	0.325	AJ627530|Simian_foamy_virus|Indonesia|Pongo_pygmaeus_pygmaeus	0.358	EU527475|Simian_foamy_virus|Central_African_Republic|Pan_troglodytes_troglodytes	0.358	AJ627529|Simian_foamy_virus|Indonesia|Pongo_pygmaeus_pygmaeus	0.347	KF515393|Simian_foamy_virus|Cameroon|Homo_sapiens	0.322
KF515388|Simian_foamy_virus|Cameroon|Homo_sapiens	0.325	AJ627536|Simian_foamy_virus|Indonesia|Pongo_pygmaeus_pygmaeus	0.358	HQ450606|Simian_foamy_virus|Gabon|Pan_troglodytes_troglodytes	0.358	NC_001364|Western_chimpanzee_simian_foamy_virus||	0.347	KF515388|Simian_foamy_virus|Cameroon|Homo_sapiens	0.322
KC602176|Simian_foamy_virus|Cameroon|Homo_sapiens	0.325	AJ627532|Simian_foamy_virus|Indonesia|Pongo_pygmaeus_pygmaeus	0.358	HQ450619|Simian_foamy_virus|Gabon|Pan_troglodytes_troglodytes	0.358	U04327|Western_chimpanzee_simian_foamy_virus||Pan_troglodytes	0.347	KC602176|Simian_foamy_virus|Cameroon|Homo_sapiens	0.322
KC602185|Simian_foamy_virus|Cameroon|Homo_sapiens	0.325	AJ627527|Simian_foamy_virus|Indonesia|Pongo_pygmaeus_pygmaeus	0.358	AJ627535|Simian_foamy_virus|Indonesia|Pongo_pygmaeus_pygmaeus	0.359	AJ627536|Simian_foamy_virus|Indonesia|Pongo_pygmaeus_pygmaeus	0.351	KC602185|Simian_foamy_virus|Cameroon|Homo_sapiens	0.322
KC602187|Simian_foamy_virus|Cameroon|Homo_sapiens	0.325	AJ544579|Bornean_orangutan_simian_foamy_virus|Indonesia|Pongo_pygmaeus_pygmaeus	0.362	AJ627540|Simian_foamy_virus|Indonesia|Pongo_pygmaeus_pygmaeus	0.362	AJ627534|Simian_foamy_virus|Indonesia|Pongo_pygmaeus_pygmaeus	0.351	KC602187|Simian_foamy_virus|Cameroon|Homo_sapiens	0.322
KC602198|Simian_foamy_virus|Cameroon|Homo_sapiens	0.325	AJ556783|Simian_foamy_virus|Indonesia|Pongo_pygmaeus_pygmaeus	0.362	AJ627529|Simian_foamy_virus|Indonesia|Pongo_pygmaeus_pygmaeus	0.362	AJ627528|Simian_foamy_virus|Indonesia|Pongo_pygmaeus_pygmaeus	0.351	KC602198|Simian_foamy_virus|Cameroon|Homo_sapiens	0.322
KC602200|Simian_foamy_virus|Cameroon|Homo_sapiens	0.325	AJ627534|Simian_foamy_virus|Indonesia|Pongo_pygmaeus_pygmaeus	0.362	AJ627528|Simian_foamy_virus|Indonesia|Pongo_pygmaeus_pygmaeus	0.362	AJ627539|Simian_foamy_virus|Indonesia|Pongo_pygmaeus_pygmaeus	0.354	KC602200|Simian_foamy_virus|Cameroon|Homo_sapiens	0.322
KC602182|Simian_foamy_virus|Cameroon|Homo_sapiens	0.325	AJ627529|Simian_foamy_virus|Indonesia|Pongo_pygmaeus_pygmaeus	0.362	EU248954|Simian_foamy_virus|Cote_d_Ivoire|Pan_troglodytes	0.362	U21247|Simian_foamy_virus||	0.354	KC602182|Simian_foamy_virus|Cameroon|Homo_sapiens	0.322
KC602184|Simian_foamy_virus|Cameroon|Homo_sapiens	0.325	AJ627528|Simian_foamy_virus|Indonesia|Pongo_pygmaeus_pygmaeus	0.362	EU527477|Simian_foamy_virus|Central_African_Republic|Pan_troglodytes_troglodytes	0.362	Y07723|Simian_foamy_virus||	0.354	KC602184|Simian_foamy_virus|Cameroon|Homo_sapiens	0.322
KC602194|Simian_foamy_virus|Cameroon|Homo_sapiens	0.325	EU527473|Simian_foamy_virus|Cameroon|Pan_troglodytes_troglodytes	0.362	HQ450586|Simian_foamy_virus|Gabon|Homo_sapiens	0.362	Y07724|Simian_foamy_virus||	0.354	KC602194|Simian_foamy_virus|Cameroon|Homo_sapiens	0.322
KF515466|Simian_foamy_virus|Cameroon|Homo_sapiens	0.325	AJ627539|Simian_foamy_virus|Indonesia|Pongo_pygmaeus_pygmaeus	0.365	HQ450621|Simian_foamy_virus|Gabon|Pan_troglodytes_troglodytes	0.362	Y07725|Simian_foamy_virus||	0.354	KF515466|Simian_foamy_virus|Cameroon|Homo_sapiens	0.322
KF515452|Simian_foamy_virus|Cameroon|Homo_sapiens	0.325	MN325129|Simian_foamy_virus|Democratic_Republic_of_the_Congo|Pan_troglodytes	0.365	EU248955|Simian_foamy_virus|Cote_d_Ivoire|Pan_troglodytes	0.363	M54978|Simian_foamy_virus||	0.354	KF515452|Simian_foamy_virus|Cameroon|Homo_sapiens	0.322
KC602237|Simian_foamy_virus|Cameroon|Homo_sapiens	0.325	EU527478|Simian_foamy_virus|Cameroon|Pan_troglodytes_ellioti	0.368	AJ556783|Simian_foamy_virus|Indonesia|Pongo_pygmaeus_pygmaeus	0.365	EU527475|Simian_foamy_virus|Central_African_Republic|Pan_troglodytes_troglodytes	0.354	KC602237|Simian_foamy_virus|Cameroon|Homo_sapiens	0.322
KF515348|Simian_foamy_virus|Cameroon|Homo_sapiens	0.325	AJ627541|Simian_foamy_virus|Indonesia|Pongo_abelii	0.369	AJ627530|Simian_foamy_virus|Indonesia|Pongo_pygmaeus_pygmaeus	0.365	EU248953|Simian_foamy_virus|Cote_d_Ivoire|Pan_troglodytes	0.356	KF515348|Simian_foamy_virus|Cameroon|Homo_sapiens	0.322
KC602186|Simian_foamy_virus|Cameroon|Homo_sapiens	0.325	AJ627543|Simian_foamy_virus|Indonesia|Pongo_abelii	0.369	AJ627536|Simian_foamy_virus|Indonesia|Pongo_pygmaeus_pygmaeus	0.365	AJ627531|Simian_foamy_virus|Indonesia|Pongo_pygmaeus_pygmaeus	0.358	KC602186|Simian_foamy_virus|Cameroon|Homo_sapiens	0.322
AJ627535|Simian_foamy_virus|Indonesia|Pongo_pygmaeus_pygmaeus	0.326	AJ627547|Simian_foamy_virus|Indonesia|Pongo_abelii	0.369	AJ627532|Simian_foamy_virus|Indonesia|Pongo_pygmaeus_pygmaeus	0.365	AJ627557|Simian_foamy_virus||Pan_troglodytes_verus	0.358	AJ627535|Simian_foamy_virus|Indonesia|Pongo_pygmaeus_pygmaeus	0.323
AJ544579|Bornean_orangutan_simian_foamy_virus|Indonesia|Pongo_pygmaeus_pygmaeus	0.328	MN325130|Simian_foamy_virus|Democratic_Republic_of_the_Congo|Pan_troglodytes	0.369	AJ627556|Simian_foamy_virus||Pan_troglodytes_verus	0.365	HQ450618|Simian_foamy_virus|Gabon|Pan_troglodytes_troglodytes	0.358	AJ544579|Bornean_orangutan_simian_foamy_virus|Indonesia|Pongo_pygmaeus_pygmaeus	0.326
AJ627527|Simian_foamy_virus|Indonesia|Pongo_pygmaeus_pygmaeus	0.328	EU527474|Simian_foamy_virus|Cameroon|Pan_troglodytes_ellioti	0.369	EU248952|Simian_foamy_virus|Cote_d_Ivoire|Pan_troglodytes	0.365	EU527473|Simian_foamy_virus|Cameroon|Pan_troglodytes_troglodytes	0.358	AJ627527|Simian_foamy_virus|Indonesia|Pongo_pygmaeus_pygmaeus	0.326
KC602174|Simian_foamy_virus|Cameroon|Homo_sapiens	0.328	AJ627550|Simian_foamy_virus||Pan_paniscus	0.369	U21247|Simian_foamy_virus||	0.365	EU527477|Simian_foamy_virus|Central_African_Republic|Pan_troglodytes_troglodytes	0.358	KC602174|Simian_foamy_virus|Cameroon|Homo_sapiens	0.326
KC602171|Simian_foamy_virus|Cameroon|Homo_sapiens	0.328	AJ627533|Simian_foamy_virus|Indonesia|Pongo_pygmaeus_pygmaeus	0.373	Y07723|Simian_foamy_virus||	0.365	HQ450586|Simian_foamy_virus|Gabon|Homo_sapiens	0.358	KC602171|Simian_foamy_virus|Cameroon|Homo_sapiens	0.326
KC602167|Simian_foamy_virus|Cameroon|Homo_sapiens	0.328	NC_001364|Western_chimpanzee_simian_foamy_virus||	0.373	Y07724|Simian_foamy_virus||	0.365	HQ450621|Simian_foamy_virus|Gabon|Pan_troglodytes_troglodytes	0.358	KC602167|Simian_foamy_virus|Cameroon|Homo_sapiens	0.326
JQ867465|Simian_foamy_virus|Cameroon|Homo_sapiens	0.328	U04327|Western_chimpanzee_simian_foamy_virus||Pan_troglodytes	0.373	Y07725|Simian_foamy_virus||	0.365	AJ627551|Simian_foamy_virus||Pan_paniscus	0.359	JQ867465|Simian_foamy_virus|Cameroon|Homo_sapiens	0.326
KC602146|Simian_foamy_virus|Cameroon|Homo_sapiens	0.328	JQ867463|Central_chimpanzee_simian_foamy_virus|Cameroon|Homo_sapiens	0.373	M54978|Simian_foamy_virus||	0.365	AJ627541|Simian_foamy_virus|Indonesia|Pongo_abelii	0.362	KC602146|Simian_foamy_virus|Cameroon|Homo_sapiens	0.326
KC602139|Simian_foamy_virus|Cameroon|Homo_sapiens	0.328	HQ450618|Simian_foamy_virus|Gabon|Pan_troglodytes_troglodytes	0.373	HQ450618|Simian_foamy_virus|Gabon|Pan_troglodytes_troglodytes	0.365	AJ627543|Simian_foamy_virus|Indonesia|Pongo_abelii	0.362	KC602139|Simian_foamy_virus|Cameroon|Homo_sapiens	0.326
KC602147|Simian_foamy_virus|Cameroon|Homo_sapiens	0.328	EU527477|Simian_foamy_virus|Central_African_Republic|Pan_troglodytes_troglodytes	0.373	HQ450616|Simian_foamy_virus|Gabon|Pan_troglodytes_troglodytes	0.365	AJ627547|Simian_foamy_virus|Indonesia|Pongo_abelii	0.362	KC602147|Simian_foamy_virus|Cameroon|Homo_sapiens	0.326
KF515358|Simian_foamy_virus|Cameroon|Homo_sapiens	0.328	EU527479|Simian_foamy_virus|Cameroon|Pan_troglodytes_ellioti	0.373	EU248953|Simian_foamy_virus|Cote_d_Ivoire|Pan_troglodytes	0.367	AJ627533|Simian_foamy_virus|Indonesia|Pongo_pygmaeus_pygmaeus	0.362	KF515358|Simian_foamy_virus|Cameroon|Homo_sapiens	0.326
KF515362|Simian_foamy_virus|Cameroon|Homo_sapiens	0.328	EU527480|Simian_foamy_virus|Cameroon|Pan_troglodytes_ellioti	0.373	AJ627534|Simian_foamy_virus|Indonesia|Pongo_pygmaeus_pygmaeus	0.369	AJ627554|Simian_foamy_virus||Pan_troglodytes_troglodytes	0.362	KF515362|Simian_foamy_virus|Cameroon|Homo_sapiens	0.326
KF515365|Simian_foamy_virus|Cameroon|Homo_sapiens	0.328	AJ627551|Simian_foamy_virus||Pan_paniscus	0.374	AJ627541|Simian_foamy_virus|Indonesia|Pongo_abelii	0.369	AJ627560|Simian_foamy_virus||Pan_troglodytes_verus	0.362	KF515365|Simian_foamy_virus|Cameroon|Homo_sapiens	0.326
KF515372|Simian_foamy_virus|Cameroon|Homo_sapiens	0.328	AJ627531|Simian_foamy_virus|Indonesia|Pongo_pygmaeus_pygmaeus	0.376	AJ627543|Simian_foamy_virus|Indonesia|Pongo_abelii	0.369	AJ627555|Simian_foamy_virus||Pan_troglodytes_troglodytes	0.362	KF515372|Simian_foamy_virus|Cameroon|Homo_sapiens	0.326
KF515376|Simian_foamy_virus|Cameroon|Homo_sapiens	0.328	AJ627544|Simian_foamy_virus|Indonesia|Pongo_abelii	0.376	AJ627547|Simian_foamy_virus|Indonesia|Pongo_abelii	0.369	MN325130|Simian_foamy_virus|Democratic_Republic_of_the_Congo|Pan_troglodytes	0.362	KF515376|Simian_foamy_virus|Cameroon|Homo_sapiens	0.326
KF515379|Simian_foamy_virus|Cameroon|Homo_sapiens	0.328	JQ867462|Simian_foamy_virus|Cameroon|Homo_sapiens	0.376	NC_001364|Western_chimpanzee_simian_foamy_virus||	0.369	HQ450620|Simian_foamy_virus|Gabon|Pan_troglodytes_troglodytes	0.362	KF515379|Simian_foamy_virus|Cameroon|Homo_sapiens	0.326
KF515360|Simian_foamy_virus|Cameroon|Homo_sapiens	0.328	EU527472|Simian_foamy_virus|Cameroon|Pan_troglodytes_troglodytes	0.376	U04327|Western_chimpanzee_simian_foamy_virus||Pan_troglodytes	0.369	HQ450616|Simian_foamy_virus|Gabon|Pan_troglodytes_troglodytes	0.362	KF515360|Simian_foamy_virus|Cameroon|Homo_sapiens	0.326
KF515364|Simian_foamy_virus|Cameroon|Homo_sapiens	0.328	HQ450620|Simian_foamy_virus|Gabon|Pan_troglodytes_troglodytes	0.376	AJ627554|Simian_foamy_virus||Pan_troglodytes_troglodytes	0.369	HQ450619|Simian_foamy_virus|Gabon|Pan_troglodytes_troglodytes	0.362	KF515364|Simian_foamy_virus|Cameroon|Homo_sapiens	0.326
KF515380|Simian_foamy_virus|Cameroon|Homo_sapiens	0.328	EU527475|Simian_foamy_virus|Central_African_Republic|Pan_troglodytes_troglodytes	0.376	AJ627560|Simian_foamy_virus||Pan_troglodytes_verus	0.369	AJ627550|Simian_foamy_virus||Pan_paniscus	0.362	KF515380|Simian_foamy_virus|Cameroon|Homo_sapiens	0.326
KC602138|Simian_foamy_virus|Cameroon|Homo_sapiens	0.328	HQ450586|Simian_foamy_virus|Gabon|Homo_sapiens	0.376	AJ627559|Simian_foamy_virus||Pan_troglodytes_verus	0.369	EU248955|Simian_foamy_virus|Cote_d_Ivoire|Pan_troglodytes	0.363	KC602138|Simian_foamy_virus|Cameroon|Homo_sapiens	0.326
KC602144|Simian_foamy_virus|Cameroon|Homo_sapiens	0.328	HQ450621|Simian_foamy_virus|Gabon|Pan_troglodytes_troglodytes	0.376	HQ450620|Simian_foamy_virus|Gabon|Pan_troglodytes_troglodytes	0.369	AJ627544|Simian_foamy_virus|Indonesia|Pongo_abelii	0.365	KC602144|Simian_foamy_virus|Cameroon|Homo_sapiens	0.326
KF515389|Simian_foamy_virus|Cameroon|Homo_sapiens	0.328	HQ450605|Simian_foamy_virus|Gabon|Pan_troglodytes_troglodytes	0.376	HQ450617|Simian_foamy_virus|Gabon|Pan_troglodytes_troglodytes	0.369	AJ627542|Simian_foamy_virus|Indonesia|Pongo_abelii	0.365	KF515389|Simian_foamy_virus|Cameroon|Homo_sapiens	0.326
KC602158|Simian_foamy_virus|Cameroon|Homo_sapiens	0.328	EU527476|Simian_foamy_virus|Cameroon|Pan_troglodytes_ellioti	0.376	KF515438|Simian_foamy_virus|Cameroon|Homo_sapiens	0.369	AJ627552|Simian_foamy_virus||Pan_troglodytes_schweinfurthii	0.365	KC602158|Simian_foamy_virus|Cameroon|Homo_sapiens	0.326
JQ867464|Simian_foamy_virus|Cameroon|Homo_sapiens	0.328	AJ627542|Simian_foamy_virus|Indonesia|Pongo_abelii	0.384	KF515444|Simian_foamy_virus|Cameroon|Homo_sapiens	0.369	AJ627556|Simian_foamy_virus||Pan_troglodytes_verus	0.365	JQ867464|Simian_foamy_virus|Cameroon|Homo_sapiens	0.326
KF515409|Simian_foamy_virus|Cameroon|Homo_sapiens	0.328	AJ627552|Simian_foamy_virus||Pan_troglodytes_schweinfurthii	0.384	AJ627539|Simian_foamy_virus|Indonesia|Pongo_pygmaeus_pygmaeus	0.373	AJ627559|Simian_foamy_virus||Pan_troglodytes_verus	0.365	KF515409|Simian_foamy_virus|Cameroon|Homo_sapiens	0.326
KF515412|Simian_foamy_virus|Cameroon|Homo_sapiens	0.328	AJ627554|Simian_foamy_virus||Pan_troglodytes_troglodytes	0.384	AJ627557|Simian_foamy_virus||Pan_troglodytes_verus	0.373	MN325129|Simian_foamy_virus|Democratic_Republic_of_the_Congo|Pan_troglodytes	0.365	KF515412|Simian_foamy_virus|Cameroon|Homo_sapiens	0.326
KF515400|Simian_foamy_virus|Cameroon|Homo_sapiens	0.328	HQ450606|Simian_foamy_virus|Gabon|Pan_troglodytes_troglodytes	0.384	MN325130|Simian_foamy_virus|Democratic_Republic_of_the_Congo|Pan_troglodytes	0.373	JQ867463|Central_chimpanzee_simian_foamy_virus|Cameroon|Homo_sapiens	0.365	KF515400|Simian_foamy_virus|Cameroon|Homo_sapiens	0.326
KF515402|Simian_foamy_virus|Cameroon|Homo_sapiens	0.328	HQ450619|Simian_foamy_virus|Gabon|Pan_troglodytes_troglodytes	0.384	JQ867463|Central_chimpanzee_simian_foamy_virus|Cameroon|Homo_sapiens	0.373	HQ450617|Simian_foamy_virus|Gabon|Pan_troglodytes_troglodytes	0.365	KF515402|Simian_foamy_virus|Cameroon|Homo_sapiens	0.326
KF515404|Simian_foamy_virus|Cameroon|Homo_sapiens	0.328	EU248953|Simian_foamy_virus|Cote_d_Ivoire|Pan_troglodytes	0.385	HQ450605|Simian_foamy_virus|Gabon|Pan_troglodytes_troglodytes	0.373	HQ450606|Simian_foamy_virus|Gabon|Pan_troglodytes_troglodytes	0.365	KF515404|Simian_foamy_virus|Cameroon|Homo_sapiens	0.326
KF515410|Simian_foamy_virus|Cameroon|Homo_sapiens	0.328	AJ627545|Simian_foamy_virus|Indonesia|Pongo_abelii	0.387	KF515393|Simian_foamy_virus|Cameroon|Homo_sapiens	0.373	EU527474|Simian_foamy_virus|Cameroon|Pan_troglodytes_ellioti	0.365	KF515410|Simian_foamy_virus|Cameroon|Homo_sapiens	0.326
KC602188|Simian_foamy_virus|Cameroon|Homo_sapiens	0.328	EU248954|Simian_foamy_virus|Cote_d_Ivoire|Pan_troglodytes	0.387	KF515388|Simian_foamy_virus|Cameroon|Homo_sapiens	0.373	AJ627545|Simian_foamy_virus|Indonesia|Pongo_abelii	0.369	KC602188|Simian_foamy_virus|Cameroon|Homo_sapiens	0.326
KC602192|Simian_foamy_virus|Cameroon|Homo_sapiens	0.328	AJ627557|Simian_foamy_virus||Pan_troglodytes_verus	0.387	KC602158|Simian_foamy_virus|Cameroon|Homo_sapiens	0.373	EU248954|Simian_foamy_virus|Cote_d_Ivoire|Pan_troglodytes	0.369	KC602192|Simian_foamy_virus|Cameroon|Homo_sapiens	0.326
KC602195|Simian_foamy_virus|Cameroon|Homo_sapiens	0.328	AJ627559|Simian_foamy_virus||Pan_troglodytes_verus	0.387	KF515384|Simian_foamy_virus|Cameroon|Homo_sapiens	0.373	JQ867462|Simian_foamy_virus|Cameroon|Homo_sapiens	0.369	KC602195|Simian_foamy_virus|Cameroon|Homo_sapiens	0.326
KF515432|Simian_foamy_virus|Cameroon|Homo_sapiens	0.328	AJ627555|Simian_foamy_virus||Pan_troglodytes_troglodytes	0.387	KC602196|Simian_foamy_virus|Cameroon|Homo_sapiens	0.373	EU527472|Simian_foamy_virus|Cameroon|Pan_troglodytes_troglodytes	0.369	KF515432|Simian_foamy_virus|Cameroon|Homo_sapiens	0.326
KF515462|Simian_foamy_virus|Cameroon|Homo_sapiens	0.328	HQ450616|Simian_foamy_virus|Gabon|Pan_troglodytes_troglodytes	0.391	KF515432|Simian_foamy_virus|Cameroon|Homo_sapiens	0.373	KF515438|Simian_foamy_virus|Cameroon|Homo_sapiens	0.369	KF515462|Simian_foamy_virus|Cameroon|Homo_sapiens	0.326
KF515453|Simian_foamy_virus|Cameroon|Homo_sapiens	0.328	KF515398|Simian_foamy_virus|Cameroon|Homo_sapiens	0.391	KF515462|Simian_foamy_virus|Cameroon|Homo_sapiens	0.373	KF515453|Simian_foamy_virus|Cameroon|Homo_sapiens	0.369	KF515453|Simian_foamy_virus|Cameroon|Homo_sapiens	0.326
KF515458|Simian_foamy_virus|Cameroon|Homo_sapiens	0.328	KR902448|Simian_foamy_virus||Ateles_geoffroyi	0.391	KF515436|Simian_foamy_virus|Cameroon|Homo_sapiens	0.373	KF515444|Simian_foamy_virus|Cameroon|Homo_sapiens	0.369	KF515458|Simian_foamy_virus|Cameroon|Homo_sapiens	0.326
KF515448|Simian_foamy_virus|Cameroon|Homo_sapiens	0.328	KR902445|Simian_foamy_virus||Ateles_geoffroyi	0.391	KF515458|Simian_foamy_virus|Cameroon|Homo_sapiens	0.373	EU248952|Simian_foamy_virus|Cote_d_Ivoire|Pan_troglodytes	0.373	KF515448|Simian_foamy_virus|Cameroon|Homo_sapiens	0.326
KF515434|Simian_foamy_virus|Cameroon|Homo_sapiens	0.328	KC331071|Simian_foamy_virus|Brazil|Sapajus_xanthosternos	0.391	KF515448|Simian_foamy_virus|Cameroon|Homo_sapiens	0.373	HQ450605|Simian_foamy_virus|Gabon|Pan_troglodytes_troglodytes	0.373	KF515434|Simian_foamy_virus|Cameroon|Homo_sapiens	0.326
KF515441|Simian_foamy_virus|Cameroon|Homo_sapiens	0.328	EU248955|Simian_foamy_virus|Cote_d_Ivoire|Pan_troglodytes	0.393	KF515434|Simian_foamy_virus|Cameroon|Homo_sapiens	0.373	KC602196|Simian_foamy_virus|Cameroon|Homo_sapiens	0.373	KF515441|Simian_foamy_virus|Cameroon|Homo_sapiens	0.326
KF515449|Simian_foamy_virus|Cameroon|Homo_sapiens	0.328	AJ627556|Simian_foamy_virus||Pan_troglodytes_verus	0.395	KF515441|Simian_foamy_virus|Cameroon|Homo_sapiens	0.373	KF515432|Simian_foamy_virus|Cameroon|Homo_sapiens	0.373	KF515449|Simian_foamy_virus|Cameroon|Homo_sapiens	0.326
KF515467|Simian_foamy_virus|Cameroon|Homo_sapiens	0.328	HQ450617|Simian_foamy_virus|Gabon|Pan_troglodytes_troglodytes	0.395	KF515449|Simian_foamy_virus|Cameroon|Homo_sapiens	0.373	KF515462|Simian_foamy_virus|Cameroon|Homo_sapiens	0.373	KF515467|Simian_foamy_virus|Cameroon|Homo_sapiens	0.326
KC602222|Simian_foamy_virus|Cameroon|Homo_sapiens	0.328	JQ867464|Simian_foamy_virus|Cameroon|Homo_sapiens	0.395	KF515452|Simian_foamy_virus|Cameroon|Homo_sapiens	0.373	KF515436|Simian_foamy_virus|Cameroon|Homo_sapiens	0.373	KC602222|Simian_foamy_virus|Cameroon|Homo_sapiens	0.326
KC602228|Simian_foamy_virus|Cameroon|Homo_sapiens	0.328	KF515409|Simian_foamy_virus|Cameroon|Homo_sapiens	0.395	KF515467|Simian_foamy_virus|Cameroon|Homo_sapiens	0.373	KF515458|Simian_foamy_virus|Cameroon|Homo_sapiens	0.373	KC602228|Simian_foamy_virus|Cameroon|Homo_sapiens	0.326
KC602230|Simian_foamy_virus|Cameroon|Homo_sapiens	0.328	KF515412|Simian_foamy_virus|Cameroon|Homo_sapiens	0.395	KF515482|Simian_foamy_virus|Cameroon|Homo_sapiens	0.373	KF515448|Simian_foamy_virus|Cameroon|Homo_sapiens	0.373	KC602230|Simian_foamy_virus|Cameroon|Homo_sapiens	0.326
KF515319|Simian_foamy_virus|Cameroon|Homo_sapiens	0.328	KF515400|Simian_foamy_virus|Cameroon|Homo_sapiens	0.395	KF515501|Simian_foamy_virus|Cameroon|Homo_sapiens	0.373	KF515434|Simian_foamy_virus|Cameroon|Homo_sapiens	0.373	KF515319|Simian_foamy_virus|Cameroon|Homo_sapiens	0.326
KF515341|Simian_foamy_virus|Cameroon|Homo_sapiens	0.328	KF515402|Simian_foamy_virus|Cameroon|Homo_sapiens	0.395	AJ627533|Simian_foamy_virus|Indonesia|Pongo_pygmaeus_pygmaeus	0.376	KF515441|Simian_foamy_virus|Cameroon|Homo_sapiens	0.373	KF515341|Simian_foamy_virus|Cameroon|Homo_sapiens	0.326
KC602226|Simian_foamy_virus|Cameroon|Homo_sapiens	0.328	KF515404|Simian_foamy_virus|Cameroon|Homo_sapiens	0.395	JQ867462|Simian_foamy_virus|Cameroon|Homo_sapiens	0.376	KF515449|Simian_foamy_virus|Cameroon|Homo_sapiens	0.373	KC602226|Simian_foamy_virus|Cameroon|Homo_sapiens	0.326
KF515327|Simian_foamy_virus|Cameroon|Homo_sapiens	0.328	KF515410|Simian_foamy_virus|Cameroon|Homo_sapiens	0.395	EU527472|Simian_foamy_virus|Cameroon|Pan_troglodytes_troglodytes	0.376	KF515452|Simian_foamy_virus|Cameroon|Homo_sapiens	0.373	KF515327|Simian_foamy_virus|Cameroon|Homo_sapiens	0.326
KF515333|Simian_foamy_virus|Cameroon|Homo_sapiens	0.328	KR902455|Simian_foamy_virus||Alouatta_sara	0.395	JQ867465|Simian_foamy_virus|Cameroon|Homo_sapiens	0.376	KF515467|Simian_foamy_virus|Cameroon|Homo_sapiens	0.373	KF515333|Simian_foamy_virus|Cameroon|Homo_sapiens	0.326
KF515335|Simian_foamy_virus|Cameroon|Homo_sapiens	0.328	AJ627560|Simian_foamy_virus||Pan_troglodytes_verus	0.399	KC602146|Simian_foamy_virus|Cameroon|Homo_sapiens	0.376	KF515501|Simian_foamy_virus|Cameroon|Homo_sapiens	0.373	KF515335|Simian_foamy_virus|Cameroon|Homo_sapiens	0.326
KF515339|Simian_foamy_virus|Cameroon|Homo_sapiens	0.328	KF515393|Simian_foamy_virus|Cameroon|Homo_sapiens	0.399	KC602139|Simian_foamy_virus|Cameroon|Homo_sapiens	0.376	HQ450585|Simian_foamy_virus|Gabon|Homo_sapiens	0.373	KF515339|Simian_foamy_virus|Cameroon|Homo_sapiens	0.326
KF515347|Simian_foamy_virus|Cameroon|Homo_sapiens	0.328	KF515388|Simian_foamy_virus|Cameroon|Homo_sapiens	0.399	KC602147|Simian_foamy_virus|Cameroon|Homo_sapiens	0.376	HQ450584|Simian_foamy_virus|Gabon|Homo_sapiens	0.373	KF515347|Simian_foamy_virus|Cameroon|Homo_sapiens	0.326
KF515351|Simian_foamy_virus|Cameroon|Homo_sapiens	0.328	KF515384|Simian_foamy_virus|Cameroon|Homo_sapiens	0.399	KF515362|Simian_foamy_virus|Cameroon|Homo_sapiens	0.376	HQ450592|Simian_foamy_virus|Gabon|Homo_sapiens	0.373	KF515351|Simian_foamy_virus|Cameroon|Homo_sapiens	0.326
KF515352|Simian_foamy_virus|Cameroon|Homo_sapiens	0.328	KF515405|Simian_foamy_virus|Cameroon|Homo_sapiens	0.399	KF515365|Simian_foamy_virus|Cameroon|Homo_sapiens	0.376	KF515360|Simian_foamy_virus|Cameroon|Homo_sapiens	0.376	KF515352|Simian_foamy_virus|Cameroon|Homo_sapiens	0.326
KF515340|Simian_foamy_virus|Cameroon|Homo_sapiens	0.328	KF515403|Simian_foamy_virus|Cameroon|Homo_sapiens	0.399	KF515372|Simian_foamy_virus|Cameroon|Homo_sapiens	0.376	KF515393|Simian_foamy_virus|Cameroon|Homo_sapiens	0.376	KF515340|Simian_foamy_virus|Cameroon|Homo_sapiens	0.326
KC602234|Simian_foamy_virus|Cameroon|Homo_sapiens	0.328	KF515413|Simian_foamy_virus|Cameroon|Homo_sapiens	0.399	KF515376|Simian_foamy_virus|Cameroon|Homo_sapiens	0.376	KF515384|Simian_foamy_virus|Cameroon|Homo_sapiens	0.376	KC602234|Simian_foamy_virus|Cameroon|Homo_sapiens	0.326
KF515344|Simian_foamy_virus|Cameroon|Homo_sapiens	0.328	KC602195|Simian_foamy_virus|Cameroon|Homo_sapiens	0.399	KF515379|Simian_foamy_virus|Cameroon|Homo_sapiens	0.376	KC602176|Simian_foamy_virus|Cameroon|Homo_sapiens	0.376	KF515344|Simian_foamy_virus|Cameroon|Homo_sapiens	0.326
KF515473|Simian_foamy_virus|Cameroon|Homo_sapiens	0.328	KC602196|Simian_foamy_virus|Cameroon|Homo_sapiens	0.399	KF515364|Simian_foamy_virus|Cameroon|Homo_sapiens	0.376	KC602185|Simian_foamy_virus|Cameroon|Homo_sapiens	0.376	KF515473|Simian_foamy_virus|Cameroon|Homo_sapiens	0.326
KF515476|Simian_foamy_virus|Cameroon|Homo_sapiens	0.328	EU248952|Simian_foamy_virus|Cote_d_Ivoire|Pan_troglodytes	0.402	KF515380|Simian_foamy_virus|Cameroon|Homo_sapiens	0.376	KC602187|Simian_foamy_virus|Cameroon|Homo_sapiens	0.376	KF515476|Simian_foamy_virus|Cameroon|Homo_sapiens	0.326
KC602224|Simian_foamy_virus|Cameroon|Homo_sapiens	0.328	JQ867465|Simian_foamy_virus|Cameroon|Homo_sapiens	0.402	KC602138|Simian_foamy_virus|Cameroon|Homo_sapiens	0.376	KC602198|Simian_foamy_virus|Cameroon|Homo_sapiens	0.376	KC602224|Simian_foamy_virus|Cameroon|Homo_sapiens	0.326
KC602236|Simian_foamy_virus|Cameroon|Homo_sapiens	0.328	KC602146|Simian_foamy_virus|Cameroon|Homo_sapiens	0.402	KC602144|Simian_foamy_virus|Cameroon|Homo_sapiens	0.376	KC602200|Simian_foamy_virus|Cameroon|Homo_sapiens	0.376	KC602236|Simian_foamy_virus|Cameroon|Homo_sapiens	0.326
AJ627548|Simian_foamy_virus||Gorilla_gorilla_gorilla	0.328	KC602139|Simian_foamy_virus|Cameroon|Homo_sapiens	0.402	KF515389|Simian_foamy_virus|Cameroon|Homo_sapiens	0.376	KC602179|Simian_foamy_virus|Cameroon|Homo_sapiens	0.376	AJ627548|Simian_foamy_virus||Gorilla_gorilla_gorilla	0.326
AJ627530|Simian_foamy_virus|Indonesia|Pongo_pygmaeus_pygmaeus	0.332	KC602147|Simian_foamy_virus|Cameroon|Homo_sapiens	0.402	KC602153|Simian_foamy_virus|Cameroon|Homo_sapiens	0.376	KC602182|Simian_foamy_virus|Cameroon|Homo_sapiens	0.376	AJ627530|Simian_foamy_virus|Indonesia|Pongo_pygmaeus_pygmaeus	0.33
AJ627532|Simian_foamy_virus|Indonesia|Pongo_pygmaeus_pygmaeus	0.332	KF515362|Simian_foamy_virus|Cameroon|Homo_sapiens	0.402	KC602150|Simian_foamy_virus|Cameroon|Homo_sapiens	0.376	KC602184|Simian_foamy_virus|Cameroon|Homo_sapiens	0.376	AJ627532|Simian_foamy_virus|Indonesia|Pongo_pygmaeus_pygmaeus	0.33
AJ627539|Simian_foamy_virus|Indonesia|Pongo_pygmaeus_pygmaeus	0.332	KF515365|Simian_foamy_virus|Cameroon|Homo_sapiens	0.402	KC602160|Simian_foamy_virus|Cameroon|Homo_sapiens	0.376	KC602194|Simian_foamy_virus|Cameroon|Homo_sapiens	0.376	AJ627539|Simian_foamy_virus|Indonesia|Pongo_pygmaeus_pygmaeus	0.33
AJ627534|Simian_foamy_virus|Indonesia|Pongo_pygmaeus_pygmaeus	0.332	KF515372|Simian_foamy_virus|Cameroon|Homo_sapiens	0.402	KC602151|Simian_foamy_virus|Cameroon|Homo_sapiens	0.376	KF515454|Simian_foamy_virus|Cameroon|Homo_sapiens	0.376	AJ627534|Simian_foamy_virus|Indonesia|Pongo_pygmaeus_pygmaeus	0.33
HM245790|Western_lowland_gorilla_simian_foamy_virus||Gorilla_gorilla_gorilla	0.332	KF515376|Simian_foamy_virus|Cameroon|Homo_sapiens	0.402	KC602137|Simian_foamy_virus|Cameroon|Homo_sapiens	0.376	KF515466|Simian_foamy_virus|Cameroon|Homo_sapiens	0.376	HM245790|Western_lowland_gorilla_simian_foamy_virus||Gorilla_gorilla_gorilla	0.33
AJ627549|Simian_foamy_virus||Gorilla_gorilla_gorilla	0.332	KF515379|Simian_foamy_virus|Cameroon|Homo_sapiens	0.402	JQ867464|Simian_foamy_virus|Cameroon|Homo_sapiens	0.376	KF515451|Simian_foamy_virus|Cameroon|Homo_sapiens	0.376	AJ627549|Simian_foamy_virus||Gorilla_gorilla_gorilla	0.33
KC602165|Simian_foamy_virus|Cameroon|Homo_sapiens	0.332	KF515364|Simian_foamy_virus|Cameroon|Homo_sapiens	0.402	KF515409|Simian_foamy_virus|Cameroon|Homo_sapiens	0.376	KF515447|Simian_foamy_virus|Cameroon|Homo_sapiens	0.376	KC602165|Simian_foamy_virus|Cameroon|Homo_sapiens	0.33
KC602170|Simian_foamy_virus|Cameroon|Homo_sapiens	0.332	KF515380|Simian_foamy_virus|Cameroon|Homo_sapiens	0.402	KF515412|Simian_foamy_virus|Cameroon|Homo_sapiens	0.376	KF515445|Simian_foamy_virus|Cameroon|Homo_sapiens	0.376	KC602170|Simian_foamy_virus|Cameroon|Homo_sapiens	0.33
KC602172|Simian_foamy_virus|Cameroon|Homo_sapiens	0.332	KC602138|Simian_foamy_virus|Cameroon|Homo_sapiens	0.402	KF515400|Simian_foamy_virus|Cameroon|Homo_sapiens	0.376	KF515435|Simian_foamy_virus|Cameroon|Homo_sapiens	0.376	KC602172|Simian_foamy_virus|Cameroon|Homo_sapiens	0.33
KC602177|Simian_foamy_virus|Cameroon|Homo_sapiens	0.332	KC602144|Simian_foamy_virus|Cameroon|Homo_sapiens	0.402	KF515402|Simian_foamy_virus|Cameroon|Homo_sapiens	0.376	KF515465|Simian_foamy_virus|Cameroon|Homo_sapiens	0.376	KC602177|Simian_foamy_virus|Cameroon|Homo_sapiens	0.33
KC602175|Simian_foamy_virus|Cameroon|Homo_sapiens	0.332	KF515389|Simian_foamy_virus|Cameroon|Homo_sapiens	0.402	KF515404|Simian_foamy_virus|Cameroon|Homo_sapiens	0.376	KC602237|Simian_foamy_virus|Cameroon|Homo_sapiens	0.376	KC602175|Simian_foamy_virus|Cameroon|Homo_sapiens	0.33
KF515359|Simian_foamy_virus|Cameroon|Homo_sapiens	0.332	KC602158|Simian_foamy_virus|Cameroon|Homo_sapiens	0.402	KF515410|Simian_foamy_virus|Cameroon|Homo_sapiens	0.376	KF515470|Simian_foamy_virus|Cameroon|Homo_sapiens	0.376	KF515359|Simian_foamy_virus|Cameroon|Homo_sapiens	0.33
KF515361|Simian_foamy_virus|Cameroon|Homo_sapiens	0.332	KF515399|Simian_foamy_virus|Cameroon|Homo_sapiens	0.402	KF515398|Simian_foamy_virus|Cameroon|Homo_sapiens	0.376	KF515494|Simian_foamy_virus|Cameroon|Homo_sapiens	0.376	KF515361|Simian_foamy_virus|Cameroon|Homo_sapiens	0.33
KF515366|Simian_foamy_virus|Cameroon|Homo_sapiens	0.332	KF515406|Simian_foamy_virus|Cameroon|Homo_sapiens	0.402	KF515413|Simian_foamy_virus|Cameroon|Homo_sapiens	0.376	KF515476|Simian_foamy_virus|Cameroon|Homo_sapiens	0.376	KF515366|Simian_foamy_virus|Cameroon|Homo_sapiens	0.33
KF515375|Simian_foamy_virus|Cameroon|Homo_sapiens	0.332	KC602176|Simian_foamy_virus|Cameroon|Homo_sapiens	0.402	KC602176|Simian_foamy_virus|Cameroon|Homo_sapiens	0.376	KF515480|Simian_foamy_virus|Cameroon|Homo_sapiens	0.376	KF515375|Simian_foamy_virus|Cameroon|Homo_sapiens	0.33
KF515381|Simian_foamy_virus|Cameroon|Homo_sapiens	0.332	KC602185|Simian_foamy_virus|Cameroon|Homo_sapiens	0.402	KC602185|Simian_foamy_virus|Cameroon|Homo_sapiens	0.376	KF515483|Simian_foamy_virus|Cameroon|Homo_sapiens	0.376	KF515381|Simian_foamy_virus|Cameroon|Homo_sapiens	0.33
KF515383|Simian_foamy_virus|Cameroon|Homo_sapiens	0.332	KC602187|Simian_foamy_virus|Cameroon|Homo_sapiens	0.402	KC602187|Simian_foamy_virus|Cameroon|Homo_sapiens	0.376	KF515490|Simian_foamy_virus|Cameroon|Homo_sapiens	0.376	KF515383|Simian_foamy_virus|Cameroon|Homo_sapiens	0.33
KF515363|Simian_foamy_virus|Cameroon|Homo_sapiens	0.332	KC602198|Simian_foamy_virus|Cameroon|Homo_sapiens	0.402	KC602195|Simian_foamy_virus|Cameroon|Homo_sapiens	0.376	KF515485|Simian_foamy_virus|Cameroon|Homo_sapiens	0.376	KF515363|Simian_foamy_virus|Cameroon|Homo_sapiens	0.33
KF515386|Simian_foamy_virus|Cameroon|Homo_sapiens	0.332	KC602200|Simian_foamy_virus|Cameroon|Homo_sapiens	0.402	KC602198|Simian_foamy_virus|Cameroon|Homo_sapiens	0.376	KF515488|Simian_foamy_virus|Cameroon|Homo_sapiens	0.376	KF515386|Simian_foamy_virus|Cameroon|Homo_sapiens	0.33
KF515395|Simian_foamy_virus|Cameroon|Homo_sapiens	0.332	KC602182|Simian_foamy_virus|Cameroon|Homo_sapiens	0.402	KC602200|Simian_foamy_virus|Cameroon|Homo_sapiens	0.376	KF515491|Simian_foamy_virus|Cameroon|Homo_sapiens	0.376	KF515395|Simian_foamy_virus|Cameroon|Homo_sapiens	0.33
KC602153|Simian_foamy_virus|Cameroon|Homo_sapiens	0.332	KC602184|Simian_foamy_virus|Cameroon|Homo_sapiens	0.402	KC602179|Simian_foamy_virus|Cameroon|Homo_sapiens	0.376	KF515500|Simian_foamy_virus|Cameroon|Homo_sapiens	0.376	KC602153|Simian_foamy_virus|Cameroon|Homo_sapiens	0.33
KC602150|Simian_foamy_virus|Cameroon|Homo_sapiens	0.332	KC602197|Simian_foamy_virus|Cameroon|Homo_sapiens	0.402	KC602182|Simian_foamy_virus|Cameroon|Homo_sapiens	0.376	KF515498|Simian_foamy_virus|Cameroon|Homo_sapiens	0.376	KC602150|Simian_foamy_virus|Cameroon|Homo_sapiens	0.33
KC602160|Simian_foamy_virus|Cameroon|Homo_sapiens	0.332	KC602194|Simian_foamy_virus|Cameroon|Homo_sapiens	0.402	KC602184|Simian_foamy_virus|Cameroon|Homo_sapiens	0.376	KC602224|Simian_foamy_virus|Cameroon|Homo_sapiens	0.376	KC602160|Simian_foamy_virus|Cameroon|Homo_sapiens	0.33
KC602154|Simian_foamy_virus|Cameroon|Homo_sapiens	0.332	KF515438|Simian_foamy_virus|Cameroon|Homo_sapiens	0.402	KC602194|Simian_foamy_virus|Cameroon|Homo_sapiens	0.376	KF515478|Simian_foamy_virus|Cameroon|Homo_sapiens	0.376	KC602154|Simian_foamy_virus|Cameroon|Homo_sapiens	0.33
KC602157|Simian_foamy_virus|Cameroon|Homo_sapiens	0.332	KC602237|Simian_foamy_virus|Cameroon|Homo_sapiens	0.402	KF515453|Simian_foamy_virus|Cameroon|Homo_sapiens	0.376	KF515507|Simian_foamy_virus|Cameroon|Homo_sapiens	0.376	KC602157|Simian_foamy_virus|Cameroon|Homo_sapiens	0.33
KF515392|Simian_foamy_virus|Cameroon|Homo_sapiens	0.332	KC602224|Simian_foamy_virus|Cameroon|Homo_sapiens	0.402	KF515454|Simian_foamy_virus|Cameroon|Homo_sapiens	0.376	KF515497|Simian_foamy_virus|Cameroon|Homo_sapiens	0.376	KF515392|Simian_foamy_virus|Cameroon|Homo_sapiens	0.33
KC602148|Simian_foamy_virus|Cameroon|Homo_sapiens	0.332	KC602236|Simian_foamy_virus|Cameroon|Homo_sapiens	0.402	KF515466|Simian_foamy_virus|Cameroon|Homo_sapiens	0.376	HQ450591|Simian_foamy_virus|Gabon|Homo_sapiens	0.376	KC602148|Simian_foamy_virus|Cameroon|Homo_sapiens	0.33
KF515370|Simian_foamy_virus|Cameroon|Homo_sapiens	0.332	AJ627548|Simian_foamy_virus||Gorilla_gorilla_gorilla	0.402	KF515451|Simian_foamy_virus|Cameroon|Homo_sapiens	0.376	HQ450595|Simian_foamy_virus|Gabon|Homo_sapiens	0.376	KF515370|Simian_foamy_virus|Cameroon|Homo_sapiens	0.33
KF515385|Simian_foamy_virus|Cameroon|Homo_sapiens	0.332	HQ450584|Simian_foamy_virus|Gabon|Homo_sapiens	0.402	KF515447|Simian_foamy_virus|Cameroon|Homo_sapiens	0.376	EU527478|Simian_foamy_virus|Cameroon|Pan_troglodytes_ellioti	0.379	KF515385|Simian_foamy_virus|Cameroon|Homo_sapiens	0.33
KF515384|Simian_foamy_virus|Cameroon|Homo_sapiens	0.332	HQ450592|Simian_foamy_virus|Gabon|Homo_sapiens	0.402	KF515445|Simian_foamy_virus|Cameroon|Homo_sapiens	0.376	EU527476|Simian_foamy_virus|Cameroon|Pan_troglodytes_ellioti	0.38	KF515384|Simian_foamy_virus|Cameroon|Homo_sapiens	0.33
KF515405|Simian_foamy_virus|Cameroon|Homo_sapiens	0.332	HQ450593|Simian_foamy_virus|Gabon|Homo_sapiens	0.402	KF515435|Simian_foamy_virus|Cameroon|Homo_sapiens	0.376	EU527479|Simian_foamy_virus|Cameroon|Pan_troglodytes_ellioti	0.38	KF515405|Simian_foamy_virus|Cameroon|Homo_sapiens	0.33
KF515403|Simian_foamy_virus|Cameroon|Homo_sapiens	0.332	HQ450591|Simian_foamy_virus|Gabon|Homo_sapiens	0.402	KF515465|Simian_foamy_virus|Cameroon|Homo_sapiens	0.376	EU527480|Simian_foamy_virus|Cameroon|Pan_troglodytes_ellioti	0.38	KF515403|Simian_foamy_virus|Cameroon|Homo_sapiens	0.33
KF515406|Simian_foamy_virus|Cameroon|Homo_sapiens	0.332	HQ450590|Simian_foamy_virus|Gabon|Homo_sapiens	0.402	KC602227|Simian_foamy_virus|Cameroon|Homo_sapiens	0.376	JQ867465|Simian_foamy_virus|Cameroon|Homo_sapiens	0.38	KF515406|Simian_foamy_virus|Cameroon|Homo_sapiens	0.33
KF515398|Simian_foamy_virus|Cameroon|Homo_sapiens	0.332	KR902443|Simian_foamy_virus||Ateles_geoffroyi	0.402	KC602237|Simian_foamy_virus|Cameroon|Homo_sapiens	0.376	KC602146|Simian_foamy_virus|Cameroon|Homo_sapiens	0.38	KF515398|Simian_foamy_virus|Cameroon|Homo_sapiens	0.33
KC602179|Simian_foamy_virus|Cameroon|Homo_sapiens	0.332	KR902446|Simian_foamy_virus||Ateles_geoffroyi	0.402	KF515470|Simian_foamy_virus|Cameroon|Homo_sapiens	0.376	KC602139|Simian_foamy_virus|Cameroon|Homo_sapiens	0.38	KC602179|Simian_foamy_virus|Cameroon|Homo_sapiens	0.33
KC602183|Simian_foamy_virus|Cameroon|Homo_sapiens	0.332	HM245790|Western_lowland_gorilla_simian_foamy_virus||Gorilla_gorilla_gorilla	0.406	KF515494|Simian_foamy_virus|Cameroon|Homo_sapiens	0.376	KC602147|Simian_foamy_virus|Cameroon|Homo_sapiens	0.38	KC602183|Simian_foamy_virus|Cameroon|Homo_sapiens	0.33
KC602190|Simian_foamy_virus|Cameroon|Homo_sapiens	0.332	AJ627549|Simian_foamy_virus||Gorilla_gorilla_gorilla	0.406	KF515476|Simian_foamy_virus|Cameroon|Homo_sapiens	0.376	KF515362|Simian_foamy_virus|Cameroon|Homo_sapiens	0.38	KC602190|Simian_foamy_virus|Cameroon|Homo_sapiens	0.33
KC602197|Simian_foamy_virus|Cameroon|Homo_sapiens	0.332	KC602174|Simian_foamy_virus|Cameroon|Homo_sapiens	0.406	KF515480|Simian_foamy_virus|Cameroon|Homo_sapiens	0.376	KF515365|Simian_foamy_virus|Cameroon|Homo_sapiens	0.38	KC602197|Simian_foamy_virus|Cameroon|Homo_sapiens	0.33
KF515436|Simian_foamy_virus|Cameroon|Homo_sapiens	0.332	KC602172|Simian_foamy_virus|Cameroon|Homo_sapiens	0.406	KF515483|Simian_foamy_virus|Cameroon|Homo_sapiens	0.376	KF515372|Simian_foamy_virus|Cameroon|Homo_sapiens	0.38	KF515436|Simian_foamy_virus|Cameroon|Homo_sapiens	0.33
KF515438|Simian_foamy_virus|Cameroon|Homo_sapiens	0.332	KC602167|Simian_foamy_virus|Cameroon|Homo_sapiens	0.406	KF515490|Simian_foamy_virus|Cameroon|Homo_sapiens	0.376	KF515376|Simian_foamy_virus|Cameroon|Homo_sapiens	0.38	KF515438|Simian_foamy_virus|Cameroon|Homo_sapiens	0.33
KF515454|Simian_foamy_virus|Cameroon|Homo_sapiens	0.332	KC602175|Simian_foamy_virus|Cameroon|Homo_sapiens	0.406	KF515485|Simian_foamy_virus|Cameroon|Homo_sapiens	0.376	KF515379|Simian_foamy_virus|Cameroon|Homo_sapiens	0.38	KF515454|Simian_foamy_virus|Cameroon|Homo_sapiens	0.33
KF515451|Simian_foamy_virus|Cameroon|Homo_sapiens	0.332	KC602181|Simian_foamy_virus|Cameroon|Homo_sapiens	0.406	KF515488|Simian_foamy_virus|Cameroon|Homo_sapiens	0.376	KF515364|Simian_foamy_virus|Cameroon|Homo_sapiens	0.38	KF515451|Simian_foamy_virus|Cameroon|Homo_sapiens	0.33
KF515447|Simian_foamy_virus|Cameroon|Homo_sapiens	0.332	KF515358|Simian_foamy_virus|Cameroon|Homo_sapiens	0.406	KF515491|Simian_foamy_virus|Cameroon|Homo_sapiens	0.376	KF515380|Simian_foamy_virus|Cameroon|Homo_sapiens	0.38	KF515447|Simian_foamy_virus|Cameroon|Homo_sapiens	0.33
KF515444|Simian_foamy_virus|Cameroon|Homo_sapiens	0.332	KF515359|Simian_foamy_virus|Cameroon|Homo_sapiens	0.406	KF515500|Simian_foamy_virus|Cameroon|Homo_sapiens	0.376	KF515381|Simian_foamy_virus|Cameroon|Homo_sapiens	0.38	KF515444|Simian_foamy_virus|Cameroon|Homo_sapiens	0.33
KF515445|Simian_foamy_virus|Cameroon|Homo_sapiens	0.332	KF515360|Simian_foamy_virus|Cameroon|Homo_sapiens	0.406	KF515498|Simian_foamy_virus|Cameroon|Homo_sapiens	0.376	KC602138|Simian_foamy_virus|Cameroon|Homo_sapiens	0.38	KF515445|Simian_foamy_virus|Cameroon|Homo_sapiens	0.33
KF515465|Simian_foamy_virus|Cameroon|Homo_sapiens	0.332	KF515361|Simian_foamy_virus|Cameroon|Homo_sapiens	0.406	KC602224|Simian_foamy_virus|Cameroon|Homo_sapiens	0.376	KC602144|Simian_foamy_virus|Cameroon|Homo_sapiens	0.38	KF515465|Simian_foamy_virus|Cameroon|Homo_sapiens	0.33
KC602207|Simian_foamy_virus|Cameroon|Homo_sapiens	0.332	KF515366|Simian_foamy_virus|Cameroon|Homo_sapiens	0.406	KF515478|Simian_foamy_virus|Cameroon|Homo_sapiens	0.376	KF515389|Simian_foamy_virus|Cameroon|Homo_sapiens	0.38	KC602207|Simian_foamy_virus|Cameroon|Homo_sapiens	0.33
KC602227|Simian_foamy_virus|Cameroon|Homo_sapiens	0.332	KF515375|Simian_foamy_virus|Cameroon|Homo_sapiens	0.406	KF515507|Simian_foamy_virus|Cameroon|Homo_sapiens	0.376	KC602158|Simian_foamy_virus|Cameroon|Homo_sapiens	0.38	KC602227|Simian_foamy_virus|Cameroon|Homo_sapiens	0.33
KC602229|Simian_foamy_virus|Cameroon|Homo_sapiens	0.332	KF515381|Simian_foamy_virus|Cameroon|Homo_sapiens	0.406	KF515497|Simian_foamy_virus|Cameroon|Homo_sapiens	0.376	KC602137|Simian_foamy_virus|Cameroon|Homo_sapiens	0.38	KC602229|Simian_foamy_virus|Cameroon|Homo_sapiens	0.33
KC602232|Simian_foamy_virus|Cameroon|Homo_sapiens	0.332	KF515383|Simian_foamy_virus|Cameroon|Homo_sapiens	0.406	EU527478|Simian_foamy_virus|Cameroon|Pan_troglodytes_ellioti	0.379	JQ867464|Simian_foamy_virus|Cameroon|Homo_sapiens	0.38	KC602232|Simian_foamy_virus|Cameroon|Homo_sapiens	0.33
KC602233|Simian_foamy_virus|Cameroon|Homo_sapiens	0.332	KF515363|Simian_foamy_virus|Cameroon|Homo_sapiens	0.406	AJ627544|Simian_foamy_virus|Indonesia|Pongo_abelii	0.38	KF515409|Simian_foamy_virus|Cameroon|Homo_sapiens	0.38	KC602233|Simian_foamy_virus|Cameroon|Homo_sapiens	0.33
KF515322|Simian_foamy_virus|Cameroon|Homo_sapiens	0.332	KF515386|Simian_foamy_virus|Cameroon|Homo_sapiens	0.406	EU527474|Simian_foamy_virus|Cameroon|Pan_troglodytes_ellioti	0.38	KF515412|Simian_foamy_virus|Cameroon|Homo_sapiens	0.38	KF515322|Simian_foamy_virus|Cameroon|Homo_sapiens	0.33
KF515342|Simian_foamy_virus|Cameroon|Homo_sapiens	0.332	KF515395|Simian_foamy_virus|Cameroon|Homo_sapiens	0.406	EU527476|Simian_foamy_virus|Cameroon|Pan_troglodytes_ellioti	0.38	KF515400|Simian_foamy_virus|Cameroon|Homo_sapiens	0.38	KF515342|Simian_foamy_virus|Cameroon|Homo_sapiens	0.33
KF515349|Simian_foamy_virus|Cameroon|Homo_sapiens	0.332	KF515367|Simian_foamy_virus|Cameroon|Homo_sapiens	0.406	EU527479|Simian_foamy_virus|Cameroon|Pan_troglodytes_ellioti	0.38	KF515402|Simian_foamy_virus|Cameroon|Homo_sapiens	0.38	KF515349|Simian_foamy_virus|Cameroon|Homo_sapiens	0.33
KF515353|Simian_foamy_virus|Cameroon|Homo_sapiens	0.332	KC602153|Simian_foamy_virus|Cameroon|Homo_sapiens	0.406	EU527480|Simian_foamy_virus|Cameroon|Pan_troglodytes_ellioti	0.38	KF515404|Simian_foamy_virus|Cameroon|Homo_sapiens	0.38	KF515353|Simian_foamy_virus|Cameroon|Homo_sapiens	0.33
KF515355|Simian_foamy_virus|Cameroon|Homo_sapiens	0.332	KC602150|Simian_foamy_virus|Cameroon|Homo_sapiens	0.406	KF515358|Simian_foamy_virus|Cameroon|Homo_sapiens	0.38	KF515410|Simian_foamy_virus|Cameroon|Homo_sapiens	0.38	KF515355|Simian_foamy_virus|Cameroon|Homo_sapiens	0.33
KF515357|Simian_foamy_virus|Cameroon|Homo_sapiens	0.332	KC602160|Simian_foamy_virus|Cameroon|Homo_sapiens	0.406	KF515359|Simian_foamy_virus|Cameroon|Homo_sapiens	0.38	KF515398|Simian_foamy_virus|Cameroon|Homo_sapiens	0.38	KF515357|Simian_foamy_virus|Cameroon|Homo_sapiens	0.33
KC602235|Simian_foamy_virus|Cameroon|Homo_sapiens	0.332	KC602151|Simian_foamy_virus|Cameroon|Homo_sapiens	0.406	KF515360|Simian_foamy_virus|Cameroon|Homo_sapiens	0.38	KC602188|Simian_foamy_virus|Cameroon|Homo_sapiens	0.38	KC602235|Simian_foamy_virus|Cameroon|Homo_sapiens	0.33
KF515496|Simian_foamy_virus|Cameroon|Homo_sapiens	0.332	KC602154|Simian_foamy_virus|Cameroon|Homo_sapiens	0.406	KF515361|Simian_foamy_virus|Cameroon|Homo_sapiens	0.38	KC602192|Simian_foamy_virus|Cameroon|Homo_sapiens	0.38	KF515496|Simian_foamy_virus|Cameroon|Homo_sapiens	0.33
KF515470|Simian_foamy_virus|Cameroon|Homo_sapiens	0.332	KF515392|Simian_foamy_virus|Cameroon|Homo_sapiens	0.406	KF515366|Simian_foamy_virus|Cameroon|Homo_sapiens	0.38	KC602195|Simian_foamy_virus|Cameroon|Homo_sapiens	0.38	KF515470|Simian_foamy_virus|Cameroon|Homo_sapiens	0.33
KF515494|Simian_foamy_virus|Cameroon|Homo_sapiens	0.332	KC602148|Simian_foamy_virus|Cameroon|Homo_sapiens	0.406	KF515375|Simian_foamy_virus|Cameroon|Homo_sapiens	0.38	KC602183|Simian_foamy_virus|Cameroon|Homo_sapiens	0.38	KF515494|Simian_foamy_virus|Cameroon|Homo_sapiens	0.33
KF515483|Simian_foamy_virus|Cameroon|Homo_sapiens	0.332	KF515370|Simian_foamy_virus|Cameroon|Homo_sapiens	0.406	KF515381|Simian_foamy_virus|Cameroon|Homo_sapiens	0.38	KF515437|Simian_foamy_virus|Cameroon|Homo_sapiens	0.38	KF515483|Simian_foamy_virus|Cameroon|Homo_sapiens	0.33
KF515490|Simian_foamy_virus|Cameroon|Homo_sapiens	0.332	KF515385|Simian_foamy_virus|Cameroon|Homo_sapiens	0.406	KF515383|Simian_foamy_virus|Cameroon|Homo_sapiens	0.38	KF515450|Simian_foamy_virus|Cameroon|Homo_sapiens	0.38	KF515490|Simian_foamy_virus|Cameroon|Homo_sapiens	0.33
KF515485|Simian_foamy_virus|Cameroon|Homo_sapiens	0.332	KC602188|Simian_foamy_virus|Cameroon|Homo_sapiens	0.406	KF515363|Simian_foamy_virus|Cameroon|Homo_sapiens	0.38	KC602222|Simian_foamy_virus|Cameroon|Homo_sapiens	0.38	KF515485|Simian_foamy_virus|Cameroon|Homo_sapiens	0.33
KF515491|Simian_foamy_virus|Cameroon|Homo_sapiens	0.332	KC602192|Simian_foamy_virus|Cameroon|Homo_sapiens	0.406	KF515386|Simian_foamy_virus|Cameroon|Homo_sapiens	0.38	KC602228|Simian_foamy_virus|Cameroon|Homo_sapiens	0.38	KF515491|Simian_foamy_virus|Cameroon|Homo_sapiens	0.33
KF515500|Simian_foamy_virus|Cameroon|Homo_sapiens	0.332	KC602183|Simian_foamy_virus|Cameroon|Homo_sapiens	0.406	KF515395|Simian_foamy_virus|Cameroon|Homo_sapiens	0.38	KC602230|Simian_foamy_virus|Cameroon|Homo_sapiens	0.38	KF515500|Simian_foamy_virus|Cameroon|Homo_sapiens	0.33
KF515498|Simian_foamy_virus|Cameroon|Homo_sapiens	0.332	KF515432|Simian_foamy_virus|Cameroon|Homo_sapiens	0.406	KF515367|Simian_foamy_virus|Cameroon|Homo_sapiens	0.38	KF515319|Simian_foamy_virus|Cameroon|Homo_sapiens	0.38	KF515498|Simian_foamy_virus|Cameroon|Homo_sapiens	0.33
KF515508|Simian_foamy_virus|Cameroon|Homo_sapiens	0.332	KF515462|Simian_foamy_virus|Cameroon|Homo_sapiens	0.406	KC602149|Simian_foamy_virus|Cameroon|Homo_sapiens	0.38	KF515341|Simian_foamy_virus|Cameroon|Homo_sapiens	0.38	KF515508|Simian_foamy_virus|Cameroon|Homo_sapiens	0.33
KF515323|Simian_foamy_virus|Cameroon|Homo_sapiens	0.332	KF515436|Simian_foamy_virus|Cameroon|Homo_sapiens	0.406	KC602159|Simian_foamy_virus|Cameroon|Homo_sapiens	0.38	KC602226|Simian_foamy_virus|Cameroon|Homo_sapiens	0.38	KF515323|Simian_foamy_virus|Cameroon|Homo_sapiens	0.33
KF515343|Simian_foamy_virus|Cameroon|Homo_sapiens	0.332	KF515458|Simian_foamy_virus|Cameroon|Homo_sapiens	0.406	KC602154|Simian_foamy_virus|Cameroon|Homo_sapiens	0.38	KF515327|Simian_foamy_virus|Cameroon|Homo_sapiens	0.38	KF515343|Simian_foamy_virus|Cameroon|Homo_sapiens	0.33
KF515329|Simian_foamy_virus|Cameroon|Homo_sapiens	0.332	KF515448|Simian_foamy_virus|Cameroon|Homo_sapiens	0.406	KC602157|Simian_foamy_virus|Cameroon|Homo_sapiens	0.38	KF515333|Simian_foamy_virus|Cameroon|Homo_sapiens	0.38	KF515329|Simian_foamy_virus|Cameroon|Homo_sapiens	0.33
KF515328|Simian_foamy_virus|Cameroon|Homo_sapiens	0.332	KF515434|Simian_foamy_virus|Cameroon|Homo_sapiens	0.406	KF515392|Simian_foamy_virus|Cameroon|Homo_sapiens	0.38	KF515335|Simian_foamy_virus|Cameroon|Homo_sapiens	0.38	KF515328|Simian_foamy_virus|Cameroon|Homo_sapiens	0.33
KF515324|Simian_foamy_virus|Cameroon|Homo_sapiens	0.332	KF515441|Simian_foamy_virus|Cameroon|Homo_sapiens	0.406	KC602148|Simian_foamy_virus|Cameroon|Homo_sapiens	0.38	KF515339|Simian_foamy_virus|Cameroon|Homo_sapiens	0.38	KF515324|Simian_foamy_virus|Cameroon|Homo_sapiens	0.33
KF515334|Simian_foamy_virus|Cameroon|Homo_sapiens	0.332	KF515449|Simian_foamy_virus|Cameroon|Homo_sapiens	0.406	KF515370|Simian_foamy_virus|Cameroon|Homo_sapiens	0.38	KF515347|Simian_foamy_virus|Cameroon|Homo_sapiens	0.38	KF515334|Simian_foamy_virus|Cameroon|Homo_sapiens	0.33
KF515356|Simian_foamy_virus|Cameroon|Homo_sapiens	0.332	KF515452|Simian_foamy_virus|Cameroon|Homo_sapiens	0.406	KF515385|Simian_foamy_virus|Cameroon|Homo_sapiens	0.38	KF515351|Simian_foamy_virus|Cameroon|Homo_sapiens	0.38	KF515356|Simian_foamy_virus|Cameroon|Homo_sapiens	0.33
KF515321|Simian_foamy_virus|Cameroon|Homo_sapiens	0.332	KF515467|Simian_foamy_virus|Cameroon|Homo_sapiens	0.406	KF515405|Simian_foamy_virus|Cameroon|Homo_sapiens	0.38	KF515352|Simian_foamy_virus|Cameroon|Homo_sapiens	0.38	KF515321|Simian_foamy_virus|Cameroon|Homo_sapiens	0.33
KF515497|Simian_foamy_virus|Cameroon|Homo_sapiens	0.332	KC602222|Simian_foamy_virus|Cameroon|Homo_sapiens	0.406	KF515403|Simian_foamy_virus|Cameroon|Homo_sapiens	0.38	KF515357|Simian_foamy_virus|Cameroon|Homo_sapiens	0.38	KF515497|Simian_foamy_virus|Cameroon|Homo_sapiens	0.33
HQ450585|Simian_foamy_virus|Gabon|Homo_sapiens	0.332	KC602228|Simian_foamy_virus|Cameroon|Homo_sapiens	0.406	KC602188|Simian_foamy_virus|Cameroon|Homo_sapiens	0.38	KF515340|Simian_foamy_virus|Cameroon|Homo_sapiens	0.38	HQ450585|Simian_foamy_virus|Gabon|Homo_sapiens	0.33
HQ450596|Simian_foamy_virus|Gabon|Homo_sapiens	0.332	KC602230|Simian_foamy_virus|Cameroon|Homo_sapiens	0.406	KC602192|Simian_foamy_virus|Cameroon|Homo_sapiens	0.38	KC602234|Simian_foamy_virus|Cameroon|Homo_sapiens	0.38	HQ450596|Simian_foamy_virus|Gabon|Homo_sapiens	0.33
AJ627536|Simian_foamy_virus|Indonesia|Pongo_pygmaeus_pygmaeus	0.336	KF515319|Simian_foamy_virus|Cameroon|Homo_sapiens	0.406	KC602183|Simian_foamy_virus|Cameroon|Homo_sapiens	0.38	KF515348|Simian_foamy_virus|Cameroon|Homo_sapiens	0.38	AJ627536|Simian_foamy_virus|Indonesia|Pongo_pygmaeus_pygmaeus	0.333
AJ627547|Simian_foamy_virus|Indonesia|Pongo_abelii	0.336	KF515341|Simian_foamy_virus|Cameroon|Homo_sapiens	0.406	KF515437|Simian_foamy_virus|Cameroon|Homo_sapiens	0.38	KF515496|Simian_foamy_virus|Cameroon|Homo_sapiens	0.38	AJ627547|Simian_foamy_virus|Indonesia|Pongo_abelii	0.333
AJ627542|Simian_foamy_virus|Indonesia|Pongo_abelii	0.336	KC602226|Simian_foamy_virus|Cameroon|Homo_sapiens	0.406	KF515450|Simian_foamy_virus|Cameroon|Homo_sapiens	0.38	KF515473|Simian_foamy_virus|Cameroon|Homo_sapiens	0.38	AJ627542|Simian_foamy_virus|Indonesia|Pongo_abelii	0.333
AJ627545|Simian_foamy_virus|Indonesia|Pongo_abelii	0.336	KC602227|Simian_foamy_virus|Cameroon|Homo_sapiens	0.406	KC602222|Simian_foamy_virus|Cameroon|Homo_sapiens	0.38	KF515479|Simian_foamy_virus|Cameroon|Homo_sapiens	0.38	AJ627545|Simian_foamy_virus|Indonesia|Pongo_abelii	0.333
KC602178|Simian_foamy_virus|Cameroon|Homo_sapiens	0.336	KF515327|Simian_foamy_virus|Cameroon|Homo_sapiens	0.406	KC602228|Simian_foamy_virus|Cameroon|Homo_sapiens	0.38	KF515482|Simian_foamy_virus|Cameroon|Homo_sapiens	0.38	KC602178|Simian_foamy_virus|Cameroon|Homo_sapiens	0.333
KF515367|Simian_foamy_virus|Cameroon|Homo_sapiens	0.336	KF515333|Simian_foamy_virus|Cameroon|Homo_sapiens	0.406	KC602230|Simian_foamy_virus|Cameroon|Homo_sapiens	0.38	KF515484|Simian_foamy_virus|Cameroon|Homo_sapiens	0.38	KF515367|Simian_foamy_virus|Cameroon|Homo_sapiens	0.333
KC602149|Simian_foamy_virus|Cameroon|Homo_sapiens	0.336	KF515335|Simian_foamy_virus|Cameroon|Homo_sapiens	0.406	KF515319|Simian_foamy_virus|Cameroon|Homo_sapiens	0.38	KF515493|Simian_foamy_virus|Cameroon|Homo_sapiens	0.38	KC602149|Simian_foamy_virus|Cameroon|Homo_sapiens	0.333
KC602159|Simian_foamy_virus|Cameroon|Homo_sapiens	0.336	KF515339|Simian_foamy_virus|Cameroon|Homo_sapiens	0.406	KF515341|Simian_foamy_virus|Cameroon|Homo_sapiens	0.38	KF515492|Simian_foamy_virus|Cameroon|Homo_sapiens	0.38	KC602159|Simian_foamy_virus|Cameroon|Homo_sapiens	0.333
KC602151|Simian_foamy_virus|Cameroon|Homo_sapiens	0.336	KF515347|Simian_foamy_virus|Cameroon|Homo_sapiens	0.406	KC602226|Simian_foamy_virus|Cameroon|Homo_sapiens	0.38	KF515508|Simian_foamy_virus|Cameroon|Homo_sapiens	0.38	KC602151|Simian_foamy_virus|Cameroon|Homo_sapiens	0.333
KC602137|Simian_foamy_virus|Cameroon|Homo_sapiens	0.336	KF515351|Simian_foamy_virus|Cameroon|Homo_sapiens	0.406	KF515327|Simian_foamy_virus|Cameroon|Homo_sapiens	0.38	KF515338|Simian_foamy_virus|Cameroon|Homo_sapiens	0.38	KC602137|Simian_foamy_virus|Cameroon|Homo_sapiens	0.333
KF515369|Simian_foamy_virus|Cameroon|Homo_sapiens	0.336	KF515352|Simian_foamy_virus|Cameroon|Homo_sapiens	0.406	KF515333|Simian_foamy_virus|Cameroon|Homo_sapiens	0.38	KF515324|Simian_foamy_virus|Cameroon|Homo_sapiens	0.38	KF515369|Simian_foamy_virus|Cameroon|Homo_sapiens	0.333
KF515399|Simian_foamy_virus|Cameroon|Homo_sapiens	0.336	KF515357|Simian_foamy_virus|Cameroon|Homo_sapiens	0.406	KF515335|Simian_foamy_virus|Cameroon|Homo_sapiens	0.38	KC602236|Simian_foamy_virus|Cameroon|Homo_sapiens	0.38	KF515399|Simian_foamy_virus|Cameroon|Homo_sapiens	0.333
KF515413|Simian_foamy_virus|Cameroon|Homo_sapiens	0.336	KF515340|Simian_foamy_virus|Cameroon|Homo_sapiens	0.406	KF515339|Simian_foamy_virus|Cameroon|Homo_sapiens	0.38	KF515321|Simian_foamy_virus|Cameroon|Homo_sapiens	0.38	KF515413|Simian_foamy_virus|Cameroon|Homo_sapiens	0.333
KC602193|Simian_foamy_virus|Cameroon|Homo_sapiens	0.336	KC602234|Simian_foamy_virus|Cameroon|Homo_sapiens	0.406	KF515347|Simian_foamy_virus|Cameroon|Homo_sapiens	0.38	KF515504|Simian_foamy_virus|Cameroon|Homo_sapiens	0.38	KC602193|Simian_foamy_virus|Cameroon|Homo_sapiens	0.333
KF515435|Simian_foamy_virus|Cameroon|Homo_sapiens	0.336	KF515348|Simian_foamy_virus|Cameroon|Homo_sapiens	0.406	KF515351|Simian_foamy_virus|Cameroon|Homo_sapiens	0.38	HQ450588|Simian_foamy_virus|Gabon|Homo_sapiens	0.38	KF515435|Simian_foamy_virus|Cameroon|Homo_sapiens	0.333
KF515437|Simian_foamy_virus|Cameroon|Homo_sapiens	0.336	KF515500|Simian_foamy_virus|Cameroon|Homo_sapiens	0.406	KF515352|Simian_foamy_virus|Cameroon|Homo_sapiens	0.38	HQ450593|Simian_foamy_virus|Gabon|Homo_sapiens	0.38	KF515437|Simian_foamy_virus|Cameroon|Homo_sapiens	0.333
KF515450|Simian_foamy_virus|Cameroon|Homo_sapiens	0.336	KF515338|Simian_foamy_virus|Cameroon|Homo_sapiens	0.406	KF515357|Simian_foamy_virus|Cameroon|Homo_sapiens	0.38	HQ450598|Simian_foamy_virus|Gabon|Homo_sapiens	0.38	KF515450|Simian_foamy_virus|Cameroon|Homo_sapiens	0.333
KF515433|Simian_foamy_virus|Cameroon|Homo_sapiens	0.336	KF515324|Simian_foamy_virus|Cameroon|Homo_sapiens	0.406	KF515340|Simian_foamy_virus|Cameroon|Homo_sapiens	0.38	HQ450590|Simian_foamy_virus|Gabon|Homo_sapiens	0.38	KF515433|Simian_foamy_virus|Cameroon|Homo_sapiens	0.333
KC602201|Simian_foamy_virus|Cameroon|Homo_sapiens	0.336	KF515321|Simian_foamy_virus|Cameroon|Homo_sapiens	0.406	KC602234|Simian_foamy_virus|Cameroon|Homo_sapiens	0.38	KC602165|Simian_foamy_virus|Cameroon|Homo_sapiens	0.384	KC602201|Simian_foamy_virus|Cameroon|Homo_sapiens	0.333
KC602203|Simian_foamy_virus|Cameroon|Homo_sapiens	0.336	HQ450585|Simian_foamy_virus|Gabon|Homo_sapiens	0.406	KF515348|Simian_foamy_virus|Cameroon|Homo_sapiens	0.38	KF515358|Simian_foamy_virus|Cameroon|Homo_sapiens	0.384	KC602203|Simian_foamy_virus|Cameroon|Homo_sapiens	0.333
KC602214|Simian_foamy_virus|Cameroon|Homo_sapiens	0.336	HQ450598|Simian_foamy_virus|Gabon|Homo_sapiens	0.406	KF515496|Simian_foamy_virus|Cameroon|Homo_sapiens	0.38	KF515359|Simian_foamy_virus|Cameroon|Homo_sapiens	0.384	KC602214|Simian_foamy_virus|Cameroon|Homo_sapiens	0.333
KC602218|Simian_foamy_virus|Cameroon|Homo_sapiens	0.336	HQ450594|Simian_foamy_virus|Gabon|Homo_sapiens	0.406	KF515473|Simian_foamy_virus|Cameroon|Homo_sapiens	0.38	KF515361|Simian_foamy_virus|Cameroon|Homo_sapiens	0.384	KC602218|Simian_foamy_virus|Cameroon|Homo_sapiens	0.333
KF515479|Simian_foamy_virus|Cameroon|Homo_sapiens	0.336	HQ450595|Simian_foamy_virus|Gabon|Homo_sapiens	0.406	KF515479|Simian_foamy_virus|Cameroon|Homo_sapiens	0.38	KF515366|Simian_foamy_virus|Cameroon|Homo_sapiens	0.384	KF515479|Simian_foamy_virus|Cameroon|Homo_sapiens	0.333
KF515480|Simian_foamy_virus|Cameroon|Homo_sapiens	0.336	KR528445|Simian_foamy_virus|Brazil|Chiropotes_sp.	0.406	KF515484|Simian_foamy_virus|Cameroon|Homo_sapiens	0.38	KF515375|Simian_foamy_virus|Cameroon|Homo_sapiens	0.384	KF515480|Simian_foamy_virus|Cameroon|Homo_sapiens	0.333
KF515482|Simian_foamy_virus|Cameroon|Homo_sapiens	0.336	KC602165|Simian_foamy_virus|Cameroon|Homo_sapiens	0.41	KF515493|Simian_foamy_virus|Cameroon|Homo_sapiens	0.38	KF515383|Simian_foamy_virus|Cameroon|Homo_sapiens	0.384	KF515482|Simian_foamy_virus|Cameroon|Homo_sapiens	0.333
KF515484|Simian_foamy_virus|Cameroon|Homo_sapiens	0.336	KC602170|Simian_foamy_virus|Cameroon|Homo_sapiens	0.41	KF515492|Simian_foamy_virus|Cameroon|Homo_sapiens	0.38	KF515363|Simian_foamy_virus|Cameroon|Homo_sapiens	0.384	KF515484|Simian_foamy_virus|Cameroon|Homo_sapiens	0.333
KF515488|Simian_foamy_virus|Cameroon|Homo_sapiens	0.336	KC602171|Simian_foamy_virus|Cameroon|Homo_sapiens	0.41	KF515489|Simian_foamy_virus|Cameroon|Homo_sapiens	0.38	KF515386|Simian_foamy_virus|Cameroon|Homo_sapiens	0.384	KF515488|Simian_foamy_virus|Cameroon|Homo_sapiens	0.333
KF515493|Simian_foamy_virus|Cameroon|Homo_sapiens	0.336	KC602177|Simian_foamy_virus|Cameroon|Homo_sapiens	0.41	KF515508|Simian_foamy_virus|Cameroon|Homo_sapiens	0.38	KF515395|Simian_foamy_virus|Cameroon|Homo_sapiens	0.384	KF515493|Simian_foamy_virus|Cameroon|Homo_sapiens	0.333
KF515492|Simian_foamy_virus|Cameroon|Homo_sapiens	0.336	KC602149|Simian_foamy_virus|Cameroon|Homo_sapiens	0.41	KF515338|Simian_foamy_virus|Cameroon|Homo_sapiens	0.38	KF515367|Simian_foamy_virus|Cameroon|Homo_sapiens	0.384	KF515492|Simian_foamy_virus|Cameroon|Homo_sapiens	0.333
KF515332|Simian_foamy_virus|Cameroon|Homo_sapiens	0.336	KC602159|Simian_foamy_virus|Cameroon|Homo_sapiens	0.41	KF515324|Simian_foamy_virus|Cameroon|Homo_sapiens	0.38	KF515388|Simian_foamy_virus|Cameroon|Homo_sapiens	0.384	KF515332|Simian_foamy_virus|Cameroon|Homo_sapiens	0.333
KF515337|Simian_foamy_virus|Cameroon|Homo_sapiens	0.336	KC602157|Simian_foamy_virus|Cameroon|Homo_sapiens	0.41	KC602236|Simian_foamy_virus|Cameroon|Homo_sapiens	0.38	KC602153|Simian_foamy_virus|Cameroon|Homo_sapiens	0.384	KF515337|Simian_foamy_virus|Cameroon|Homo_sapiens	0.333
KF515338|Simian_foamy_virus|Cameroon|Homo_sapiens	0.336	KC602132|Simian_foamy_virus|Cameroon|Homo_sapiens	0.41	KF515321|Simian_foamy_virus|Cameroon|Homo_sapiens	0.38	KC602150|Simian_foamy_virus|Cameroon|Homo_sapiens	0.384	KF515338|Simian_foamy_virus|Cameroon|Homo_sapiens	0.333
KF515501|Simian_foamy_virus|Cameroon|Homo_sapiens	0.336	KC602137|Simian_foamy_virus|Cameroon|Homo_sapiens	0.41	KF515504|Simian_foamy_virus|Cameroon|Homo_sapiens	0.38	KC602160|Simian_foamy_virus|Cameroon|Homo_sapiens	0.384	KF515501|Simian_foamy_virus|Cameroon|Homo_sapiens	0.333
KF515504|Simian_foamy_virus|Cameroon|Homo_sapiens	0.336	KF515369|Simian_foamy_virus|Cameroon|Homo_sapiens	0.41	HQ450585|Simian_foamy_virus|Gabon|Homo_sapiens	0.38	KC602151|Simian_foamy_virus|Cameroon|Homo_sapiens	0.384	KF515504|Simian_foamy_virus|Cameroon|Homo_sapiens	0.333
HQ450591|Simian_foamy_virus|Gabon|Homo_sapiens	0.336	KC602179|Simian_foamy_virus|Cameroon|Homo_sapiens	0.41	HQ450584|Simian_foamy_virus|Gabon|Homo_sapiens	0.38	KF515392|Simian_foamy_virus|Cameroon|Homo_sapiens	0.384	HQ450591|Simian_foamy_virus|Gabon|Homo_sapiens	0.333
AJ627529|Simian_foamy_virus|Indonesia|Pongo_pygmaeus_pygmaeus	0.339	KC602190|Simian_foamy_virus|Cameroon|Homo_sapiens	0.41	HQ450592|Simian_foamy_virus|Gabon|Homo_sapiens	0.38	KC602148|Simian_foamy_virus|Cameroon|Homo_sapiens	0.384	AJ627529|Simian_foamy_virus|Indonesia|Pongo_pygmaeus_pygmaeus	0.337
KC602181|Simian_foamy_virus|Cameroon|Homo_sapiens	0.339	KF515453|Simian_foamy_virus|Cameroon|Homo_sapiens	0.41	MN325129|Simian_foamy_virus|Democratic_Republic_of_the_Congo|Pan_troglodytes	0.384	KF515370|Simian_foamy_virus|Cameroon|Homo_sapiens	0.384	KC602181|Simian_foamy_virus|Cameroon|Homo_sapiens	0.337
KC602155|Simian_foamy_virus|Cameroon|Homo_sapiens	0.339	KF515454|Simian_foamy_virus|Cameroon|Homo_sapiens	0.41	KC602165|Simian_foamy_virus|Cameroon|Homo_sapiens	0.384	KF515385|Simian_foamy_virus|Cameroon|Homo_sapiens	0.384	KC602155|Simian_foamy_virus|Cameroon|Homo_sapiens	0.337
KC602161|Simian_foamy_virus|Cameroon|Homo_sapiens	0.339	KF515466|Simian_foamy_virus|Cameroon|Homo_sapiens	0.41	KC602155|Simian_foamy_virus|Cameroon|Homo_sapiens	0.384	KF515405|Simian_foamy_virus|Cameroon|Homo_sapiens	0.384	KC602161|Simian_foamy_virus|Cameroon|Homo_sapiens	0.337
KC602132|Simian_foamy_virus|Cameroon|Homo_sapiens	0.339	KF515451|Simian_foamy_virus|Cameroon|Homo_sapiens	0.41	KC602161|Simian_foamy_virus|Cameroon|Homo_sapiens	0.384	KF515403|Simian_foamy_virus|Cameroon|Homo_sapiens	0.384	KC602132|Simian_foamy_virus|Cameroon|Homo_sapiens	0.337
KC602216|Simian_foamy_virus|Cameroon|Homo_sapiens	0.339	KF515447|Simian_foamy_virus|Cameroon|Homo_sapiens	0.41	KC602132|Simian_foamy_virus|Cameroon|Homo_sapiens	0.384	KC602190|Simian_foamy_virus|Cameroon|Homo_sapiens	0.384	KC602216|Simian_foamy_virus|Cameroon|Homo_sapiens	0.337
KF515502|Simian_foamy_virus|Cameroon|Homo_sapiens	0.339	KF515444|Simian_foamy_virus|Cameroon|Homo_sapiens	0.41	KF515369|Simian_foamy_virus|Cameroon|Homo_sapiens	0.384	KC602197|Simian_foamy_virus|Cameroon|Homo_sapiens	0.384	KF515502|Simian_foamy_virus|Cameroon|Homo_sapiens	0.337
KF515489|Simian_foamy_virus|Cameroon|Homo_sapiens	0.339	KF515445|Simian_foamy_virus|Cameroon|Homo_sapiens	0.41	KF515399|Simian_foamy_virus|Cameroon|Homo_sapiens	0.384	KF515433|Simian_foamy_virus|Cameroon|Homo_sapiens	0.384	KF515489|Simian_foamy_virus|Cameroon|Homo_sapiens	0.337
KF515478|Simian_foamy_virus|Cameroon|Homo_sapiens	0.339	KF515435|Simian_foamy_virus|Cameroon|Homo_sapiens	0.41	KC602190|Simian_foamy_virus|Cameroon|Homo_sapiens	0.384	KC602227|Simian_foamy_virus|Cameroon|Homo_sapiens	0.384	KF515478|Simian_foamy_virus|Cameroon|Homo_sapiens	0.337
KF515507|Simian_foamy_virus|Cameroon|Homo_sapiens	0.339	KF515465|Simian_foamy_virus|Cameroon|Homo_sapiens	0.41	KC602197|Simian_foamy_virus|Cameroon|Homo_sapiens	0.384	KC602229|Simian_foamy_virus|Cameroon|Homo_sapiens	0.384	KF515507|Simian_foamy_virus|Cameroon|Homo_sapiens	0.337
KF515505|Simian_foamy_virus|Cameroon|Homo_sapiens	0.339	KF515450|Simian_foamy_virus|Cameroon|Homo_sapiens	0.41	KF515433|Simian_foamy_virus|Cameroon|Homo_sapiens	0.384	KC602232|Simian_foamy_virus|Cameroon|Homo_sapiens	0.384	KF515505|Simian_foamy_virus|Cameroon|Homo_sapiens	0.337
HQ450588|Simian_foamy_virus|Gabon|Homo_sapiens	0.339	KC602216|Simian_foamy_virus|Cameroon|Homo_sapiens	0.41	KC602229|Simian_foamy_virus|Cameroon|Homo_sapiens	0.384	KC602233|Simian_foamy_virus|Cameroon|Homo_sapiens	0.384	HQ450588|Simian_foamy_virus|Gabon|Homo_sapiens	0.337
HQ450590|Simian_foamy_virus|Gabon|Homo_sapiens	0.339	KC602229|Simian_foamy_virus|Cameroon|Homo_sapiens	0.41	KC602232|Simian_foamy_virus|Cameroon|Homo_sapiens	0.384	KF515322|Simian_foamy_virus|Cameroon|Homo_sapiens	0.384	HQ450590|Simian_foamy_virus|Gabon|Homo_sapiens	0.337
HQ450595|Simian_foamy_virus|Gabon|Homo_sapiens	0.339	KC602232|Simian_foamy_virus|Cameroon|Homo_sapiens	0.41	KC602233|Simian_foamy_virus|Cameroon|Homo_sapiens	0.384	KF515342|Simian_foamy_virus|Cameroon|Homo_sapiens	0.384	HQ450595|Simian_foamy_virus|Gabon|Homo_sapiens	0.337
HQ450589|Simian_foamy_virus|Gabon|Homo_sapiens	0.339	KC602233|Simian_foamy_virus|Cameroon|Homo_sapiens	0.41	KF515322|Simian_foamy_virus|Cameroon|Homo_sapiens	0.384	KF515349|Simian_foamy_virus|Cameroon|Homo_sapiens	0.384	HQ450589|Simian_foamy_virus|Gabon|Homo_sapiens	0.337
U21247|Simian_foamy_virus||	0.343	KF515322|Simian_foamy_virus|Cameroon|Homo_sapiens	0.41	KF515342|Simian_foamy_virus|Cameroon|Homo_sapiens	0.384	KF515353|Simian_foamy_virus|Cameroon|Homo_sapiens	0.384	U21247|Simian_foamy_virus||	0.341
Y07723|Simian_foamy_virus||	0.343	KF515342|Simian_foamy_virus|Cameroon|Homo_sapiens	0.41	KF515349|Simian_foamy_virus|Cameroon|Homo_sapiens	0.384	KF515355|Simian_foamy_virus|Cameroon|Homo_sapiens	0.384	Y07723|Simian_foamy_virus||	0.341
Y07724|Simian_foamy_virus||	0.343	KF515349|Simian_foamy_virus|Cameroon|Homo_sapiens	0.41	KF515353|Simian_foamy_virus|Cameroon|Homo_sapiens	0.384	KC602235|Simian_foamy_virus|Cameroon|Homo_sapiens	0.384	Y07724|Simian_foamy_virus||	0.341
Y07725|Simian_foamy_virus||	0.343	KF515353|Simian_foamy_virus|Cameroon|Homo_sapiens	0.41	KF515355|Simian_foamy_virus|Cameroon|Homo_sapiens	0.384	KF515344|Simian_foamy_virus|Cameroon|Homo_sapiens	0.384	Y07725|Simian_foamy_virus||	0.341
M54978|Simian_foamy_virus||	0.343	KF515355|Simian_foamy_virus|Cameroon|Homo_sapiens	0.41	KC602235|Simian_foamy_virus|Cameroon|Homo_sapiens	0.384	KF515502|Simian_foamy_virus|Cameroon|Homo_sapiens	0.384	M54978|Simian_foamy_virus||	0.341
KC602129|Simian_foamy_virus|Cameroon|Homo_sapiens	0.343	KC602235|Simian_foamy_virus|Cameroon|Homo_sapiens	0.41	KF515344|Simian_foamy_virus|Cameroon|Homo_sapiens	0.384	KF515489|Simian_foamy_virus|Cameroon|Homo_sapiens	0.384	KC602129|Simian_foamy_virus|Cameroon|Homo_sapiens	0.341
KC602131|Simian_foamy_virus|Cameroon|Homo_sapiens	0.343	KF515344|Simian_foamy_virus|Cameroon|Homo_sapiens	0.41	KF515502|Simian_foamy_virus|Cameroon|Homo_sapiens	0.384	KF515323|Simian_foamy_virus|Cameroon|Homo_sapiens	0.384	KC602131|Simian_foamy_virus|Cameroon|Homo_sapiens	0.341
KC602217|Simian_foamy_virus|Cameroon|Homo_sapiens	0.343	KF515470|Simian_foamy_virus|Cameroon|Homo_sapiens	0.41	KF515323|Simian_foamy_virus|Cameroon|Homo_sapiens	0.384	KF515343|Simian_foamy_virus|Cameroon|Homo_sapiens	0.384	KC602217|Simian_foamy_virus|Cameroon|Homo_sapiens	0.341
KF515326|Simian_foamy_virus|Cameroon|Homo_sapiens	0.343	KF515494|Simian_foamy_virus|Cameroon|Homo_sapiens	0.41	KF515343|Simian_foamy_virus|Cameroon|Homo_sapiens	0.384	KF515329|Simian_foamy_virus|Cameroon|Homo_sapiens	0.384	KF515326|Simian_foamy_virus|Cameroon|Homo_sapiens	0.341
KF515495|Simian_foamy_virus|Cameroon|Homo_sapiens	0.343	KF515476|Simian_foamy_virus|Cameroon|Homo_sapiens	0.41	KF515329|Simian_foamy_virus|Cameroon|Homo_sapiens	0.384	KF515328|Simian_foamy_virus|Cameroon|Homo_sapiens	0.384	KF515495|Simian_foamy_virus|Cameroon|Homo_sapiens	0.341
KF515499|Simian_foamy_virus|Cameroon|Homo_sapiens	0.343	KF515480|Simian_foamy_virus|Cameroon|Homo_sapiens	0.41	KF515328|Simian_foamy_virus|Cameroon|Homo_sapiens	0.384	KF515356|Simian_foamy_virus|Cameroon|Homo_sapiens	0.384	KF515499|Simian_foamy_virus|Cameroon|Homo_sapiens	0.341
KF515503|Simian_foamy_virus|Cameroon|Homo_sapiens	0.343	KF515483|Simian_foamy_virus|Cameroon|Homo_sapiens	0.41	KF515356|Simian_foamy_virus|Cameroon|Homo_sapiens	0.384	KF515505|Simian_foamy_virus|Cameroon|Homo_sapiens	0.384	KF515503|Simian_foamy_virus|Cameroon|Homo_sapiens	0.341
HQ450594|Simian_foamy_virus|Gabon|Homo_sapiens	0.343	KF515490|Simian_foamy_virus|Cameroon|Homo_sapiens	0.41	KF515505|Simian_foamy_virus|Cameroon|Homo_sapiens	0.384	KC602186|Simian_foamy_virus|Cameroon|Homo_sapiens	0.384	HQ450594|Simian_foamy_virus|Gabon|Homo_sapiens	0.341
AJ627551|Simian_foamy_virus||Pan_paniscus	0.344	KF515485|Simian_foamy_virus|Cameroon|Homo_sapiens	0.41	KC602186|Simian_foamy_virus|Cameroon|Homo_sapiens	0.384	AJ627548|Simian_foamy_virus||Gorilla_gorilla_gorilla	0.384	AJ627551|Simian_foamy_virus||Pan_paniscus	0.342
AJ627528|Simian_foamy_virus|Indonesia|Pongo_pygmaeus_pygmaeus	0.347	KF515488|Simian_foamy_virus|Cameroon|Homo_sapiens	0.41	HQ450591|Simian_foamy_virus|Gabon|Homo_sapiens	0.384	HQ450596|Simian_foamy_virus|Gabon|Homo_sapiens	0.384	AJ627528|Simian_foamy_virus|Indonesia|Pongo_pygmaeus_pygmaeus	0.344
MN325129|Simian_foamy_virus|Democratic_Republic_of_the_Congo|Pan_troglodytes	0.347	KF515491|Simian_foamy_virus|Cameroon|Homo_sapiens	0.41	HQ450590|Simian_foamy_virus|Gabon|Homo_sapiens	0.384	HQ450589|Simian_foamy_virus|Gabon|Homo_sapiens	0.384	MN325129|Simian_foamy_virus|Democratic_Republic_of_the_Congo|Pan_troglodytes	0.344
EU527473|Simian_foamy_virus|Cameroon|Pan_troglodytes_troglodytes	0.347	KF515489|Simian_foamy_virus|Cameroon|Homo_sapiens	0.41	HQ450589|Simian_foamy_virus|Gabon|Homo_sapiens	0.384	HM245790|Western_lowland_gorilla_simian_foamy_virus||Gorilla_gorilla_gorilla	0.387	EU527473|Simian_foamy_virus|Cameroon|Pan_troglodytes_troglodytes	0.344
EU527474|Simian_foamy_virus|Cameroon|Pan_troglodytes_ellioti	0.347	KF515498|Simian_foamy_virus|Cameroon|Homo_sapiens	0.41	AJ627552|Simian_foamy_virus||Pan_troglodytes_schweinfurthii	0.387	AJ627549|Simian_foamy_virus||Gorilla_gorilla_gorilla	0.387	EU527474|Simian_foamy_virus|Cameroon|Pan_troglodytes_ellioti	0.344
AJ627550|Simian_foamy_virus||Pan_paniscus	0.347	KF515337|Simian_foamy_virus|Cameroon|Homo_sapiens	0.41	HM245790|Western_lowland_gorilla_simian_foamy_virus||Gorilla_gorilla_gorilla	0.387	KC602170|Simian_foamy_virus|Cameroon|Homo_sapiens	0.387	AJ627550|Simian_foamy_virus||Pan_paniscus	0.344
KC602135|Simian_foamy_virus|Cameroon|Homo_sapiens	0.347	KF515323|Simian_foamy_virus|Cameroon|Homo_sapiens	0.41	AJ627549|Simian_foamy_virus||Gorilla_gorilla_gorilla	0.387	KC602174|Simian_foamy_virus|Cameroon|Homo_sapiens	0.387	KC602135|Simian_foamy_virus|Cameroon|Homo_sapiens	0.344
KC602219|Simian_foamy_virus|Cameroon|Homo_sapiens	0.347	KF515343|Simian_foamy_virus|Cameroon|Homo_sapiens	0.41	KC602174|Simian_foamy_virus|Cameroon|Homo_sapiens	0.387	KC602172|Simian_foamy_virus|Cameroon|Homo_sapiens	0.387	KC602219|Simian_foamy_virus|Cameroon|Homo_sapiens	0.344
KC602213|Simian_foamy_virus|Cameroon|Homo_sapiens	0.347	KF515329|Simian_foamy_virus|Cameroon|Homo_sapiens	0.41	KC602172|Simian_foamy_virus|Cameroon|Homo_sapiens	0.387	KC602167|Simian_foamy_virus|Cameroon|Homo_sapiens	0.387	KC602213|Simian_foamy_virus|Cameroon|Homo_sapiens	0.344
MF621235|Simian_foamy_virus|USA|Hylobates_pileatus	0.347	KF515328|Simian_foamy_virus|Cameroon|Homo_sapiens	0.41	KC602167|Simian_foamy_virus|Cameroon|Homo_sapiens	0.387	KC602175|Simian_foamy_virus|Cameroon|Homo_sapiens	0.387	AJ627531|Simian_foamy_virus|Indonesia|Pongo_pygmaeus_pygmaeus	0.348
AJ627531|Simian_foamy_virus|Indonesia|Pongo_pygmaeus_pygmaeus	0.351	KF515356|Simian_foamy_virus|Cameroon|Homo_sapiens	0.41	KC602175|Simian_foamy_virus|Cameroon|Homo_sapiens	0.387	KC602181|Simian_foamy_virus|Cameroon|Homo_sapiens	0.387	AJ627541|Simian_foamy_virus|Indonesia|Pongo_abelii	0.348
AJ627541|Simian_foamy_virus|Indonesia|Pongo_abelii	0.351	KF515478|Simian_foamy_virus|Cameroon|Homo_sapiens	0.41	KC602181|Simian_foamy_virus|Cameroon|Homo_sapiens	0.387	KC602149|Simian_foamy_virus|Cameroon|Homo_sapiens	0.387	AJ627543|Simian_foamy_virus|Indonesia|Pongo_abelii	0.348
AJ627543|Simian_foamy_virus|Indonesia|Pongo_abelii	0.351	KF515507|Simian_foamy_virus|Cameroon|Homo_sapiens	0.41	KC602129|Simian_foamy_virus|Cameroon|Homo_sapiens	0.387	KC602159|Simian_foamy_virus|Cameroon|Homo_sapiens	0.387	AJ627533|Simian_foamy_virus|Indonesia|Pongo_pygmaeus_pygmaeus	0.348
AJ627533|Simian_foamy_virus|Indonesia|Pongo_pygmaeus_pygmaeus	0.351	KF515497|Simian_foamy_virus|Cameroon|Homo_sapiens	0.41	KC602131|Simian_foamy_virus|Cameroon|Homo_sapiens	0.387	KC602154|Simian_foamy_virus|Cameroon|Homo_sapiens	0.387	NC_001364|Western_chimpanzee_simian_foamy_virus||	0.348
NC_001364|Western_chimpanzee_simian_foamy_virus||	0.351	KC602186|Simian_foamy_virus|Cameroon|Homo_sapiens	0.41	KF515406|Simian_foamy_virus|Cameroon|Homo_sapiens	0.387	KC602157|Simian_foamy_virus|Cameroon|Homo_sapiens	0.387	U04327|Western_chimpanzee_simian_foamy_virus||Pan_troglodytes	0.348
U04327|Western_chimpanzee_simian_foamy_virus||Pan_troglodytes	0.351	HQ450596|Simian_foamy_virus|Gabon|Homo_sapiens	0.41	KC602193|Simian_foamy_virus|Cameroon|Homo_sapiens	0.387	KC602132|Simian_foamy_virus|Cameroon|Homo_sapiens	0.387	MN325130|Simian_foamy_virus|Democratic_Republic_of_the_Congo|Pan_troglodytes	0.348
MN325130|Simian_foamy_virus|Democratic_Republic_of_the_Congo|Pan_troglodytes	0.351	EU010385|Spider_monkey_simian_foamy_virus||	0.41	KC602201|Simian_foamy_virus|Cameroon|Homo_sapiens	0.387	KF515369|Simian_foamy_virus|Cameroon|Homo_sapiens	0.387	EU527477|Simian_foamy_virus|Central_African_Republic|Pan_troglodytes_troglodytes	0.348
EU527477|Simian_foamy_virus|Central_African_Republic|Pan_troglodytes_troglodytes	0.351	KR902444|Simian_foamy_virus||Ateles_geoffroyi	0.41	KC602203|Simian_foamy_virus|Cameroon|Homo_sapiens	0.387	KF515399|Simian_foamy_virus|Cameroon|Homo_sapiens	0.387	KC602238|Simian_foamy_virus|Cameroon|Homo_sapiens	0.348
KC602238|Simian_foamy_virus|Cameroon|Homo_sapiens	0.351	KC602178|Simian_foamy_virus|Cameroon|Homo_sapiens	0.413	KC602214|Simian_foamy_virus|Cameroon|Homo_sapiens	0.387	KF515413|Simian_foamy_virus|Cameroon|Homo_sapiens	0.387	MF621235|Simian_foamy_virus|USA|Hylobates_pileatus	0.348
HQ450618|Simian_foamy_virus|Gabon|Pan_troglodytes_troglodytes	0.354	KC602155|Simian_foamy_virus|Cameroon|Homo_sapiens	0.413	KC602218|Simian_foamy_virus|Cameroon|Homo_sapiens	0.387	KC602193|Simian_foamy_virus|Cameroon|Homo_sapiens	0.387	HQ450618|Simian_foamy_virus|Gabon|Pan_troglodytes_troglodytes	0.352
EU527475|Simian_foamy_virus|Central_African_Republic|Pan_troglodytes_troglodytes	0.354	KC602161|Simian_foamy_virus|Cameroon|Homo_sapiens	0.413	KC602216|Simian_foamy_virus|Cameroon|Homo_sapiens	0.387	KC602201|Simian_foamy_virus|Cameroon|Homo_sapiens	0.387	EU527475|Simian_foamy_virus|Central_African_Republic|Pan_troglodytes_troglodytes	0.352
EU527478|Simian_foamy_virus|Cameroon|Pan_troglodytes_ellioti	0.357	KC602129|Simian_foamy_virus|Cameroon|Homo_sapiens	0.413	KC602217|Simian_foamy_virus|Cameroon|Homo_sapiens	0.387	KC602203|Simian_foamy_virus|Cameroon|Homo_sapiens	0.387	EU527478|Simian_foamy_virus|Cameroon|Pan_troglodytes_ellioti	0.354
AJ627544|Simian_foamy_virus|Indonesia|Pongo_abelii	0.358	KC602131|Simian_foamy_virus|Cameroon|Homo_sapiens	0.413	KF515332|Simian_foamy_virus|Cameroon|Homo_sapiens	0.387	KC602214|Simian_foamy_virus|Cameroon|Homo_sapiens	0.387	AJ627544|Simian_foamy_virus|Indonesia|Pongo_abelii	0.356
JQ867463|Central_chimpanzee_simian_foamy_virus|Cameroon|Homo_sapiens	0.358	KC602193|Simian_foamy_virus|Cameroon|Homo_sapiens	0.413	KF515337|Simian_foamy_virus|Cameroon|Homo_sapiens	0.387	KC602218|Simian_foamy_virus|Cameroon|Homo_sapiens	0.387	JQ867463|Central_chimpanzee_simian_foamy_virus|Cameroon|Homo_sapiens	0.356
HQ450620|Simian_foamy_virus|Gabon|Pan_troglodytes_troglodytes	0.358	KF515437|Simian_foamy_virus|Cameroon|Homo_sapiens	0.413	KF515334|Simian_foamy_virus|Cameroon|Homo_sapiens	0.387	KC602216|Simian_foamy_virus|Cameroon|Homo_sapiens	0.387	HQ450620|Simian_foamy_virus|Gabon|Pan_troglodytes_troglodytes	0.356
EU527479|Simian_foamy_virus|Cameroon|Pan_troglodytes_ellioti	0.358	KF515433|Simian_foamy_virus|Cameroon|Homo_sapiens	0.413	KF515495|Simian_foamy_virus|Cameroon|Homo_sapiens	0.387	KF515332|Simian_foamy_virus|Cameroon|Homo_sapiens	0.387	EU527479|Simian_foamy_virus|Cameroon|Pan_troglodytes_ellioti	0.356
EU527480|Simian_foamy_virus|Cameroon|Pan_troglodytes_ellioti	0.358	KC602201|Simian_foamy_virus|Cameroon|Homo_sapiens	0.413	KF515499|Simian_foamy_virus|Cameroon|Homo_sapiens	0.387	KF515337|Simian_foamy_virus|Cameroon|Homo_sapiens	0.387	EU527480|Simian_foamy_virus|Cameroon|Pan_troglodytes_ellioti	0.356
JQ867462|Simian_foamy_virus|Cameroon|Homo_sapiens	0.362	KC602203|Simian_foamy_virus|Cameroon|Homo_sapiens	0.413	KF515503|Simian_foamy_virus|Cameroon|Homo_sapiens	0.387	KF515334|Simian_foamy_virus|Cameroon|Homo_sapiens	0.387	JQ867462|Simian_foamy_virus|Cameroon|Homo_sapiens	0.359
EU527472|Simian_foamy_virus|Cameroon|Pan_troglodytes_troglodytes	0.362	KC602214|Simian_foamy_virus|Cameroon|Homo_sapiens	0.413	HQ450588|Simian_foamy_virus|Gabon|Homo_sapiens	0.387	KF515495|Simian_foamy_virus|Cameroon|Homo_sapiens	0.387	EU527472|Simian_foamy_virus|Cameroon|Pan_troglodytes_troglodytes	0.359
HQ450606|Simian_foamy_virus|Gabon|Pan_troglodytes_troglodytes	0.362	KC602218|Simian_foamy_virus|Cameroon|Homo_sapiens	0.413	HQ450593|Simian_foamy_virus|Gabon|Homo_sapiens	0.387	KF515499|Simian_foamy_virus|Cameroon|Homo_sapiens	0.387	HQ450606|Simian_foamy_virus|Gabon|Pan_troglodytes_troglodytes	0.359
HQ450619|Simian_foamy_virus|Gabon|Pan_troglodytes_troglodytes	0.362	KC602219|Simian_foamy_virus|Cameroon|Homo_sapiens	0.413	HQ450594|Simian_foamy_virus|Gabon|Homo_sapiens	0.387	KF515503|Simian_foamy_virus|Cameroon|Homo_sapiens	0.387	HQ450619|Simian_foamy_virus|Gabon|Pan_troglodytes_troglodytes	0.359
EU248953|Simian_foamy_virus|Cote_d_Ivoire|Pan_troglodytes	0.363	KF515496|Simian_foamy_virus|Cameroon|Homo_sapiens	0.413	HQ450595|Simian_foamy_virus|Gabon|Homo_sapiens	0.387	HQ450594|Simian_foamy_virus|Gabon|Homo_sapiens	0.387	EU248953|Simian_foamy_virus|Cote_d_Ivoire|Pan_troglodytes	0.361
AJ627556|Simian_foamy_virus||Pan_troglodytes_verus	0.365	KF515473|Simian_foamy_virus|Cameroon|Homo_sapiens	0.413	AJ627542|Simian_foamy_virus|Indonesia|Pongo_abelii	0.391	KC602171|Simian_foamy_virus|Cameroon|Homo_sapiens	0.391	AJ627556|Simian_foamy_virus||Pan_troglodytes_verus	0.363
EU248954|Simian_foamy_virus|Cote_d_Ivoire|Pan_troglodytes	0.365	KF515479|Simian_foamy_virus|Cameroon|Homo_sapiens	0.413	KC602170|Simian_foamy_virus|Cameroon|Homo_sapiens	0.391	KC602155|Simian_foamy_virus|Cameroon|Homo_sapiens	0.391	EU248954|Simian_foamy_virus|Cote_d_Ivoire|Pan_troglodytes	0.363
AJ627557|Simian_foamy_virus||Pan_troglodytes_verus	0.365	KF515482|Simian_foamy_virus|Cameroon|Homo_sapiens	0.413	KC602171|Simian_foamy_virus|Cameroon|Homo_sapiens	0.391	KC602161|Simian_foamy_virus|Cameroon|Homo_sapiens	0.391	AJ627557|Simian_foamy_virus||Pan_troglodytes_verus	0.363
AJ627555|Simian_foamy_virus||Pan_troglodytes_troglodytes	0.365	KF515484|Simian_foamy_virus|Cameroon|Homo_sapiens	0.413	KC602135|Simian_foamy_virus|Cameroon|Homo_sapiens	0.391	KC602129|Simian_foamy_virus|Cameroon|Homo_sapiens	0.391	AJ627555|Simian_foamy_virus||Pan_troglodytes_troglodytes	0.363
HQ450586|Simian_foamy_virus|Gabon|Homo_sapiens	0.365	KF515493|Simian_foamy_virus|Cameroon|Homo_sapiens	0.413	KC602207|Simian_foamy_virus|Cameroon|Homo_sapiens	0.391	KC602131|Simian_foamy_virus|Cameroon|Homo_sapiens	0.391	HQ450586|Simian_foamy_virus|Gabon|Homo_sapiens	0.363
EU527476|Simian_foamy_virus|Cameroon|Pan_troglodytes_ellioti	0.365	KF515492|Simian_foamy_virus|Cameroon|Homo_sapiens	0.413	KC602219|Simian_foamy_virus|Cameroon|Homo_sapiens	0.391	KF515406|Simian_foamy_virus|Cameroon|Homo_sapiens	0.391	EU527476|Simian_foamy_virus|Cameroon|Pan_troglodytes_ellioti	0.363
EU248955|Simian_foamy_virus|Cote_d_Ivoire|Pan_troglodytes	0.367	KF515502|Simian_foamy_virus|Cameroon|Homo_sapiens	0.413	AJ627548|Simian_foamy_virus||Gorilla_gorilla_gorilla	0.391	KC602207|Simian_foamy_virus|Cameroon|Homo_sapiens	0.391	EU248955|Simian_foamy_virus|Cote_d_Ivoire|Pan_troglodytes	0.364
AJ627552|Simian_foamy_virus||Pan_troglodytes_schweinfurthii	0.369	KF515508|Simian_foamy_virus|Cameroon|Homo_sapiens	0.413	HQ450598|Simian_foamy_virus|Gabon|Homo_sapiens	0.391	KC602219|Simian_foamy_virus|Cameroon|Homo_sapiens	0.391	AJ627552|Simian_foamy_virus||Pan_troglodytes_schweinfurthii	0.367
AJ627559|Simian_foamy_virus||Pan_troglodytes_verus	0.369	KF515332|Simian_foamy_virus|Cameroon|Homo_sapiens	0.413	AJ627545|Simian_foamy_virus|Indonesia|Pongo_abelii	0.395	KC602177|Simian_foamy_virus|Cameroon|Homo_sapiens	0.395	AJ627559|Simian_foamy_virus||Pan_troglodytes_verus	0.367
AJ627554|Simian_foamy_virus||Pan_troglodytes_troglodytes	0.373	KF515334|Simian_foamy_virus|Cameroon|Homo_sapiens	0.413	KC602177|Simian_foamy_virus|Cameroon|Homo_sapiens	0.395	KC602178|Simian_foamy_virus|Cameroon|Homo_sapiens	0.395	AJ627554|Simian_foamy_virus||Pan_troglodytes_troglodytes	0.37
AJ627560|Simian_foamy_virus||Pan_troglodytes_verus	0.373	KF515495|Simian_foamy_virus|Cameroon|Homo_sapiens	0.413	KC602178|Simian_foamy_virus|Cameroon|Homo_sapiens	0.395	KC602135|Simian_foamy_virus|Cameroon|Homo_sapiens	0.395	AJ627560|Simian_foamy_virus||Pan_troglodytes_verus	0.37
HQ450621|Simian_foamy_virus|Gabon|Pan_troglodytes_troglodytes	0.373	KF515501|Simian_foamy_virus|Cameroon|Homo_sapiens	0.413	KF515326|Simian_foamy_virus|Cameroon|Homo_sapiens	0.395	KC602217|Simian_foamy_virus|Cameroon|Homo_sapiens	0.395	HQ450621|Simian_foamy_virus|Gabon|Pan_troglodytes_troglodytes	0.37
HQ450616|Simian_foamy_virus|Gabon|Pan_troglodytes_troglodytes	0.373	KF515504|Simian_foamy_virus|Cameroon|Homo_sapiens	0.413	HQ450596|Simian_foamy_virus|Gabon|Homo_sapiens	0.395	KF515326|Simian_foamy_virus|Cameroon|Homo_sapiens	0.395	HQ450616|Simian_foamy_virus|Gabon|Pan_troglodytes_troglodytes	0.37
HQ450617|Simian_foamy_virus|Gabon|Pan_troglodytes_troglodytes	0.373	HQ450588|Simian_foamy_virus|Gabon|Homo_sapiens	0.413	KC602213|Simian_foamy_virus|Cameroon|Homo_sapiens	0.399	KC602213|Simian_foamy_virus|Cameroon|Homo_sapiens	0.399	HQ450617|Simian_foamy_virus|Gabon|Pan_troglodytes_troglodytes	0.37
EU248952|Simian_foamy_virus|Cote_d_Ivoire|Pan_troglodytes	0.376	HQ450589|Simian_foamy_virus|Gabon|Homo_sapiens	0.413	KC602238|Simian_foamy_virus|Cameroon|Homo_sapiens	0.402	KC602238|Simian_foamy_virus|Cameroon|Homo_sapiens	0.402	EU248952|Simian_foamy_virus|Cote_d_Ivoire|Pan_troglodytes	0.374
HQ450605|Simian_foamy_virus|Gabon|Pan_troglodytes_troglodytes	0.38	KC602135|Simian_foamy_virus|Cameroon|Homo_sapiens	0.417	KR902472|Simian_foamy_virus|Peru|Sapajus_apella	0.41	KR902472|Simian_foamy_virus|Peru|Sapajus_apella	0.406	HQ450605|Simian_foamy_virus|Gabon|Pan_troglodytes_troglodytes	0.378
KR902495|Simian_foamy_virus||Saimiri_sp.	0.38	KC602207|Simian_foamy_virus|Cameroon|Homo_sapiens	0.417	EU010385|Spider_monkey_simian_foamy_virus||	0.41	MF621235|Simian_foamy_virus|USA|Hylobates_pileatus	0.41	KR902495|Simian_foamy_virus||Saimiri_sp.	0.381
KR528436|Simian_foamy_virus|Brazil|Sapajus_nigritus_robustus	0.395	KF515326|Simian_foamy_virus|Cameroon|Homo_sapiens	0.417	MF621235|Simian_foamy_virus|USA|Hylobates_pileatus	0.417	KR902475|Simian_foamy_virus||Cacajao_rubicundus	0.41	KR528436|Simian_foamy_virus|Brazil|Sapajus_nigritus_robustus	0.396
KR528445|Simian_foamy_virus|Brazil|Chiropotes_sp.	0.395	KF515503|Simian_foamy_virus|Cameroon|Homo_sapiens	0.417	KC331080|Simian_foamy_virus|Brazil|Sapajus_apella	0.417	EU010385|Spider_monkey_simian_foamy_virus||	0.41	KR902474|Simian_foamy_virus||Cacajao_rubicundus	0.396
KR902494|Simian_foamy_virus||Saimiri_sp.	0.395	KF515505|Simian_foamy_virus|Cameroon|Homo_sapiens	0.417	KR902464|Simian_foamy_virus||Sapajus_apella	0.417	KR902474|Simian_foamy_virus||Cacajao_rubicundus	0.413	KR528445|Simian_foamy_virus|Brazil|Chiropotes_sp.	0.396
KR902474|Simian_foamy_virus||Cacajao_rubicundus	0.399	KR902438|Simian_foamy_virus||Ateles_chamek	0.417	KC331079|Simian_foamy_virus|Brazil|Sapajus_apella	0.417	KC331073|Simian_foamy_virus|Brazil|Alouatta_seniculus	0.417	KR902494|Simian_foamy_virus||Saimiri_sp.	0.396
KR902475|Simian_foamy_virus||Cacajao_rubicundus	0.402	KR902451|Simian_foamy_virus||Ateles_hybridus	0.417	KR902458|Simian_foamy_virus||Sapajus_apella	0.421	GU356395|White-tufted-ear_marmoset_simian_foamy_virus|USA|Callithrix	0.421	KR902475|Simian_foamy_virus||Cacajao_rubicundus	0.4
EU010385|Spider_monkey_simian_foamy_virus||	0.402	KC602217|Simian_foamy_virus|Cameroon|Homo_sapiens	0.421	KR902461|Simian_foamy_virus||Sapajus_apella	0.421	KP143760|Yellow-breasted_capuchin_simian_foamy_virus|Brazil|Sapajus_xanthosternos	0.421	EU010385|Spider_monkey_simian_foamy_virus||	0.404
KR902473|Simian_foamy_virus||Callithrix_jacchus	0.406	KC602213|Simian_foamy_virus|Cameroon|Homo_sapiens	0.421	KR902459|Simian_foamy_virus||Sapajus_apella	0.421	KR528436|Simian_foamy_virus|Brazil|Sapajus_nigritus_robustus	0.421	KR902473|Simian_foamy_virus||Callithrix_jacchus	0.407
KR902490|Simian_foamy_virus||Callithrix_jacchus	0.406	KF515499|Simian_foamy_virus|Cameroon|Homo_sapiens	0.421	KR902440|Simian_foamy_virus||Ateles_fusciceps	0.421	KC331080|Simian_foamy_virus|Brazil|Sapajus_apella	0.421	KR902490|Simian_foamy_virus||Callithrix_jacchus	0.407
KP143760|Yellow-breasted_capuchin_simian_foamy_virus|Brazil|Sapajus_xanthosternos	0.406	KR902472|Simian_foamy_virus|Peru|Sapajus_apella	0.421	KR902448|Simian_foamy_virus||Ateles_geoffroyi	0.421	KR902464|Simian_foamy_virus||Sapajus_apella	0.421	KP143760|Yellow-breasted_capuchin_simian_foamy_virus|Brazil|Sapajus_xanthosternos	0.407
KC331081|Simian_foamy_virus|Brazil|Sapajus_xanthosternos	0.406	KR902440|Simian_foamy_virus||Ateles_fusciceps	0.421	KR902445|Simian_foamy_virus||Ateles_geoffroyi	0.421	KC331079|Simian_foamy_virus|Brazil|Sapajus_apella	0.421	KC331081|Simian_foamy_virus|Brazil|Sapajus_xanthosternos	0.407
KR902440|Simian_foamy_virus||Ateles_fusciceps	0.406	KR528441|Simian_foamy_virus|Brazil|Sapajus_nigritus_robustus	0.422	KC331071|Simian_foamy_virus|Brazil|Sapajus_xanthosternos	0.421	KR902469|Simian_foamy_virus|Peru|Sapajus_apella	0.421	KR902440|Simian_foamy_virus||Ateles_fusciceps	0.407
KC331073|Simian_foamy_virus|Brazil|Alouatta_seniculus	0.406	KR528443|Simian_foamy_virus|Brazil|Leontopithecus_chrysomelas	0.422	KC331073|Simian_foamy_virus|Brazil|Alouatta_seniculus	0.421	KR902448|Simian_foamy_virus||Ateles_geoffroyi	0.421	KC331073|Simian_foamy_virus|Brazil|Alouatta_seniculus	0.407
KR902478|Simian_foamy_virus|Peru|Lagothrix_lagotricha	0.406	KP143760|Yellow-breasted_capuchin_simian_foamy_virus|Brazil|Sapajus_xanthosternos	0.424	KR528443|Simian_foamy_virus|Brazil|Leontopithecus_chrysomelas	0.422	KR902445|Simian_foamy_virus||Ateles_geoffroyi	0.421	KR902478|Simian_foamy_virus|Peru|Lagothrix_lagotricha	0.407
KR528447|Simian_foamy_virus|Brazil|Alouatta_belzebul	0.407	KR528439|Simian_foamy_virus|Brazil|Sapajus_nigritus_robustus	0.424	KR528436|Simian_foamy_virus|Brazil|Sapajus_nigritus_robustus	0.424	KC331071|Simian_foamy_virus|Brazil|Sapajus_xanthosternos	0.421	KR528447|Simian_foamy_virus|Brazil|Alouatta_belzebul	0.409
GU356395|White-tufted-ear_marmoset_simian_foamy_virus|USA|Callithrix	0.41	KC602238|Simian_foamy_virus|Cameroon|Homo_sapiens	0.428	KR902457|Simian_foamy_virus||Cebus_albifrons	0.424	KR902444|Simian_foamy_virus||Ateles_geoffroyi	0.421	GU356395|White-tufted-ear_marmoset_simian_foamy_virus|USA|Callithrix	0.411
KR528435|Simian_foamy_virus|Brazil|Sapajus_xanthosternos	0.41	KR528435|Simian_foamy_virus|Brazil|Sapajus_xanthosternos	0.428	KC331077|Simian_foamy_virus|Brazil|Sapajus_apella	0.424	KR902451|Simian_foamy_virus||Ateles_hybridus	0.421	KR528435|Simian_foamy_virus|Brazil|Sapajus_xanthosternos	0.411
KR902438|Simian_foamy_virus||Ateles_chamek	0.41	KC331081|Simian_foamy_virus|Brazil|Sapajus_xanthosternos	0.428	KR528445|Simian_foamy_virus|Brazil|Chiropotes_sp.	0.424	KR528443|Simian_foamy_virus|Brazil|Leontopithecus_chrysomelas	0.422	KR902438|Simian_foamy_virus||Ateles_chamek	0.411
KR902448|Simian_foamy_virus||Ateles_geoffroyi	0.41	KR902474|Simian_foamy_virus||Cacajao_rubicundus	0.428	KR902443|Simian_foamy_virus||Ateles_geoffroyi	0.424	KR902473|Simian_foamy_virus||Callithrix_jacchus	0.424	KR902448|Simian_foamy_virus||Ateles_geoffroyi	0.411
KR902445|Simian_foamy_virus||Ateles_geoffroyi	0.41	KR902483|Simian_foamy_virus||Pithecia_pithecia	0.428	KR902446|Simian_foamy_virus||Ateles_geoffroyi	0.424	KC331081|Simian_foamy_virus|Brazil|Sapajus_xanthosternos	0.424	KR902445|Simian_foamy_virus||Ateles_geoffroyi	0.411
KC331071|Simian_foamy_virus|Brazil|Sapajus_xanthosternos	0.41	KC331076|Simian_foamy_virus|Brazil|Alouatta_belzebul	0.428	KR902455|Simian_foamy_virus||Alouatta_sara	0.424	KR902458|Simian_foamy_virus||Sapajus_apella	0.424	KC331071|Simian_foamy_virus|Brazil|Sapajus_xanthosternos	0.411
KR902454|Simian_foamy_virus||Alouatta_sara	0.41	GU356395|White-tufted-ear_marmoset_simian_foamy_virus|USA|Callithrix	0.432	KR902451|Simian_foamy_virus||Ateles_hybridus	0.424	KR902461|Simian_foamy_virus||Sapajus_apella	0.424	KR902454|Simian_foamy_virus||Alouatta_sara	0.411
KR902456|Simian_foamy_virus||Alouatta_seniculus	0.41	KR902490|Simian_foamy_virus||Callithrix_jacchus	0.432	KR902439|Simian_foamy_virus|Peru|Ateles_chamek	0.424	KR902459|Simian_foamy_virus||Sapajus_apella	0.424	KR902456|Simian_foamy_virus||Alouatta_seniculus	0.411
KR902479|Simian_foamy_virus|Peru|Lagothrix_lagotricha	0.41	KC331078|Simian_foamy_virus|Brazil|Sapajus_apella	0.432	KC331074|Simian_foamy_virus|Brazil|Alouatta_seniculus	0.424	KR902457|Simian_foamy_virus||Cebus_albifrons	0.424	KR902479|Simian_foamy_virus|Peru|Lagothrix_lagotricha	0.411
KR528437|Simian_foamy_virus|Brazil|Saimiri_sciureus	0.41	KR902457|Simian_foamy_virus||Cebus_albifrons	0.432	GU356395|White-tufted-ear_marmoset_simian_foamy_virus|USA|Callithrix	0.428	KR528445|Simian_foamy_virus|Brazil|Chiropotes_sp.	0.424	KR528437|Simian_foamy_virus|Brazil|Saimiri_sciureus	0.411
KR902472|Simian_foamy_virus|Peru|Sapajus_apella	0.413	KR902475|Simian_foamy_virus||Cacajao_rubicundus	0.432	KR902473|Simian_foamy_virus||Callithrix_jacchus	0.428	KR902443|Simian_foamy_virus||Ateles_geoffroyi	0.424	KR902472|Simian_foamy_virus|Peru|Sapajus_apella	0.415
KR902455|Simian_foamy_virus||Alouatta_sara	0.413	KR528436|Simian_foamy_virus|Brazil|Sapajus_nigritus_robustus	0.435	KR902490|Simian_foamy_virus||Callithrix_jacchus	0.428	KR902446|Simian_foamy_virus||Ateles_geoffroyi	0.424	KR902483|Simian_foamy_virus||Pithecia_pithecia	0.415
MH368762|Simian_foamy_virus|Brazil|Brachyteles_arachnoides	0.413	KC331080|Simian_foamy_virus|Brazil|Sapajus_apella	0.435	KR902465|Simian_foamy_virus||Sapajus_apella	0.428	KR902455|Simian_foamy_virus||Alouatta_sara	0.424	KR902443|Simian_foamy_virus||Ateles_geoffroyi	0.415
KC331072|Simian_foamy_virus|Brazil|Alouatta_seniculus	0.413	KR902464|Simian_foamy_virus||Sapajus_apella	0.435	KR902466|Simian_foamy_virus||Sapajus_apella	0.428	KC331072|Simian_foamy_virus|Brazil|Alouatta_seniculus	0.424	KR902446|Simian_foamy_virus||Ateles_geoffroyi	0.415
KR902476|Simian_foamy_virus|Peru|Lagothrix_lagotricha	0.413	KR902460|Simian_foamy_virus||Sapajus_apella	0.435	KR902475|Simian_foamy_virus||Cacajao_rubicundus	0.428	KR528440|Simian_foamy_virus|Brazil|Saimiri_ustus	0.424	KR902455|Simian_foamy_virus||Alouatta_sara	0.415
KR902480|Simian_foamy_virus|Peru|Lagothrix_lagotricha	0.413	KR902462|Simian_foamy_virus||Sapajus_apella	0.435	KR902481|Simian_foamy_virus||Pithecia_pithecia	0.428	KR528441|Simian_foamy_virus|Brazil|Sapajus_nigritus_robustus	0.426	KR902444|Simian_foamy_virus||Ateles_geoffroyi	0.415
KC331075|Simian_foamy_virus|Brazil|Cebus_albifrons	0.415	KR902469|Simian_foamy_virus|Peru|Sapajus_apella	0.435	KR902483|Simian_foamy_virus||Pithecia_pithecia	0.428	KC331075|Simian_foamy_virus|Brazil|Cebus_albifrons	0.426	MH368762|Simian_foamy_virus|Brazil|Brachyteles_arachnoides	0.415
KR902488|Simian_foamy_virus|Peru|Saimiri_boliviensis	0.416	KC331077|Simian_foamy_virus|Brazil|Sapajus_apella	0.435	KC331072|Simian_foamy_virus|Brazil|Alouatta_seniculus	0.428	KR902490|Simian_foamy_virus||Callithrix_jacchus	0.428	KC331072|Simian_foamy_virus|Brazil|Alouatta_seniculus	0.415
KR902464|Simian_foamy_virus||Sapajus_apella	0.417	KR902481|Simian_foamy_virus||Pithecia_pithecia	0.435	KR528440|Simian_foamy_virus|Brazil|Saimiri_ustus	0.428	KR528435|Simian_foamy_virus|Brazil|Sapajus_xanthosternos	0.428	KR902476|Simian_foamy_virus|Peru|Lagothrix_lagotricha	0.415
KR902483|Simian_foamy_virus||Pithecia_pithecia	0.417	KR528447|Simian_foamy_virus|Brazil|Alouatta_belzebul	0.437	KR528441|Simian_foamy_virus|Brazil|Sapajus_nigritus_robustus	0.43	KR528439|Simian_foamy_virus|Brazil|Sapajus_nigritus_robustus	0.428	KR902480|Simian_foamy_virus|Peru|Lagothrix_lagotricha	0.415
KR902443|Simian_foamy_virus||Ateles_geoffroyi	0.417	MF621235|Simian_foamy_virus|USA|Hylobates_pileatus	0.439	KP143760|Yellow-breasted_capuchin_simian_foamy_virus|Brazil|Sapajus_xanthosternos	0.432	KC331078|Simian_foamy_virus|Brazil|Sapajus_apella	0.428	KC331075|Simian_foamy_virus|Brazil|Cebus_albifrons	0.416
KR902446|Simian_foamy_virus||Ateles_geoffroyi	0.417	KR902458|Simian_foamy_virus||Sapajus_apella	0.439	KR528439|Simian_foamy_virus|Brazil|Sapajus_nigritus_robustus	0.432	KR902468|Simian_foamy_virus|Peru|Sapajus_apella	0.428	KR902488|Simian_foamy_virus|Peru|Saimiri_boliviensis	0.418
KR902444|Simian_foamy_virus||Ateles_geoffroyi	0.417	KR902461|Simian_foamy_virus||Sapajus_apella	0.439	KC331078|Simian_foamy_virus|Brazil|Sapajus_apella	0.432	KR902440|Simian_foamy_virus||Ateles_fusciceps	0.428	KR902464|Simian_foamy_virus||Sapajus_apella	0.419
KC331074|Simian_foamy_virus|Brazil|Alouatta_seniculus	0.417	KC331079|Simian_foamy_virus|Brazil|Sapajus_apella	0.439	KR902468|Simian_foamy_virus|Peru|Sapajus_apella	0.432	KR902438|Simian_foamy_virus||Ateles_chamek	0.428	KR902481|Simian_foamy_virus||Pithecia_pithecia	0.419
KR528442|Simian_foamy_virus|Brazil|Alouatta_guariba	0.417	KR902459|Simian_foamy_virus||Sapajus_apella	0.439	KR902469|Simian_foamy_virus|Peru|Sapajus_apella	0.432	KC331074|Simian_foamy_virus|Brazil|Alouatta_seniculus	0.428	KC331074|Simian_foamy_virus|Brazil|Alouatta_seniculus	0.419
KC331082|Simian_foamy_virus|Brazil|Alouatta_guariba	0.417	KR902467|Simian_foamy_virus||Sapajus_apella	0.439	KR902474|Simian_foamy_virus||Cacajao_rubicundus	0.432	KC331076|Simian_foamy_virus|Brazil|Alouatta_belzebul	0.428	KR528442|Simian_foamy_virus|Brazil|Alouatta_guariba	0.419
KR902492|Simian_foamy_virus|Peru|Saimiri_sciureus	0.417	KR902466|Simian_foamy_virus||Sapajus_apella	0.439	KR902444|Simian_foamy_virus||Ateles_geoffroyi	0.432	KR902488|Simian_foamy_virus|Peru|Saimiri_boliviensis	0.431	KC331082|Simian_foamy_virus|Brazil|Alouatta_guariba	0.419
KR902484|Simian_foamy_virus||Saimiri_boliviensis	0.417	KR902439|Simian_foamy_virus|Peru|Ateles_chamek	0.439	KR902485|Simian_foamy_virus||Saimiri_boliviensis	0.432	KR902460|Simian_foamy_virus||Sapajus_apella	0.432	KR902492|Simian_foamy_virus|Peru|Saimiri_sciureus	0.419
KR902485|Simian_foamy_virus||Saimiri_boliviensis	0.417	MH368762|Simian_foamy_virus|Brazil|Brachyteles_arachnoides	0.439	KC331081|Simian_foamy_virus|Brazil|Sapajus_xanthosternos	0.435	KR902462|Simian_foamy_virus||Sapajus_apella	0.432	KR902484|Simian_foamy_virus||Saimiri_boliviensis	0.419
KC331078|Simian_foamy_virus|Brazil|Sapajus_apella	0.421	KR528442|Simian_foamy_virus|Brazil|Alouatta_guariba	0.439	KR902460|Simian_foamy_virus||Sapajus_apella	0.435	KR902465|Simian_foamy_virus||Sapajus_apella	0.432	KR902485|Simian_foamy_virus||Saimiri_boliviensis	0.419
KR902458|Simian_foamy_virus||Sapajus_apella	0.421	KC331075|Simian_foamy_virus|Brazil|Cebus_albifrons	0.441	KR902462|Simian_foamy_virus||Sapajus_apella	0.435	KR902466|Simian_foamy_virus||Sapajus_apella	0.432	KC331078|Simian_foamy_virus|Brazil|Sapajus_apella	0.422
KR902461|Simian_foamy_virus||Sapajus_apella	0.421	KR902473|Simian_foamy_virus||Callithrix_jacchus	0.443	KR902488|Simian_foamy_virus|Peru|Saimiri_boliviensis	0.435	KC331077|Simian_foamy_virus|Brazil|Sapajus_apella	0.432	KR902458|Simian_foamy_virus||Sapajus_apella	0.422
KC331079|Simian_foamy_virus|Brazil|Sapajus_apella	0.421	KR902465|Simian_foamy_virus||Sapajus_apella	0.443	KR902487|Simian_foamy_virus||Saimiri_boliviensis	0.435	GU356394|Squirrel_monkey_simian_foamy_virus|USA|Saimiri	0.432	KR902461|Simian_foamy_virus||Sapajus_apella	0.422
KR902465|Simian_foamy_virus||Sapajus_apella	0.421	KR902468|Simian_foamy_virus|Peru|Sapajus_apella	0.443	KR902494|Simian_foamy_virus||Saimiri_sp.	0.435	KR902484|Simian_foamy_virus||Saimiri_boliviensis	0.432	KC331079|Simian_foamy_virus|Brazil|Sapajus_apella	0.422
KR902457|Simian_foamy_virus||Cebus_albifrons	0.421	KC331073|Simian_foamy_virus|Brazil|Alouatta_seniculus	0.443	KC331075|Simian_foamy_virus|Brazil|Cebus_albifrons	0.437	KR902485|Simian_foamy_virus||Saimiri_boliviensis	0.432	KR902465|Simian_foamy_virus||Sapajus_apella	0.422
KR902481|Simian_foamy_virus||Pithecia_pithecia	0.421	KC331082|Simian_foamy_virus|Brazil|Alouatta_guariba	0.443	KR528435|Simian_foamy_virus|Brazil|Sapajus_xanthosternos	0.439	KR528437|Simian_foamy_virus|Brazil|Saimiri_sciureus	0.432	KR902457|Simian_foamy_virus||Cebus_albifrons	0.422
KR902439|Simian_foamy_virus|Peru|Ateles_chamek	0.421	KR902478|Simian_foamy_virus|Peru|Lagothrix_lagotricha	0.443	KR902470|Simian_foamy_virus|Peru|Sapajus_apella	0.439	KR902494|Simian_foamy_virus||Saimiri_sp.	0.432	KR902439|Simian_foamy_virus|Peru|Ateles_chamek	0.422
KR902487|Simian_foamy_virus||Saimiri_boliviensis	0.421	KR902477|Simian_foamy_virus|Peru|Lagothrix_lagotricha	0.443	KR528438|Simian_foamy_virus|Brazil|Cacajao_melanocephalus	0.439	KR902495|Simian_foamy_virus||Saimiri_sp.	0.432	KR902487|Simian_foamy_virus||Saimiri_boliviensis	0.422
KR528441|Simian_foamy_virus|Brazil|Sapajus_nigritus_robustus	0.422	KR902470|Simian_foamy_virus|Peru|Sapajus_apella	0.446	KR902456|Simian_foamy_virus||Alouatta_seniculus	0.439	KR902470|Simian_foamy_virus|Peru|Sapajus_apella	0.435	KR528441|Simian_foamy_virus|Brazil|Sapajus_nigritus_robustus	0.424
KR528439|Simian_foamy_virus|Brazil|Sapajus_nigritus_robustus	0.424	KR528438|Simian_foamy_virus|Brazil|Cacajao_melanocephalus	0.446	KR902478|Simian_foamy_virus|Peru|Lagothrix_lagotricha	0.439	KR902483|Simian_foamy_virus||Pithecia_pithecia	0.435	KR528439|Simian_foamy_virus|Brazil|Sapajus_nigritus_robustus	0.426
KC331080|Simian_foamy_virus|Brazil|Sapajus_apella	0.424	KR902476|Simian_foamy_virus|Peru|Lagothrix_lagotricha	0.446	KR902492|Simian_foamy_virus|Peru|Saimiri_sciureus	0.439	KR902439|Simian_foamy_virus|Peru|Ateles_chamek	0.435	KC331080|Simian_foamy_virus|Brazil|Sapajus_apella	0.426
KR902459|Simian_foamy_virus||Sapajus_apella	0.424	KR902479|Simian_foamy_virus|Peru|Lagothrix_lagotricha	0.446	KR902484|Simian_foamy_virus||Saimiri_boliviensis	0.439	KR902492|Simian_foamy_virus|Peru|Saimiri_sciureus	0.435	KR902459|Simian_foamy_virus||Sapajus_apella	0.426
KR902460|Simian_foamy_virus||Sapajus_apella	0.424	KR902495|Simian_foamy_virus||Saimiri_sp.	0.446	KR528437|Simian_foamy_virus|Brazil|Saimiri_sciureus	0.439	KR902487|Simian_foamy_virus||Saimiri_boliviensis	0.435	KR902460|Simian_foamy_virus||Sapajus_apella	0.426
KR902462|Simian_foamy_virus||Sapajus_apella	0.424	KC331072|Simian_foamy_virus|Brazil|Alouatta_seniculus	0.45	KR528444|Simian_foamy_virus|Brazil|Callithrix_geoffroyi	0.443	KR902467|Simian_foamy_virus||Sapajus_apella	0.439	KR902462|Simian_foamy_virus||Sapajus_apella	0.426
KC331077|Simian_foamy_virus|Brazil|Sapajus_apella	0.424	KR902480|Simian_foamy_virus|Peru|Lagothrix_lagotricha	0.45	KR902467|Simian_foamy_virus||Sapajus_apella	0.443	KC331082|Simian_foamy_virus|Brazil|Alouatta_guariba	0.439	KC331077|Simian_foamy_virus|Brazil|Sapajus_apella	0.426
KR902477|Simian_foamy_virus|Peru|Lagothrix_lagotricha	0.424	GU356394|Squirrel_monkey_simian_foamy_virus|USA|Saimiri	0.45	KR902438|Simian_foamy_virus||Ateles_chamek	0.443	KR902478|Simian_foamy_virus|Peru|Lagothrix_lagotricha	0.439	KR902477|Simian_foamy_virus|Peru|Lagothrix_lagotricha	0.426
KR528440|Simian_foamy_virus|Brazil|Saimiri_ustus	0.424	KR902485|Simian_foamy_virus||Saimiri_boliviensis	0.45	KC331076|Simian_foamy_virus|Brazil|Alouatta_belzebul	0.443	KR528447|Simian_foamy_virus|Brazil|Alouatta_belzebul	0.441	KR528440|Simian_foamy_virus|Brazil|Saimiri_ustus	0.426
KR528443|Simian_foamy_virus|Brazil|Leontopithecus_chrysomelas	0.426	KC331074|Simian_foamy_virus|Brazil|Alouatta_seniculus	0.454	KR902493|Simian_foamy_virus||Saimiri_sciureus	0.443	KR528442|Simian_foamy_virus|Brazil|Alouatta_guariba	0.443	KR528443|Simian_foamy_virus|Brazil|Leontopithecus_chrysomelas	0.428
KR902469|Simian_foamy_virus|Peru|Sapajus_apella	0.428	KR902486|Simian_foamy_virus||Saimiri_boliviensis	0.454	KC331082|Simian_foamy_virus|Brazil|Alouatta_guariba	0.446	KR902454|Simian_foamy_virus||Alouatta_sara	0.443	KR902469|Simian_foamy_virus|Peru|Sapajus_apella	0.43
KR902470|Simian_foamy_virus|Peru|Sapajus_apella	0.428	KR528440|Simian_foamy_virus|Brazil|Saimiri_ustus	0.454	KR902454|Simian_foamy_virus||Alouatta_sara	0.446	KR902456|Simian_foamy_virus||Alouatta_seniculus	0.443	KR902470|Simian_foamy_virus|Peru|Sapajus_apella	0.43
KR902466|Simian_foamy_virus||Sapajus_apella	0.428	KR902484|Simian_foamy_virus||Saimiri_boliviensis	0.454	KR902476|Simian_foamy_virus|Peru|Lagothrix_lagotricha	0.446	KR902493|Simian_foamy_virus||Saimiri_sciureus	0.443	KR902466|Simian_foamy_virus||Sapajus_apella	0.43
KR528438|Simian_foamy_virus|Brazil|Cacajao_melanocephalus	0.428	KR902487|Simian_foamy_virus||Saimiri_boliviensis	0.454	KR902495|Simian_foamy_virus||Saimiri_sp.	0.446	KR902476|Simian_foamy_virus|Peru|Lagothrix_lagotricha	0.446	KR528438|Simian_foamy_virus|Brazil|Cacajao_melanocephalus	0.43
KC331076|Simian_foamy_virus|Brazil|Alouatta_belzebul	0.428	KR902488|Simian_foamy_virus|Peru|Saimiri_boliviensis	0.457	KR528447|Simian_foamy_virus|Brazil|Alouatta_belzebul	0.448	KR902486|Simian_foamy_virus||Saimiri_boliviensis	0.446	KC331076|Simian_foamy_virus|Brazil|Alouatta_belzebul	0.43
KR902493|Simian_foamy_virus||Saimiri_sciureus	0.428	KR528444|Simian_foamy_virus|Brazil|Callithrix_geoffroyi	0.458	KR528442|Simian_foamy_virus|Brazil|Alouatta_guariba	0.45	KR528444|Simian_foamy_virus|Brazil|Callithrix_geoffroyi	0.45	KR902493|Simian_foamy_virus||Saimiri_sciureus	0.43
KR902467|Simian_foamy_virus||Sapajus_apella	0.432	KR902454|Simian_foamy_virus||Alouatta_sara	0.461	GU356394|Squirrel_monkey_simian_foamy_virus|USA|Saimiri	0.45	KR528438|Simian_foamy_virus|Brazil|Cacajao_melanocephalus	0.45	KR902467|Simian_foamy_virus||Sapajus_apella	0.433
KR902468|Simian_foamy_virus|Peru|Sapajus_apella	0.432	KR902456|Simian_foamy_virus||Alouatta_seniculus	0.461	KR902486|Simian_foamy_virus||Saimiri_boliviensis	0.458	KR902481|Simian_foamy_virus||Pithecia_pithecia	0.45	KR902468|Simian_foamy_virus|Peru|Sapajus_apella	0.433
KR902486|Simian_foamy_virus||Saimiri_boliviensis	0.432	KR902492|Simian_foamy_virus|Peru|Saimiri_sciureus	0.461	MH368762|Simian_foamy_virus|Brazil|Brachyteles_arachnoides	0.465	MH368762|Simian_foamy_virus|Brazil|Brachyteles_arachnoides	0.45	KR902486|Simian_foamy_virus||Saimiri_boliviensis	0.433
KR528444|Simian_foamy_virus|Brazil|Callithrix_geoffroyi	0.435	KR528437|Simian_foamy_virus|Brazil|Saimiri_sciureus	0.461	KR902480|Simian_foamy_virus|Peru|Lagothrix_lagotricha	0.465	KR902480|Simian_foamy_virus|Peru|Lagothrix_lagotricha	0.458	KR528444|Simian_foamy_virus|Brazil|Callithrix_geoffroyi	0.437
KR902451|Simian_foamy_virus||Ateles_hybridus	0.435	KR902494|Simian_foamy_virus||Saimiri_sp.	0.461	KR902479|Simian_foamy_virus|Peru|Lagothrix_lagotricha	0.469	KR902479|Simian_foamy_virus|Peru|Lagothrix_lagotricha	0.461	KR902451|Simian_foamy_virus||Ateles_hybridus	0.437
GU356394|Squirrel_monkey_simian_foamy_virus|USA|Saimiri	0.439	KR902493|Simian_foamy_virus||Saimiri_sciureus	0.469	KR902477|Simian_foamy_virus|Peru|Lagothrix_lagotricha	0.469	KR902477|Simian_foamy_virus|Peru|Lagothrix_lagotricha	0.465	GU356394|Squirrel_monkey_simian_foamy_virus|USA|Saimiri	0.441
