# Supplementary material for: A wide diversity of viruses detected in African mammals involved in the wild meat supply chain
Source: PLoS Pathog. 2025 Dec 29;21(12):e1013643. doi: 10.1371/journal.ppat.1013643 (PMC12747337; doi:10.1371/journal.ppat.1013643)
Supplement: S14 Table — For each strain that is included in the analysis, the subtype (as assigned by the staff at the HIV sequence database (https://www.hiv.lanl.gov/)), GenBank accession (or pool) number, virus name, country, and host are given (when available from NCBI Virus). Only p-distances from the strain found in the present study are shown and ordered by p-distance. (XLSX) [file ppat.1013643.s014.xlsx]

## Sheet: Sheet1
S14 Table. Pairwise nucleotide p-distance estimated based on the pol gene fragment for Lentivirus (SIVagm). For each strain that is included in the analysis, the subtype (as assigned by the staff at the HIV sequence database (https://www.hiv.lanl.gov/)), GenBank accession (or pool) number, virus name, country, and host are given (when available from NCBI Virus). Only p-distances from the strain f…
pool51|Simian_immunodeficiency_virus|DRC|Allenopithecus_nigroviridis	p-distance
ASM|KX506893|Simian_immunodeficiency_virus|DRC|Allenopithecus_nigroviridis	0.13355
SAB|KJ467473|Simian_immunodeficiency_virus|Gambia|Chlorocebus_sabaeus	0.201954
SAB|KJ467475|Simian_immunodeficiency_virus|Gambia|Chlorocebus_sabaeus	0.201954
SAB|KJ467466|Simian_immunodeficiency_virus|Gambia|Chlorocebus_sabaeus	0.205212
SAB|KJ467469|Simian_immunodeficiency_virus|Gambia|Chlorocebus_sabaeus	0.205212
SAB|KJ467482|Simian_immunodeficiency_virus|Gambia|Chlorocebus_sabaeus	0.205212
SAB|KJ467472|Simian_immunodeficiency_virus|Gambia|Chlorocebus_sabaeus	0.205212
SAB|KJ467474|Simian_immunodeficiency_virus|Gambia|Chlorocebus_sabaeus	0.205212
SAB|KJ467479|Simian_immunodeficiency_virus|Gambia|Chlorocebus_sabaeus	0.208469
SAB|KJ467468|Simian_immunodeficiency_virus|Gambia|Chlorocebus_sabaeus	0.208469
SAB|KJ467491|Simian_immunodeficiency_virus|Gambia|Chlorocebus_sabaeus	0.211726
SAB|KJ467498|Simian_immunodeficiency_virus|Gambia|Chlorocebus_sabaeus	0.211726
SAB|KJ467486|Simian_immunodeficiency_virus|Gambia|Chlorocebus_sabaeus	0.214984
SAB|KJ467495|Simian_immunodeficiency_virus|Gambia|Chlorocebus_sabaeus	0.214984
SAB|KJ467496|Simian_immunodeficiency_virus|Gambia|Chlorocebus_sabaeus	0.214984
SAB|KJ467492|Simian_immunodeficiency_virus|Gambia|Chlorocebus_sabaeus	0.214984
TAN|MN315554|Simian_immunodeficiency_virus|Cameroon|Chlorocebus_tantalus	0.217105
SAB|KJ467461|Simian_immunodeficiency_virus|Gambia|Chlorocebus_sabaeus	0.218241
SAB|KJ467463|Simian_immunodeficiency_virus|Gambia|Chlorocebus_sabaeus	0.218241
SAB|KJ467487|Simian_immunodeficiency_virus|Gambia|Chlorocebus_sabaeus	0.218241
SAB|KJ467493|Simian_immunodeficiency_virus|Gambia|Chlorocebus_sabaeus	0.218241
SAB|KJ467497|Simian_immunodeficiency_virus|Gambia|Chlorocebus_sabaeus	0.221498
SAB|HQ378594|Simian_immunodeficiency_virus||Chlorocebus_sabaeus	0.224756
SAB|KJ467456|Simian_immunodeficiency_virus|Gambia|Chlorocebus_sabaeus	0.224756
SAB|KJ467494|Simian_immunodeficiency_virus|Gambia|Chlorocebus_sabaeus	0.224756
SAB|KJ467454|Simian_immunodeficiency_virus|Gambia|Chlorocebus_sabaeus	0.228013
SAB|KJ467464|Simian_immunodeficiency_virus|Gambia|Chlorocebus_sabaeus	0.228013
SAB|KJ467488|Simian_immunodeficiency_virus|Gambia|Chlorocebus_sabaeus	0.228013
VER|MG590132|Simian_immunodeficiency_virus|Kenya|Simiiformes	0.23127
VER|MG590138|Simian_immunodeficiency_virus|Kenya|Simiiformes	0.23127
SAB|KJ467453|Simian_immunodeficiency_virus|Gambia|Chlorocebus_sabaeus	0.23127
SAB|KJ467459|Simian_immunodeficiency_virus|Gambia|Chlorocebus_sabaeus	0.23127
SAB|U04005|Simian_immunodeficiency_virus||Chlorocebus_aethiops	0.23127
TAN|LM999945|Simian_immunodeficiency_virus|Cameroon|Chlorocebus_tantalus	0.232026
VER|JX462380|Simian_immunodeficiency_virus|South_Africa|Chlorocebus_pygerythrus	0.234528
VER|JX462378|Simian_immunodeficiency_virus|South_Africa|Chlorocebus_pygerythrus	0.234528
SAB|KJ467490|Simian_immunodeficiency_virus|Gambia|Chlorocebus_sabaeus	0.234528
VER|M21311|Simian_immunodeficiency_virus||Simiiformes	0.237785
VER|KR862354|Simian_immunodeficiency_virus|South_Africa|Chlorocebus	0.237785
VER|JX462383|Simian_immunodeficiency_virus|South_Africa|Chlorocebus_pygerythrus	0.237785
VER|JX462385|Simian_immunodeficiency_virus|South_Africa|Chlorocebus_pygerythrus	0.237785
SAB|KJ467476|Simian_immunodeficiency_virus|Gambia|Chlorocebus_sabaeus	0.241042
SAB|KJ467460|Simian_immunodeficiency_virus|Gambia|Chlorocebus_sabaeus	0.241042
SAB|KJ467485|Simian_immunodeficiency_virus|Gambia|Chlorocebus_sabaeus	0.241042
SAB|KJ467458|Simian_immunodeficiency_virus|Gambia|Chlorocebus_sabaeus	0.241042
VER|AB253736|Simian_immunodeficiency_virus|Japan|Simiiformes	0.2443
SAB|KJ467478|Simian_immunodeficiency_virus|Gambia|Chlorocebus_sabaeus	0.2443
SAB|KJ467480|Simian_immunodeficiency_virus|Gambia|Chlorocebus_sabaeus	0.2443
SAB|KJ467467|Simian_immunodeficiency_virus|Gambia|Chlorocebus_sabaeus	0.2443
SAB|KJ467455|Simian_immunodeficiency_virus|Gambia|Chlorocebus_sabaeus	0.2443
VER|AF395567|Simian_immunodeficiency_virus||Chlorocebus_pygerythrus	0.247557
VER|JX462315|Simian_immunodeficiency_virus|South_Africa|Chlorocebus_pygerythrus	0.247557
VER|JX462376|Simian_immunodeficiency_virus|South_Africa|Chlorocebus_pygerythrus	0.247557
SAB|KJ467470|Simian_immunodeficiency_virus|Gambia|Chlorocebus_sabaeus	0.247557
SAB|KJ467477|Simian_immunodeficiency_virus|Gambia|Chlorocebus_sabaeus	0.247557
SAB|KJ467481|Simian_immunodeficiency_virus|Gambia|Chlorocebus_sabaeus	0.247557
SAB|KJ467483|Simian_immunodeficiency_virus|Gambia|Chlorocebus_sabaeus	0.247557
SAB|KJ467462|Simian_immunodeficiency_virus|Gambia|Chlorocebus_sabaeus	0.247557
SAB|KJ467452|Simian_immunodeficiency_virus|Gambia|Chlorocebus_sabaeus	0.247557
VER|JX462328|Simian_immunodeficiency_virus|South_Africa|Chlorocebus_pygerythrus	0.250814
VER|JX462371|Simian_immunodeficiency_virus|South_Africa|Chlorocebus_pygerythrus	0.250814
SAB|KJ467471|Simian_immunodeficiency_virus|Gambia|Chlorocebus_sabaeus	0.250814
SAB|KJ467457|Simian_immunodeficiency_virus|Gambia|Chlorocebus_sabaeus	0.250814
VER|X07805|Simian_immunodeficiency_virus||Simiiformes	0.254072
VER|JX462317|Simian_immunodeficiency_virus|South_Africa|Chlorocebus_pygerythrus	0.254072
VER|JX462337|Simian_immunodeficiency_virus|South_Africa|Chlorocebus_pygerythrus	0.254072
VER|JX462329|Simian_immunodeficiency_virus|South_Africa|Chlorocebus_pygerythrus	0.254072
VER|JX462386|Simian_immunodeficiency_virus|South_Africa|Chlorocebus_pygerythrus	0.254072
VER|JX462367|Simian_immunodeficiency_virus|South_Africa|Chlorocebus_pygerythrus	0.254072
VER|JX462387|Simian_immunodeficiency_virus|South_Africa|Chlorocebus_pygerythrus	0.254072
VER|JX462381|Simian_immunodeficiency_virus|South_Africa|Chlorocebus_pygerythrus	0.254072
VER|JX462369|Simian_immunodeficiency_virus|South_Africa|Chlorocebus_pygerythrus	0.254072
VER|JX462370|Simian_immunodeficiency_virus|South_Africa|Chlorocebus_pygerythrus	0.254072
VER|JX462347|Simian_immunodeficiency_virus|South_Africa|Chlorocebus_pygerythrus	0.254072
SAB|KJ467465|Simian_immunodeficiency_virus|Gambia|Chlorocebus_sabaeus	0.254072
VER|MG590131|Simian_immunodeficiency_virus|Kenya|Simiiformes	0.257329
VER|JX462327|Simian_immunodeficiency_virus|South_Africa|Chlorocebus_pygerythrus	0.257329
VER|JX462325|Simian_immunodeficiency_virus|South_Africa|Chlorocebus_pygerythrus	0.257329
VER|JX462351|Simian_immunodeficiency_virus|South_Africa|Chlorocebus_pygerythrus	0.257329
VER|JX462340|Simian_immunodeficiency_virus|South_Africa|Chlorocebus_pygerythrus	0.257329
VER|JX462345|Simian_immunodeficiency_virus|South_Africa|Chlorocebus_pygerythrus	0.257329
VER|KR862343|Simian_immunodeficiency_virus|South_Africa|Chlorocebus	0.257329
VER|KR862345|Simian_immunodeficiency_virus|South_Africa|Chlorocebus	0.257329
VER|JX462311|Simian_immunodeficiency_virus|South_Africa|Chlorocebus_pygerythrus	0.257329
VER|JX462334|Simian_immunodeficiency_virus|South_Africa|Chlorocebus_pygerythrus	0.257329
VER|JX462365|Simian_immunodeficiency_virus|South_Africa|Chlorocebus_pygerythrus	0.257329
VER|JX462373|Simian_immunodeficiency_virus|South_Africa|Chlorocebus_pygerythrus	0.257329
TAN|U58991|Simian_immunodeficiency_virus||Simiiformes	0.257329
SAB|KJ467484|Simian_immunodeficiency_virus|Gambia|Chlorocebus_sabaeus	0.257329
SAB|KJ467489|Simian_immunodeficiency_virus|Gambia|Chlorocebus_sabaeus	0.257329
VER|MG590135|Simian_immunodeficiency_virus|Kenya|Simiiformes	0.260586
VER|JX462326|Simian_immunodeficiency_virus|South_Africa|Chlorocebus_pygerythrus	0.260586
VER|JX462332|Simian_immunodeficiency_virus|South_Africa|Chlorocebus_pygerythrus	0.260586
VER|JX462344|Simian_immunodeficiency_virus|South_Africa|Chlorocebus_pygerythrus	0.260586
VER|KR862344|Simian_immunodeficiency_virus|South_Africa|Chlorocebus	0.260586
VER|JX462318|Simian_immunodeficiency_virus|South_Africa|Chlorocebus_pygerythrus	0.260586
VER|KR862346|Simian_immunodeficiency_virus|South_Africa|Chlorocebus	0.260586
VER|JX462316|Simian_immunodeficiency_virus|South_Africa|Chlorocebus_pygerythrus	0.260586
VER|KR862353|Simian_immunodeficiency_virus|South_Africa|Chlorocebus	0.260586
VER|JX462384|Simian_immunodeficiency_virus|South_Africa|Chlorocebus_pygerythrus	0.260586
VER|JX462364|Simian_immunodeficiency_virus|South_Africa|Chlorocebus_pygerythrus	0.260586
VER|JX462368|Simian_immunodeficiency_virus|South_Africa|Chlorocebus_pygerythrus	0.260586
VER|JX462377|Simian_immunodeficiency_virus|South_Africa|Chlorocebus_pygerythrus	0.260586
VER|MG590137|Simian_immunodeficiency_virus|Kenya|Simiiformes	0.263844
VER|MG757171|Simian_immunodeficiency_virus|Kenya|Chlorocebus_aethiops	0.263844
VER|JX462333|Simian_immunodeficiency_virus|South_Africa|Chlorocebus_pygerythrus	0.263844
VER|JX462338|Simian_immunodeficiency_virus|South_Africa|Chlorocebus_pygerythrus	0.263844
VER|KR862350|Simian_immunodeficiency_virus|South_Africa|Chlorocebus	0.263844
VER|JX462366|Simian_immunodeficiency_virus|South_Africa|Chlorocebus_pygerythrus	0.263844
VER|MG757170|Simian_immunodeficiency_virus|Kenya|Chlorocebus_aethiops	0.264706
VER|AF395564|Simian_immunodeficiency_virus|Kenya|Chlorocebus	0.267101
VER|MG590128|Simian_immunodeficiency_virus|Kenya|Simiiformes	0.267101
VER|MG590139|Simian_immunodeficiency_virus|Kenya|Simiiformes	0.267101
VER|MG590129|Simian_immunodeficiency_virus|Kenya|Simiiformes	0.267101
VER|MG590130|Simian_immunodeficiency_virus|Kenya|Simiiformes	0.267101
VER|JX462335|Simian_immunodeficiency_virus|South_Africa|Chlorocebus_pygerythrus	0.267101
VER|JX462312|Simian_immunodeficiency_virus|South_Africa|Chlorocebus_pygerythrus	0.267101
VER|KR862339|Simian_immunodeficiency_virus|South_Africa|Chlorocebus	0.267101
VER|KR862351|Simian_immunodeficiency_virus|South_Africa|Chlorocebus	0.267101
VER|JX462313|Simian_immunodeficiency_virus|South_Africa|Chlorocebus_pygerythrus	0.267101
VER|KR862349|Simian_immunodeficiency_virus|South_Africa|Chlorocebus	0.267101
VER|JX462374|Simian_immunodeficiency_virus|South_Africa|Chlorocebus_pygerythrus	0.267101
VER|JX462372|Simian_immunodeficiency_virus|South_Africa|Chlorocebus_pygerythrus	0.267101
VER|JX462394|Simian_immunodeficiency_virus|South_Africa|Chlorocebus_pygerythrus	0.267101
VER|JX462323|Simian_immunodeficiency_virus|South_Africa|Chlorocebus_pygerythrus	0.270358
VER|JX462362|Simian_immunodeficiency_virus|South_Africa|Chlorocebus_pygerythrus	0.270358
VER|JX462363|Simian_immunodeficiency_virus|South_Africa|Chlorocebus_pygerythrus	0.270358
VER|KR862361|Simian_immunodeficiency_virus|South_Africa|Chlorocebus	0.270358
VER|MG590127|Simian_immunodeficiency_virus|Kenya|Simiiformes	0.273616
VER|MG757169|Simian_immunodeficiency_virus|Kenya|Chlorocebus_aethiops	0.273616
VER|KR862334|Simian_immunodeficiency_virus|South_Africa|Chlorocebus	0.273616
VER|JX462346|Simian_immunodeficiency_virus|South_Africa|Chlorocebus_pygerythrus	0.273616
VER|JX462319|Simian_immunodeficiency_virus|South_Africa|Chlorocebus_pygerythrus	0.273616
VER|JX462330|Simian_immunodeficiency_virus|South_Africa|Chlorocebus_pygerythrus	0.273616
VER|JX462331|Simian_immunodeficiency_virus|South_Africa|Chlorocebus_pygerythrus	0.273616
VER|JX462341|Simian_immunodeficiency_virus|South_Africa|Chlorocebus_pygerythrus	0.273616
VER|JX462321|Simian_immunodeficiency_virus|South_Africa|Chlorocebus_pygerythrus	0.273616
VER|JX462322|Simian_immunodeficiency_virus|South_Africa|Chlorocebus_pygerythrus	0.273616
VER|AF395565|Simian_immunodeficiency_virus|Kenya|Chlorocebus	0.276873
VER|M29975|Simian_immunodeficiency_virus||Chlorocebus_aethiops	0.276873
VER|JX462359|Simian_immunodeficiency_virus|South_Africa|Chlorocebus_pygerythrus	0.276873
VER|KR862332|Simian_immunodeficiency_virus|South_Africa|Chlorocebus	0.276873
VER|JX462349|Simian_immunodeficiency_virus|South_Africa|Chlorocebus_pygerythrus	0.276873
VER|JX462324|Simian_immunodeficiency_virus|South_Africa|Chlorocebus_pygerythrus	0.276873
VER|KR862355|Simian_immunodeficiency_virus|South_Africa|Chlorocebus	0.276873
VER|KR862362|Simian_immunodeficiency_virus|South_Africa|Chlorocebus	0.276873
VER|JX462396|Simian_immunodeficiency_virus|South_Africa|Chlorocebus_pygerythrus	0.276873
VER|MG590136|Simian_immunodeficiency_virus|Kenya|Simiiformes	0.28013
VER|MG590134|Simian_immunodeficiency_virus|Kenya|Simiiformes	0.28013
VER|KR862331|Simian_immunodeficiency_virus|South_Africa|Chlorocebus	0.28013
VER|JX462348|Simian_immunodeficiency_virus|South_Africa|Chlorocebus_pygerythrus	0.28013
VER|KR862340|Simian_immunodeficiency_virus|South_Africa|Chlorocebus	0.28013
VER|JX462343|Simian_immunodeficiency_virus|South_Africa|Chlorocebus_pygerythrus	0.28013
VER|JX462352|Simian_immunodeficiency_virus|South_Africa|Chlorocebus_pygerythrus	0.28013
VER|JX462358|Simian_immunodeficiency_virus|South_Africa|Chlorocebus_pygerythrus	0.28013
VER|JX462309|Simian_immunodeficiency_virus|South_Africa|Chlorocebus_pygerythrus	0.28013
VER|KR862341|Simian_immunodeficiency_virus|South_Africa|Chlorocebus	0.28013
VER|KR862347|Simian_immunodeficiency_virus|South_Africa|Chlorocebus	0.28013
VER|JX462336|Simian_immunodeficiency_virus|South_Africa|Chlorocebus_pygerythrus	0.28013
VER|KR862363|Simian_immunodeficiency_virus|South_Africa|Chlorocebus	0.28013
VER|JX462379|Simian_immunodeficiency_virus|South_Africa|Chlorocebus_pygerythrus	0.28013
VER|JX462382|Simian_immunodeficiency_virus|South_Africa|Chlorocebus_pygerythrus	0.28013
VER|JX462388|Simian_immunodeficiency_virus|South_Africa|Chlorocebus_pygerythrus	0.28013
VER|L40990|Simian_immunodeficiency_virus||Simiiformes	0.283388
VER|KR862335|Simian_immunodeficiency_virus|South_Africa|Chlorocebus	0.283388
VER|JX462342|Simian_immunodeficiency_virus|South_Africa|Chlorocebus_pygerythrus	0.283388
VER|JX462308|Simian_immunodeficiency_virus|South_Africa|Chlorocebus_pygerythrus	0.283388
VER|JX462355|Simian_immunodeficiency_virus|South_Africa|Chlorocebus_pygerythrus	0.283388
VER|KR862336|Simian_immunodeficiency_virus|South_Africa|Chlorocebus	0.283388
VER|KR862338|Simian_immunodeficiency_virus|South_Africa|Chlorocebus	0.283388
VER|KR862348|Simian_immunodeficiency_virus|South_Africa|Chlorocebus	0.283388
VER|KR862342|Simian_immunodeficiency_virus|South_Africa|Chlorocebus	0.283388
VER|JX462339|Simian_immunodeficiency_virus|South_Africa|Chlorocebus_pygerythrus	0.283388
VER|JX462314|Simian_immunodeficiency_virus|South_Africa|Chlorocebus_pygerythrus	0.283388
VER|JX462375|Simian_immunodeficiency_virus|South_Africa|Chlorocebus_pygerythrus	0.283388
MAL|LC114462|Simian_immunodeficiency_virus|Zambia|Chlorocebus_cynosuros	0.283388
VER|KR862333|Simian_immunodeficiency_virus|South_Africa|Chlorocebus	0.286645
VER|JX462360|Simian_immunodeficiency_virus|South_Africa|Chlorocebus_pygerythrus	0.286645
VER|KR862337|Simian_immunodeficiency_virus|South_Africa|Chlorocebus	0.286645
VER|JX462354|Simian_immunodeficiency_virus|South_Africa|Chlorocebus_pygerythrus	0.286645
VER|JX462320|Simian_immunodeficiency_virus|South_Africa|Chlorocebus_pygerythrus	0.286645
VER|JX462353|Simian_immunodeficiency_virus|South_Africa|Chlorocebus_pygerythrus	0.286645
VER|KR862352|Simian_immunodeficiency_virus|South_Africa|Chlorocebus	0.286645
VER|JX462350|Simian_immunodeficiency_virus|South_Africa|Chlorocebus_pygerythrus	0.289902
VER|JX462356|Simian_immunodeficiency_virus|South_Africa|Chlorocebus_pygerythrus	0.289902
VER|JX462361|Simian_immunodeficiency_virus|South_Africa|Chlorocebus_pygerythrus	0.289902
VER|JX462310|Simian_immunodeficiency_virus|South_Africa|Chlorocebus_pygerythrus	0.289902
VER|JX462357|Simian_immunodeficiency_virus|South_Africa|Chlorocebus_pygerythrus	0.29316
VER|MG590133|Simian_immunodeficiency_virus|Kenya|Simiiformes	0.29316
GRV|NC_001549|Simian_immunodeficiency_virus||Chlorocebus_aethiops	0.296417
GRV|M58410|Simian_immunodeficiency_virus||Simiiformes	0.296417
GRV|M66437|Simian_immunodeficiency_virus||Chlorocebus_aethiops	0.296417
VER|KR862358|Simian_immunodeficiency_virus|South_Africa|Chlorocebus	0.299674
VER|JX462389|Simian_immunodeficiency_virus|South_Africa|Chlorocebus_pygerythrus	0.299674
VER|KR862356|Simian_immunodeficiency_virus|South_Africa|Chlorocebus	0.302932
VER|JX462390|Simian_immunodeficiency_virus|South_Africa|Chlorocebus_pygerythrus	0.302932
VER|JX462395|Simian_immunodeficiency_virus|South_Africa|Chlorocebus_pygerythrus	0.302932
VER|KR862357|Simian_immunodeficiency_virus|South_Africa|Chlorocebus	0.312704
VER|KR862360|Simian_immunodeficiency_virus|South_Africa|Chlorocebus	0.312704
VER|KR862359|Simian_immunodeficiency_virus|South_Africa|Chlorocebus	0.312704
VER|JX462391|Simian_immunodeficiency_virus|South_Africa|Chlorocebus_pygerythrus	0.312704
VER|JX462393|Simian_immunodeficiency_virus|South_Africa|Chlorocebus_pygerythrus	0.312704
VER|JX462392|Simian_immunodeficiency_virus|South_Africa|Chlorocebus_pygerythrus	0.312704
