# Supplementary material for: A wide diversity of viruses detected in African mammals involved in the wild meat supply chain
Source: PLoS Pathog. 2025 Dec 29;21(12):e1013643. doi: 10.1371/journal.ppat.1013643 (PMC12747337; doi:10.1371/journal.ppat.1013643)
Supplement: S15 Table — For each strain that is included in the analysis, the GenBank accession (or pool) number, virus name, country, and host are given (when available from NCBI Virus). Only p-distances from the strain found in the present study are shown and ordered by p-distance. (XLSX) [file ppat.1013643.s015.xlsx]

## Sheet: Sheet1
S15 Table. Pairwise nucleotide p-distance estimated based on the RNA-dependent RNA polymerase fragment for Rotavirus. For each strain that is included in the analysis, the GenBank accession (or pool) number, virus name, country, and host are given (when available from NCBI Virus). Only p-distances from the strain found in the present study are shown, sorted in ascending order.
pool50||DRC|Cercopithecus_ascanius	p-distance
HM627553|Rotavirus_A|Kenya|Homo_sapiens	0.0371779
OK087521|Rotavirus_A|Nigeria|Rhinolophus_landeri	0.113646
MN528086|Rotavirus_A|Gabon|Macronycteris_gigas	0.120828
MN528101|Rotavirus_A|Gabon|Macronycteris_gigas	0.121251
MN477236|Rotavirus_A|Gabon|Macronycteris_gigas	0.121251
MN477225|Rotavirus_A|Gabon|Macronycteris_gigas	0.121251
MN528075|Rotavirus_A|Gabon|Macronycteris_gigas	0.121673
MN551587|Rotavirus_A|Gabon|Macronycteris_gigas	0.121673
MN528116|Rotavirus_A|Gabon|Macronycteris_gigas	0.121673
LC340024|Rotavirus_A|Japan|Homo_sapiens	0.168568
OR501098|Rotavirus_A|Thailand|Canis_lupus_familiaris	0.169413
OM450978|Rotavirus_A|China|Nyctereutes_procyonoides	0.169413
KJ626546|Rotavirus_A|Paraguay|Homo_sapiens	0.169835
MK272895|Rotavirus_A|Brazil|Homo_sapiens	0.17068
KF690125|Rotavirus_A|Australia|Homo_sapiens	0.17068
OL457189|Rotavirus_A|China|Canis_lupus_familiaris	0.171103
MK272894|Rotavirus_A|Brazil|Homo_sapiens	0.171103
LC328225|Rotavirus_A|Japan|Felis_catus	0.171525
MT364857|Rotavirus_A|Thailand|Canis_lupus_familiaris	0.171525
MK272896|Rotavirus_A|Brazil|Homo_sapiens	0.171525
DQ146699|Rotavirus_A|Thailand|	0.171525
KF907277|Rotavirus_A|Brazil|Homo_sapiens	0.17237
KJ412808|Rotavirus_A|Paraguay|Homo_sapiens	0.17237
KJ412598|Rotavirus_A|Paraguay|Homo_sapiens	0.17237
KJ412575|Rotavirus_A|Paraguay|Homo_sapiens	0.17237
KF907278|Rotavirus_A|Brazil|Homo_sapiens	0.17237
KJ412867|Rotavirus_A|Paraguay|Homo_sapiens	0.172793
KJ412841|Rotavirus_A|Paraguay|Homo_sapiens	0.172793
KJ412531|Rotavirus_A|Paraguay|Homo_sapiens	0.172793
KJ412721|Rotavirus_A|Paraguay|Homo_sapiens	0.172793
MT364846|Rotavirus_A|Thailand|Canis_lupus_familiaris	0.173215
MT364835|Rotavirus_A|Thailand|Canis_lupus_familiaris	0.173215
MT364824|Rotavirus_A|Thailand|Canis_lupus_familiaris	0.173215
KJ626952|Rotavirus_A|Paraguay|Homo_sapiens	0.173638
LC569054|Rotavirus_A|Japan|Homo_sapiens	0.173638
KJ875791|Rotavirus_A|Hungary|Canis_lupus_familiaris	0.173638
KJ412882|Rotavirus_A|Paraguay|Homo_sapiens	0.174482
KJ412677|Rotavirus_A|Paraguay|Homo_sapiens	0.174482
KJ412819|Rotavirus_A|Paraguay|Homo_sapiens	0.174482
KR262149|Rotavirus_A|South_Korea|Homo_sapiens	0.174905
KJ412906|Rotavirus_A|Paraguay|Homo_sapiens	0.174905
KJ412852|Rotavirus_A|Paraguay|Homo_sapiens	0.174905
KJ412620|Rotavirus_A|Paraguay|Homo_sapiens	0.174905
KJ412797|Rotavirus_A|Paraguay|Homo_sapiens	0.174905
OK651081|Rotavirus_A|India|Equus_caballus	0.174905
OK651080|Rotavirus_A|India|Equus_caballus	0.174905
HQ661112|Rotavirus_A|Italy|Homo_sapiens	0.175327
MW331502|Rotavirus_A|Japan|Homo_sapiens	0.176172
ON377047|Rotavirus_A|China|Equus_asinus	0.176172
KC960619|Rotavirus_A|China|Rhinolophus_hipposideros	0.176595
JN706445|Rotavirus_A|Thailand|Homo_sapiens	0.177017
LC328188|Rotavirus_A|Japan|Homo_sapiens	0.180397
MK893920|Rotavirus_A|South_Korea|Oryctolagus_cuniculus	0.181242
KJ651955|Rotavirus_A|South_Korea|Oryctolagus_cuniculus	0.181242
JX946159|Rotavirus_A|China|Homo_sapiens	0.181665
OR727616|Rotavirus_A|Japan|Homo_sapiens	0.182087
OR715769|Rotavirus_A|Japan|Homo_sapiens	0.182087
DQ490533|Rotavirus_A|Japan|Homo_sapiens	0.182087
LC328189|Rotavirus_A|Japan|Homo_sapiens	0.182087
OR192409|Rotavirus_A|India|Homo_sapiens	0.182087
OR951397|Rotavirus_A|China|Hipposideros_larvatus	0.18251
ON221571|Rotavirus_A|China|Rhinolophus_affinis	0.182932
KJ820903|Rotavirus_A|Brazil|Homo_sapiens	0.183354
KJ820891|Rotavirus_A|Brazil|Homo_sapiens	0.183354
KJ820858|Rotavirus_A|Brazil|Homo_sapiens	0.183354
KJ820847|Rotavirus_A|Brazil|Homo_sapiens	0.183354
KJ820825|Rotavirus_A|Brazil|Homo_sapiens	0.183354
OR192354|Rotavirus_A|India|Homo_sapiens	0.183354
JX036365|Rotavirus_A|Argentina|Equus_caballus	0.18351
JX946168|Rotavirus_A|China|Homo_sapiens	0.183777
JN903527|Rotavirus_A|Ireland|Equus_caballus	0.183777
KJ020891|Rotavirus_A|China|Chiroptera	0.184199
MZ097274|Rotavirus_A|Kenya|Homo_sapiens	0.184199
ON059859|Rotavirus_A||Pholidota	0.185044
ON059841|Rotavirus_A||Pholidota	0.185044
LC467881|Rotavirus_A|Japan|Equus_caballus	0.185467
LC467859|Rotavirus_A|Japan|Equus_caballus	0.185467
LC467848|Rotavirus_A|Japan|Equus_caballus	0.185467
OP963636|Rotavirus_A|China|Rhinolophus_marshalli	0.185889
AB908912|Rotavirus_A|Japan|Equus_caballus	0.185889
JQ423902|Rotavirus_A|China|Leporidae	0.186125
AB908923|Rotavirus_A|Japan|Equus_caballus	0.186312
EF583010|Rotavirus_A|USA|	0.186734
OP947219|Rotavirus_A|USA|Procyon_lotor	0.186734
ON059857|Rotavirus_A||Pholidota	0.186734
ON059856|Rotavirus_A||Pholidota	0.186734
ON059839|Rotavirus_A||Pholidota	0.186734
LC460213|Rotavirus_A|Japan|Equus_caballus	0.186734
JQ713645|Rotavirus_A|Japan|Homo_sapiens	0.187157
MN433617|Rotavirus_A|Bulgaria|Rhinolophus_blasii	0.187157
ON059858|Rotavirus_A||Pholidota	0.187157
ON059840|Rotavirus_A||Pholidota	0.187157
MN479117|Rotavirus_A|USA|Homo_sapiens	0.187157
AB749800|Rotavirus_A|Malawi|	0.187157
AB749799|Rotavirus_A|Malawi|	0.187157
AB908901|Rotavirus_A|Japan|Equus_caballus	0.187157
AB908934|Rotavirus_A|Japan|Equus_caballus	0.187157
LC467914|Rotavirus_A|Japan|Equus_caballus	0.187157
LC467936|Rotavirus_A|Japan|Equus_caballus	0.187157
KU243521|Rotavirus_A|China|Homo_sapiens	0.187579
MT784783|Rotavirus_A|Mozambique|Sus_scrofa_domesticus	0.187579
LC576608|Rotavirus_A|Thailand|Homo_sapiens	0.187579
OQ716254|Rotavirus_A|China|Rhinolophus_sinicus	0.187579
JF304915|Rotavirus_A|Kenya|Homo_sapiens	0.187579
AB908948|Rotavirus_A|Japan|Equus_caballus	0.187579
KC815669|Rotavirus_A|Japan|Equus_caballus	0.187579
LC460235|Rotavirus_A|Japan|Equus_caballus	0.187579
LC460246|Rotavirus_A|Japan|Equus_caballus	0.187579
KU243539|Rotavirus_A|China|Homo_sapiens	0.188002
KU243540|Rotavirus_A|China|Homo_sapiens	0.188002
KJ752139|Rotavirus_A|Togo|Homo_sapiens	0.188002
KP752448|Rotavirus_A|Gambia|Homo_sapiens	0.188002
MZ027437|Rotavirus_A|Zambia|Homo_sapiens	0.188002
MT767408|Rotavirus_A|Russia|Homo_sapiens	0.188002
LC467903|Rotavirus_A|Japan|Equus_caballus	0.188002
LC467892|Rotavirus_A|Japan|Equus_caballus	0.188002
LC467870|Rotavirus_A|Japan|Equus_caballus	0.188002
LC467925|Rotavirus_A|Japan|Equus_caballus	0.188002
OR192418|Rotavirus_A|India|Homo_sapiens	0.188002
PP566201|Rotavirus_A|China|Sus_scrofa	0.188002
KU243541|Rotavirus_A|China|Homo_sapiens	0.188424
LC542018|Rotavirus_A|Japan|Homo_sapiens	0.188424
LC542139|Rotavirus_A|Japan|Homo_sapiens	0.188424
LC541974|Rotavirus_A|Japan|Homo_sapiens	0.188424
LC542161|Rotavirus_A|Japan|Homo_sapiens	0.188424
LC542172|Rotavirus_A|Japan|Homo_sapiens	0.188424
LC542062|Rotavirus_A|Japan|Homo_sapiens	0.188424
LC542051|Rotavirus_A|Japan|Homo_sapiens	0.188424
LC541963|Rotavirus_A|Japan|Homo_sapiens	0.188424
LC541952|Rotavirus_A|Japan|Homo_sapiens	0.188424
LC541930|Rotavirus_A|Japan|Homo_sapiens	0.188424
LC542040|Rotavirus_A|Japan|Homo_sapiens	0.188424
LC542029|Rotavirus_A|Japan|Homo_sapiens	0.188424
LC228315|Rotavirus_A|Japan|Homo_sapiens	0.188424
LC541985|Rotavirus_A|Japan|Homo_sapiens	0.188424
LC469398|Rotavirus_A|Indonesia|Homo_sapiens	0.188424
LC541996|Rotavirus_A|Japan|Homo_sapiens	0.188424
MG670637|Rotavirus_A|Dominican_Republic|Homo_sapiens	0.188424
MG670634|Rotavirus_A|Dominican_Republic|Homo_sapiens	0.188424
MG670631|Rotavirus_A|Dominican_Republic|Homo_sapiens	0.188424
ON737037|Rotavirus_A|Paraguay|Homo_sapiens	0.188424
KP752693|Rotavirus_A|Gambia|Homo_sapiens	0.188424
KJ752394|Rotavirus_A|Gambia|Homo_sapiens	0.188424
KP883091|Rotavirus_A|Mali|Homo_sapiens	0.188424
KP882486|Rotavirus_A|Ghana|Homo_sapiens	0.188424
KF716355|Rotavirus_A|USA|Homo_sapiens	0.188424
LC001939|Rotavirus_A|Japan|Homo_sapiens	0.188424
AB749794|Rotavirus_A|Malawi|	0.188424
AB749784|Rotavirus_A|Malawi|	0.188424
KM454492|Rotavirus_A|United_Kingdom|Equus_caballus	0.188424
KM454481|Rotavirus_A|USA|Equus_caballus	0.188424
KC815680|Rotavirus_A|Japan|Equus_caballus	0.188424
JN903528|Rotavirus_A|Ireland|Equus_caballus	0.188424
LC055547|Rotavirus_A|Thailand|Homo_sapiens	0.188424
AB749780|Rotavirus_A|Malawi|	0.188424
AB972856|Rotavirus_A|Thailand|Sus_scrofa_domesticus	0.188424
KJ820869|Rotavirus_A|Brazil|Homo_sapiens	0.188424
KJ820836|Rotavirus_A|Brazil|Homo_sapiens	0.188424
LC105558|Rotavirus_A|Ghana|Homo_sapiens	0.188504
LC542095|Rotavirus_A|Japan|Homo_sapiens	0.188847
LC542106|Rotavirus_A|Japan|Homo_sapiens	0.188847
LC542150|Rotavirus_A|Japan|Homo_sapiens	0.188847
LC542117|Rotavirus_A|Japan|Homo_sapiens	0.188847
LC542084|Rotavirus_A|Japan|Homo_sapiens	0.188847
LC541941|Rotavirus_A|Japan|Homo_sapiens	0.188847
LC542007|Rotavirus_A|Japan|Homo_sapiens	0.188847
LC542128|Rotavirus_A|Japan|Homo_sapiens	0.188847
LC228326|Rotavirus_A|Japan|Homo_sapiens	0.188847
LC260248|Rotavirus_A|Indonesia|Homo_sapiens	0.188847
LC469405|Rotavirus_A|Indonesia|Homo_sapiens	0.188847
MH704719|Rotavirus_A|Indonesia|Homo_sapiens	0.188847
MG670644|Rotavirus_A|Dominican_Republic|Homo_sapiens	0.188847
MG670642|Rotavirus_A|Dominican_Republic|Homo_sapiens	0.188847
MG670645|Rotavirus_A|Dominican_Republic|Homo_sapiens	0.188847
MG670624|Rotavirus_A|Dominican_Republic|Homo_sapiens	0.188847
LC325463|Rotavirus_A|Japan|Homo_sapiens	0.188847
KM660261|Rotavirus_A|Cameroon|Homo_sapiens	0.188847
KM660246|Rotavirus_A|Cameroon|Homo_sapiens	0.188847
KP753071|Rotavirus_A|Guinea-Bissau|Homo_sapiens	0.188847
KP883124|Rotavirus_A|Mali|Homo_sapiens	0.188847
KP883080|Rotavirus_A|Mali|Homo_sapiens	0.188847
KP883069|Rotavirus_A|Mali|Homo_sapiens	0.188847
KP883058|Rotavirus_A|Mali|Homo_sapiens	0.188847
KP882893|Rotavirus_A|Mali|Homo_sapiens	0.188847
KP882849|Rotavirus_A|Mali|Homo_sapiens	0.188847
KP882838|Rotavirus_A|Mali|Homo_sapiens	0.188847
KP882904|Rotavirus_A|Mali|Homo_sapiens	0.188847
KP882365|Rotavirus_A|Ghana|Homo_sapiens	0.188847
KF716353|Rotavirus_A|USA|Homo_sapiens	0.188847
KF716352|Rotavirus_A|USA|Homo_sapiens	0.188847
KF716351|Rotavirus_A|USA|Homo_sapiens	0.188847
KF716350|Rotavirus_A|USA|Homo_sapiens	0.188847
KF716349|Rotavirus_A|USA|Homo_sapiens	0.188847
OR789907|Rotavirus_A|USA|Homo_sapiens	0.188847
JF490860|Rotavirus_A|USA|Homo_sapiens	0.188847
JF490127|Rotavirus_A|Australia|Homo_sapiens	0.188847
JF490105|Rotavirus_A|Australia|Homo_sapiens	0.188847
JF490116|Rotavirus_A|Australia|Homo_sapiens	0.188847
HQ657138|Rotavirus_A|Malawi|Homo_sapiens	0.188847
AB749785|Rotavirus_A|Malawi|	0.188847
LC133569|Rotavirus_A|Thailand|Bos_taurus	0.188847
KC815694|Rotavirus_A|Japan|Equus_caballus	0.188847
HG513045|Rotavirus_A|Viet_Nam|Homo_sapiens	0.188847
KP883102|Rotavirus_A|Mali|Homo_sapiens	0.188926
KR705399|Rotavirus_A|Belgium|Homo_sapiens	0.189006
OR192417|Rotavirus_A|India|Homo_sapiens	0.189006
MW720867|Rotavirus_A|Thailand|Homo_sapiens	0.189269
LC469402|Rotavirus_A|Indonesia|Homo_sapiens	0.189269
LC260252|Rotavirus_A|Indonesia|Homo_sapiens	0.189269
KJ752350|Rotavirus_A|Guinea-Bissau|Homo_sapiens	0.189269
KJ752161|Rotavirus_A|Togo|Homo_sapiens	0.189269
KJ752445|Rotavirus_A|Senegal|Homo_sapiens	0.189269
MK302423|Rotavirus_A|India|Homo_sapiens	0.189269
KM454503|Rotavirus_A|USA|Equus_caballus	0.189269
JF712577|Rotavirus_A|Argentina|Equus_caballus	0.189269
MN479099|Rotavirus_A|USA|Homo_sapiens	0.189269
HM773777|Rotavirus_A|USA|Homo_sapiens	0.189269
HM773788|Rotavirus_A|USA|Homo_sapiens	0.189269
JF490842|Rotavirus_A|USA|Homo_sapiens	0.189269
JF490523|Rotavirus_A|Australia|Homo_sapiens	0.189269
KF835894|Rotavirus_A|Hungary|Homo_sapiens	0.189269
MG670646|Rotavirus_A|Dominican_Republic|Homo_sapiens	0.189269
MG670641|Rotavirus_A|Dominican_Republic|Homo_sapiens	0.189269
MG670629|Rotavirus_A|Dominican_Republic|Homo_sapiens	0.189269
LC260245|Rotavirus_A|Indonesia|Homo_sapiens	0.189269
LC260243|Rotavirus_A|Indonesia|Homo_sapiens	0.189269
LC260242|Rotavirus_A|Indonesia|Homo_sapiens	0.189269
KX880428|Rotavirus_A|Germany|Homo_sapiens	0.189269
LC469399|Rotavirus_A|Indonesia|Homo_sapiens	0.189269
LC469400|Rotavirus_A|Indonesia|Homo_sapiens	0.189269
KC443653|Rotavirus_A|Australia|Homo_sapiens	0.189269
KJ751911|Rotavirus_A|Guinea-Bissau|Homo_sapiens	0.189269
KJ752117|Rotavirus_A|Guinea-Bissau|Homo_sapiens	0.189269
KP883146|Rotavirus_A|Mali|Homo_sapiens	0.189269
KP882992|Rotavirus_A|Mali|Homo_sapiens	0.189269
KP882827|Rotavirus_A|Mali|Homo_sapiens	0.189269
LC105569|Rotavirus_A|Ghana|Homo_sapiens	0.189269
KP882398|Rotavirus_A|Ghana|Homo_sapiens	0.189269
KP882376|Rotavirus_A|Ghana|Homo_sapiens	0.189269
MZ065688|Rotavirus_A|Benin|Homo_sapiens	0.189269
KP007193|Rotavirus_A|Philippines|Homo_sapiens	0.189269
MW552149|Rotavirus_A|South_Africa|Homo_sapiens	0.189269
MW552688|Rotavirus_A|South_Africa|Homo_sapiens	0.189269
MZ096970|Rotavirus_A|Kenya|Homo_sapiens	0.189269
MW551984|Rotavirus_A|South_Africa|Homo_sapiens	0.189269
EF583033|Rotavirus_A||	0.189269
DQ146693|Rotavirus_A|Philippines|	0.189269
AB749793|Rotavirus_A|Malawi|	0.189269
AB749786|Rotavirus_A|Malawi|	0.189269
AB749779|Rotavirus_A|Malawi|	0.189269
OR127202|Rotavirus_A|China|Sus_scrofa	0.189269
KP752923|Rotavirus_A|South_Africa|Sus_scrofa_domesticus	0.189269
KP882332|Rotavirus_A|Ghana|Homo_sapiens	0.189349
HM773799|Rotavirus_A|USA|Homo_sapiens	0.189349
OM201222|Rotavirus_A|China|Sus_scrofa	0.189349
KP882607|Rotavirus_A|Ghana|Homo_sapiens	0.189349
MN539284|Rotavirus_A|Bulgaria|Rhinolophus_euryale	0.189648
MT005287|Rotavirus_A|Czech_Republic|Homo_sapiens	0.189692
HM467923|Rotavirus_A|USA|Homo_sapiens	0.189692
OR192452|Rotavirus_A|India|Homo_sapiens	0.189692
PP566189|Rotavirus_A|China|Sus_scrofa	0.189692
KP752856|Rotavirus_A|South_Africa|Sus_scrofa_domesticus	0.189692
LC469407|Rotavirus_A|Indonesia|Homo_sapiens	0.189692
LC542183|Rotavirus_A|Japan|Homo_sapiens	0.189692
LC542717|Rotavirus_A|Japan|Homo_sapiens	0.189692
LC542706|Rotavirus_A|Japan|Homo_sapiens	0.189692
LC477460|Rotavirus_A|Japan|Homo_sapiens	0.189692
MG670638|Rotavirus_A|Dominican_Republic|Homo_sapiens	0.189692
MG670635|Rotavirus_A|Dominican_Republic|Homo_sapiens	0.189692
MG670623|Rotavirus_A|Dominican_Republic|Homo_sapiens	0.189692
KU059766|Rotavirus_A|Australia|Homo_sapiens	0.189692
LC260244|Rotavirus_A|Indonesia|Homo_sapiens	0.189692
LC469401|Rotavirus_A|Indonesia|Homo_sapiens	0.189692
KY000549|Rotavirus_A|Germany|Homo_sapiens	0.189692
KC443266|Rotavirus_A|Australia|Homo_sapiens	0.189692
KP752493|Rotavirus_A|Togo|Homo_sapiens	0.189692
KP753145|Rotavirus_A|Togo|Homo_sapiens	0.189692
KJ752183|Rotavirus_A|Togo|Homo_sapiens	0.189692
KM660247|Rotavirus_A|Cameroon|Homo_sapiens	0.189692
KP752971|Rotavirus_A|Gambia|Homo_sapiens	0.189692
KJ748476|Rotavirus_A|Ghana|Homo_sapiens	0.189692
KM660259|Rotavirus_A|Cameroon|Homo_sapiens	0.189692
KM660258|Rotavirus_A|Cameroon|Homo_sapiens	0.189692
KP752560|Rotavirus_A|South_Africa|Homo_sapiens	0.189692
KP753028|Rotavirus_A|Guinea-Bissau|Homo_sapiens	0.189692
KM660255|Rotavirus_A|Cameroon|Homo_sapiens	0.189692
KM660249|Rotavirus_A|Cameroon|Homo_sapiens	0.189692
KM660248|Rotavirus_A|Cameroon|Homo_sapiens	0.189692
KP882442|Rotavirus_A|Ghana|Homo_sapiens	0.189692
KP882596|Rotavirus_A|Ghana|Homo_sapiens	0.189692
KP882585|Rotavirus_A|Ghana|Homo_sapiens	0.189692
KP752732|Rotavirus_A|Ethiopia|Homo_sapiens	0.189692
ON736993|Rotavirus_A|Guatemala|Homo_sapiens	0.189692
ON736905|Rotavirus_A|Guatemala|Homo_sapiens	0.189692
OR192393|Rotavirus_A|India|Homo_sapiens	0.189692
MW552578|Rotavirus_A|South_Africa|Homo_sapiens	0.189692
MW552325|Rotavirus_A|South_Africa|Homo_sapiens	0.189692
MW552281|Rotavirus_A|South_Africa|Homo_sapiens	0.189692
MH291385|Rotavirus_A|Kenya|Homo_sapiens	0.189692
MH291382|Rotavirus_A|Kenya|Homo_sapiens	0.189692
MG891993|Rotavirus_A|Mozambique|Homo_sapiens	0.189692
MW552677|Rotavirus_A|South_Africa|Homo_sapiens	0.189692
MW552666|Rotavirus_A|South_Africa|Homo_sapiens	0.189692
MW552039|Rotavirus_A|South_Africa|Homo_sapiens	0.189692
KF716356|Rotavirus_A|USA|Homo_sapiens	0.189692
KF716354|Rotavirus_A|USA|Homo_sapiens	0.189692
JF304926|Rotavirus_A|Kenya|Homo_sapiens	0.189692
MT855273|Rotavirus_A|South_Africa|Homo_sapiens	0.189692
KJ559149|Rotavirus_A|Paraguay|Homo_sapiens	0.189692
MZ066040|Rotavirus_A|Benin|Homo_sapiens	0.189692
MZ066007|Rotavirus_A|Benin|Homo_sapiens	0.189692
MN417968|Rotavirus_A|Pakistan|Homo_sapiens	0.189692
MN417967|Rotavirus_A|Pakistan|Homo_sapiens	0.189692
MN417966|Rotavirus_A|Pakistan|Homo_sapiens	0.189692
MH166401|Rotavirus_A|Pakistan|Homo_sapiens	0.189692
MK412569|Rotavirus_A|Pakistan|Homo_sapiens	0.189692
JX027857|Rotavirus_A|Australia|Homo_sapiens	0.189692
HM773711|Rotavirus_A|USA|Homo_sapiens	0.189692
OR192458|Rotavirus_A|India|Homo_sapiens	0.189772
OR192408|Rotavirus_A|India|Homo_sapiens	0.190013
MT005298|Rotavirus_A|Czech_Republic|Homo_sapiens	0.190114
LC460224|Rotavirus_A|Japan|Equus_caballus	0.190114
LC467837|Rotavirus_A|Japan|Equus_caballus	0.190114
JX027747|Rotavirus_A|Australia|Homo_sapiens	0.190114
KJ626524|Rotavirus_A|Paraguay|Homo_sapiens	0.190114
OR192455|Rotavirus_A|India|Homo_sapiens	0.190114
PP566203|Rotavirus_A|China|Sus_scrofa	0.190114
PP566202|Rotavirus_A|China|Sus_scrofa	0.190114
LC469420|Rotavirus_A|Indonesia|Homo_sapiens	0.190114
LC469418|Rotavirus_A|Indonesia|Homo_sapiens	0.190114
MG670628|Rotavirus_A|Dominican_Republic|Homo_sapiens	0.190114
MG670627|Rotavirus_A|Dominican_Republic|Homo_sapiens	0.190114
MG670633|Rotavirus_A|Dominican_Republic|Homo_sapiens	0.190114
LC086725|Rotavirus_A|Thailand|Homo_sapiens	0.190114
LC086714|Rotavirus_A|Thailand|Homo_sapiens	0.190114
KU059788|Rotavirus_A|Australia|Homo_sapiens	0.190114
KU059777|Rotavirus_A|Australia|Homo_sapiens	0.190114
LC469403|Rotavirus_A|Indonesia|Homo_sapiens	0.190114
KJ639012|Rotavirus_A|Japan|Homo_sapiens	0.190114
KX362569|Rotavirus_A|Viet_Nam|Homo_sapiens	0.190114
KT936626|Rotavirus_A|Thailand|Homo_sapiens	0.190114
JX965134|Rotavirus_A|Australia|Homo_sapiens	0.190114
KR705377|Rotavirus_A|Belgium|Homo_sapiens	0.190114
KC443189|Rotavirus_A|Australia|Homo_sapiens	0.190114
KC443345|Rotavirus_A|Australia|Homo_sapiens	0.190114
KC443356|Rotavirus_A|Australia|Homo_sapiens	0.190114
KJ919303|Rotavirus_A|Hungary|Homo_sapiens	0.190114
LC001955|Rotavirus_A|Japan|Homo_sapiens	0.190114
MW280910|Rotavirus_A|Italy|Homo_sapiens	0.190114
MZ065776|Rotavirus_A|Benin|Homo_sapiens	0.190114
KP753082|Rotavirus_A|Senegal|Homo_sapiens	0.190114
KP882420|Rotavirus_A|Ghana|Homo_sapiens	0.190114
KJ752048|Rotavirus_A|Cameroon|Homo_sapiens	0.190114
KY657690|Rotavirus_A|China|Homo_sapiens	0.190114
KP882431|Rotavirus_A|Ghana|Homo_sapiens	0.190114
KP882354|Rotavirus_A|Ghana|Homo_sapiens	0.190114
KP882464|Rotavirus_A|Ghana|Homo_sapiens	0.190114
KP882453|Rotavirus_A|Ghana|Homo_sapiens	0.190114
OR192399|Rotavirus_A|India|Homo_sapiens	0.190114
OR192397|Rotavirus_A|India|Homo_sapiens	0.190114
OR192394|Rotavirus_A|India|Homo_sapiens	0.190114
OR192392|Rotavirus_A|India|Homo_sapiens	0.190114
OR192390|Rotavirus_A|India|Homo_sapiens	0.190114
MG892004|Rotavirus_A|Mozambique|Homo_sapiens	0.190114
MW553018|Rotavirus_A|South_Africa|Homo_sapiens	0.190114
MW552985|Rotavirus_A|South_Africa|Homo_sapiens	0.190114
MW552314|Rotavirus_A|South_Africa|Homo_sapiens	0.190114
MW552292|Rotavirus_A|South_Africa|Homo_sapiens	0.190114
MW552358|Rotavirus_A|South_Africa|Homo_sapiens	0.190114
MW552468|Rotavirus_A|South_Africa|Homo_sapiens	0.190114
OR192386|Rotavirus_A|India|Homo_sapiens	0.190114
OP677705|Rotavirus_A|Kenya|Homo_sapiens	0.190114
MH291383|Rotavirus_A|Kenya|Homo_sapiens	0.190114
OR192377|Rotavirus_A|India|Homo_sapiens	0.190114
ON737768|Rotavirus_A|Ghana|Homo_sapiens	0.190114
ON737735|Rotavirus_A|Ghana|Homo_sapiens	0.190114
ON737724|Rotavirus_A|Ghana|Homo_sapiens	0.190114
MZ065809|Rotavirus_A|Benin|Homo_sapiens	0.190114
OR890166|Rotavirus_A|Ghana|Homo_sapiens	0.190114
KC178769|Rotavirus_A|Italy|Homo_sapiens	0.190114
EF554104|Rotavirus_A|Hungary|	0.190114
AB749787|Rotavirus_A|Malawi|	0.190114
FJ947417|Rotavirus_A|USA|Homo_sapiens	0.190114
MZ066249|Rotavirus_A|Benin|Homo_sapiens	0.190114
JF490941|Rotavirus_A|USA|Homo_sapiens	0.190114
JF490864|Rotavirus_A|USA|Homo_sapiens	0.190114
JF490655|Rotavirus_A|USA|Homo_sapiens	0.190114
JF490666|Rotavirus_A|USA|Homo_sapiens	0.190114
JN258375|Rotavirus_A|USA|Homo_sapiens	0.190114
HM773766|Rotavirus_A|USA|Homo_sapiens	0.190114
KJ627150|Rotavirus_A|Paraguay|Homo_sapiens	0.190114
KJ559389|Rotavirus_A|Paraguay|Homo_sapiens	0.190114
KJ559275|Rotavirus_A|Paraguay|Homo_sapiens	0.190114
KJ559126|Rotavirus_A|Paraguay|Homo_sapiens	0.190114
KJ559334|Rotavirus_A|Paraguay|Homo_sapiens	0.190114
KJ627113|Rotavirus_A|Paraguay|Homo_sapiens	0.190114
KJ627010|Rotavirus_A|Paraguay|Homo_sapiens	0.190114
KJ626844|Rotavirus_A|Paraguay|Homo_sapiens	0.190114
KJ559367|Rotavirus_A|Paraguay|Homo_sapiens	0.190114
KJ559356|Rotavirus_A|Paraguay|Homo_sapiens	0.190114
KJ559260|Rotavirus_A|Paraguay|Homo_sapiens	0.190114
KJ559204|Rotavirus_A|Paraguay|Homo_sapiens	0.190114
KJ559064|Rotavirus_A|Argentina|Homo_sapiens	0.190114
KJ626774|Rotavirus_A|Paraguay|Homo_sapiens	0.190114
KJ559301|Rotavirus_A|Paraguay|Homo_sapiens	0.190114
KJ752261|Rotavirus_A|South_Africa|Homo_sapiens	0.190114
KF636168|Rotavirus_A|South_Africa|Homo_sapiens	0.190114
MT854503|Rotavirus_A|South_Africa|Homo_sapiens	0.190114
MT854602|Rotavirus_A|South_Africa|Homo_sapiens	0.190114
MZ065798|Rotavirus_A|Benin|Homo_sapiens	0.190114
KJ751867|Rotavirus_A|Uganda|Homo_sapiens	0.190114
OR192490|Rotavirus_A|India|Homo_sapiens	0.190114
OR192459|Rotavirus_A|India|Homo_sapiens	0.190114
OR192447|Rotavirus_A|India|Homo_sapiens	0.190114
KP753122|Rotavirus_A|South_Africa|Sus_scrofa_domesticus	0.190114
KP752959|Rotavirus_A|South_Africa|Sus_scrofa_domesticus	0.190114
OP971575|Rotavirus_A|Argentina|Homo_sapiens	0.190114
OR192352|Rotavirus_A|India|Homo_sapiens	0.190153
KP882343|Rotavirus_A|Ghana|Homo_sapiens	0.190194
OM201223|Rotavirus_A|China|Sus_scrofa	0.190352
KC178763|Rotavirus_A|Italy|Homo_sapiens	0.190436
LC557819|Rotavirus_A|Japan|Homo_sapiens	0.190537
LC260251|Rotavirus_A|Indonesia|Homo_sapiens	0.190537
LC260249|Rotavirus_A|Indonesia|Homo_sapiens	0.190537
LC469408|Rotavirus_A|Indonesia|Homo_sapiens	0.190537
AB848007|Rotavirus_A|Japan|Homo_sapiens	0.190537
KX362733|Rotavirus_A|Viet_Nam|Homo_sapiens	0.190537
LC514481|Rotavirus_A|Thailand|Homo_sapiens	0.190537
MG670636|Rotavirus_A|Dominican_Republic|Homo_sapiens	0.190537
LC260247|Rotavirus_A|Indonesia|Homo_sapiens	0.190537
KJ639023|Rotavirus_A|Japan|Homo_sapiens	0.190537
AB975653|Rotavirus_A|Japan|Homo_sapiens	0.190537
AB975649|Rotavirus_A|Japan|Homo_sapiens	0.190537
AB975648|Rotavirus_A|Japan|Homo_sapiens	0.190537
AB975635|Rotavirus_A|Japan|Homo_sapiens	0.190537
OR712259|Rotavirus_A|China|Homo_sapiens	0.190537
OR712248|Rotavirus_A|China|Homo_sapiens	0.190537
MF044087|Rotavirus_A|Taiwan|Homo_sapiens	0.190537
MF044076|Rotavirus_A|Taiwan|Homo_sapiens	0.190537
ON736927|Rotavirus_A|Paraguay|Homo_sapiens	0.190537
LC469406|Rotavirus_A|Indonesia|Homo_sapiens	0.190537
LC455754|Rotavirus_A|Thailand|Homo_sapiens	0.190537
MZ096475|Rotavirus_A|Kenya|Homo_sapiens	0.190537
MZ096464|Rotavirus_A|Kenya|Homo_sapiens	0.190537
KC443554|Rotavirus_A|Australia|Homo_sapiens	0.190537
KC442985|Rotavirus_A|USA|Homo_sapiens	0.190537
KR705245|Rotavirus_A|Belgium|Homo_sapiens	0.190537
KJ919387|Rotavirus_A|Hungary|Homo_sapiens	0.190537
KJ919308|Rotavirus_A|Hungary|Homo_sapiens	0.190537
KR705388|Rotavirus_A|Belgium|Homo_sapiens	0.190537
KR705355|Rotavirus_A|Belgium|Homo_sapiens	0.190537
HQ657171|Rotavirus_A|South_Africa|Homo_sapiens	0.190537
JF460834|Rotavirus_A|Belgium|Homo_sapiens	0.190537
KP752812|Rotavirus_A|Togo|Homo_sapiens	0.190537
KJ583185|Rotavirus_A|Argentina|Homo_sapiens	0.190537
KJ753490|Rotavirus_A|Zambia|Homo_sapiens	0.190537
KJ753826|Rotavirus_A|Zimbabwe|Homo_sapiens	0.190537
KJ752993|Rotavirus_A|Zimbabwe|Homo_sapiens	0.190537
KX655473|Rotavirus_A|Uganda|Homo_sapiens	0.190537
KX632254|Rotavirus_A|Uganda|Homo_sapiens	0.190537
KJ751568|Rotavirus_A|South_Africa|Homo_sapiens	0.190537
LC105547|Rotavirus_A|Ghana|Homo_sapiens	0.190537
LC105536|Rotavirus_A|Ghana|Homo_sapiens	0.190537
MZ065644|Rotavirus_A|Benin|Homo_sapiens	0.190537
LC026106|Rotavirus_A|Ghana|Homo_sapiens	0.190537
KU243526|Rotavirus_A|China|Homo_sapiens	0.190537
OR192398|Rotavirus_A|India|Homo_sapiens	0.190537
OR192391|Rotavirus_A|India|Homo_sapiens	0.190537
MW553007|Rotavirus_A|South_Africa|Homo_sapiens	0.190537
MW552996|Rotavirus_A|South_Africa|Homo_sapiens	0.190537
MW552974|Rotavirus_A|South_Africa|Homo_sapiens	0.190537
MW552127|Rotavirus_A|South_Africa|Homo_sapiens	0.190537
MG926747|Rotavirus_A|Mozambique|Homo_sapiens	0.190537
MW552248|Rotavirus_A|South_Africa|Homo_sapiens	0.190537
MW552589|Rotavirus_A|South_Africa|Homo_sapiens	0.190537
MW552556|Rotavirus_A|South_Africa|Homo_sapiens	0.190537
MW552171|Rotavirus_A|South_Africa|Homo_sapiens	0.190537
MW552600|Rotavirus_A|South_Africa|Homo_sapiens	0.190537
OR192383|Rotavirus_A|India|Homo_sapiens	0.190537
OR192382|Rotavirus_A|India|Homo_sapiens	0.190537
MZ094851|Rotavirus_A|Kenya|Homo_sapiens	0.190537
MZ094235|Rotavirus_A|Kenya|Homo_sapiens	0.190537
OP677716|Rotavirus_A|Kenya|Homo_sapiens	0.190537
OP677683|Rotavirus_A|Kenya|Homo_sapiens	0.190537
MZ096948|Rotavirus_A|Kenya|Homo_sapiens	0.190537
MZ096100|Rotavirus_A|Kenya|Homo_sapiens	0.190537
OP677672|Rotavirus_A|Kenya|Homo_sapiens	0.190537
OP677661|Rotavirus_A|Kenya|Homo_sapiens	0.190537
MZ096089|Rotavirus_A|Kenya|Homo_sapiens	0.190537
OP677650|Rotavirus_A|Kenya|Homo_sapiens	0.190537
MZ096023|Rotavirus_A|Kenya|Homo_sapiens	0.190537
MZ096001|Rotavirus_A|Kenya|Homo_sapiens	0.190537
OP677694|Rotavirus_A|Kenya|Homo_sapiens	0.190537
LC105591|Rotavirus_A|Ghana|Homo_sapiens	0.190537
OR890167|Rotavirus_A|Ghana|Homo_sapiens	0.190537
MG670640|Rotavirus_A|Dominican_Republic|Homo_sapiens	0.190537
ON737213|Rotavirus_A|USA|Homo_sapiens	0.190537
AB749796|Rotavirus_A|Malawi|	0.190537
KX655437|Rotavirus_A|Uganda|Homo_sapiens	0.190537
KP883179|Rotavirus_A|Mali|Homo_sapiens	0.190537
KP883135|Rotavirus_A|Mali|Homo_sapiens	0.190537
KP883025|Rotavirus_A|Mali|Homo_sapiens	0.190537
KP882926|Rotavirus_A|Mali|Homo_sapiens	0.190537
LC467826|Rotavirus_A|Japan|Equus_caballus	0.190537
LC467804|Rotavirus_A|Japan|Equus_caballus	0.190537
JF712566|Rotavirus_A|Argentina|Equus_caballus	0.190537
FJ947351|Rotavirus_A|USA|Homo_sapiens	0.190537
FJ947208|Rotavirus_A|USA|Homo_sapiens	0.190537
FJ947384|Rotavirus_A|USA|Homo_sapiens	0.190537
FJ947263|Rotavirus_A|USA|Homo_sapiens	0.190537
FJ947219|Rotavirus_A|USA|Homo_sapiens	0.190537
MT855196|Rotavirus_A|South_Africa|Homo_sapiens	0.190537
MT855141|Rotavirus_A|South_Africa|Homo_sapiens	0.190537
KJ752416|Rotavirus_A|South_Africa|Homo_sapiens	0.190537
KJ752869|Rotavirus_A|South_Africa|Homo_sapiens	0.190537
JF490715|Rotavirus_A|USA|Homo_sapiens	0.190537
JF490402|Rotavirus_A|Australia|Homo_sapiens	0.190537
HM773810|Rotavirus_A|USA|Homo_sapiens	0.190537
KJ559378|Rotavirus_A|Argentina|Homo_sapiens	0.190537
KJ559312|Rotavirus_A|Argentina|Homo_sapiens	0.190537
KJ559075|Rotavirus_A|Argentina|Homo_sapiens	0.190537
KJ559238|Rotavirus_A|Paraguay|Homo_sapiens	0.190537
KJ559111|Rotavirus_A|Paraguay|Homo_sapiens	0.190537
KX632342|Rotavirus_A|Uganda|Homo_sapiens	0.190537
KF636157|Rotavirus_A|South_Africa|Homo_sapiens	0.190537
KF636267|Rotavirus_A|South_Africa|Homo_sapiens	0.190537
MT854932|Rotavirus_A|South_Africa|Homo_sapiens	0.190537
MT854723|Rotavirus_A|South_Africa|Homo_sapiens	0.190537
JX195085|Rotavirus_A|Italy|Homo_sapiens	0.190537
HQ702229|Rotavirus_A|USA|Homo_sapiens	0.190537
HQ702218|Rotavirus_A|USA|Homo_sapiens	0.190537
KC215573|Rotavirus_A|USA|Homo_sapiens	0.190537
MZ065787|Rotavirus_A|Benin|Homo_sapiens	0.190537
KJ753281|Rotavirus_A|Uganda|Homo_sapiens	0.190537
KJ583163|Rotavirus_A|Argentina|Homo_sapiens	0.190537
HM467924|Rotavirus_A|USA|Homo_sapiens	0.190537
KT920882|Rotavirus_A|USA|Homo_sapiens	0.190537
KT921014|Rotavirus_A|USA|Homo_sapiens	0.190537
OR192456|Rotavirus_A|India|Homo_sapiens	0.190537
HQ392349|Rotavirus_A|Belgium|Homo_sapiens	0.190537
KX674721|Rotavirus_A|India|Homo_sapiens	0.190537
KX674719|Rotavirus_A|India|Homo_sapiens	0.190537
OR192453|Rotavirus_A|India|Homo_sapiens	0.190537
KT919734|Rotavirus_A|USA|Homo_sapiens	0.190537
KT918501|Rotavirus_A|USA|Homo_sapiens	0.190537
GU199503|Rotavirus_A|Bangladesh|Homo_sapiens	0.190537
KF835891|Rotavirus_A|Hungary|Homo_sapiens	0.190537
OM982790|Rotavirus_A|Switzerland|Sus_scrofa	0.190537
LC569880|Rotavirus_A|Thailand|Homo_sapiens	0.190537
KP752767|Rotavirus_A|South_Africa|Sus_scrofa_domesticus	0.190537
KC178765|Rotavirus_A|Italy|Homo_sapiens	0.190617
KR705311|Rotavirus_A|Belgium|Homo_sapiens	0.190617
KC769426|Rotavirus_A|Australia|Homo_sapiens	0.190617
KC769305|Rotavirus_A|Australia|Homo_sapiens	0.190617
KR705256|Rotavirus_A|Belgium|Homo_sapiens	0.190778
KU243533|Rotavirus_A|China|Homo_sapiens	0.190959
KJ411432|Rotavirus_A|USA|Homo_sapiens	0.190959
LC469409|Rotavirus_A|Indonesia|Homo_sapiens	0.190959
LC751209|Rotavirus_A|Japan|Homo_sapiens	0.190959
LC463202|Rotavirus_A|Japan|Homo_sapiens	0.190959
LC172916|Rotavirus_A|Japan|Homo_sapiens	0.190959
LC172920|Rotavirus_A|Japan|Homo_sapiens	0.190959
LC465241|Rotavirus_A|Japan|Homo_sapiens	0.190959
LC463292|Rotavirus_A|Japan|Homo_sapiens	0.190959
LC066639|Rotavirus_A|Thailand|Homo_sapiens	0.190959
KX362700|Rotavirus_A|Viet_Nam|Homo_sapiens	0.190959
AB930194|Rotavirus_A|Japan|Homo_sapiens	0.190959
AB975646|Rotavirus_A|Japan|Homo_sapiens	0.190959
AB975643|Rotavirus_A|Japan|Homo_sapiens	0.190959
AB975639|Rotavirus_A|Japan|Homo_sapiens	0.190959
AB975638|Rotavirus_A|Japan|Homo_sapiens	0.190959
AB975637|Rotavirus_A|Japan|Homo_sapiens	0.190959
AB975636|Rotavirus_A|Japan|Homo_sapiens	0.190959
AB975631|Rotavirus_A|Japan|Homo_sapiens	0.190959
AB975625|Rotavirus_A|Japan|Homo_sapiens	0.190959
AB975623|Rotavirus_A|Japan|Homo_sapiens	0.190959
AB975629|Rotavirus_A|Japan|Homo_sapiens	0.190959
AB975644|Rotavirus_A|Japan|Homo_sapiens	0.190959
AB975641|Rotavirus_A|Japan|Homo_sapiens	0.190959
AB975652|Rotavirus_A|Japan|Homo_sapiens	0.190959
AB975650|Rotavirus_A|Japan|Homo_sapiens	0.190959
AB975632|Rotavirus_A|Japan|Homo_sapiens	0.190959
AB975651|Rotavirus_A|Japan|Homo_sapiens	0.190959
AB975647|Rotavirus_A|Japan|Homo_sapiens	0.190959
AB975645|Rotavirus_A|Japan|Homo_sapiens	0.190959
AB975633|Rotavirus_A|Japan|Homo_sapiens	0.190959
AB975640|Rotavirus_A|Japan|Homo_sapiens	0.190959
AB975634|Rotavirus_A|Japan|Homo_sapiens	0.190959
LC542583|Rotavirus_A|Japan|Homo_sapiens	0.190959
LC542561|Rotavirus_A|Japan|Homo_sapiens	0.190959
LC542539|Rotavirus_A|Japan|Homo_sapiens	0.190959
LC542440|Rotavirus_A|Japan|Homo_sapiens	0.190959
LC542396|Rotavirus_A|Japan|Homo_sapiens	0.190959
LC542385|Rotavirus_A|Japan|Homo_sapiens	0.190959
LC542374|Rotavirus_A|Japan|Homo_sapiens	0.190959
LC542319|Rotavirus_A|Japan|Homo_sapiens	0.190959
LC542572|Rotavirus_A|Japan|Homo_sapiens	0.190959
LC542528|Rotavirus_A|Japan|Homo_sapiens	0.190959
LC542407|Rotavirus_A|Japan|Homo_sapiens	0.190959
MZ407399|Rotavirus_A|China|Homo_sapiens	0.190959
MF044164|Rotavirus_A|Taiwan|Homo_sapiens	0.190959
LC542484|Rotavirus_A|Japan|Homo_sapiens	0.190959
OP850441|Rotavirus_A|China|Homo_sapiens	0.190959
OR712261|Rotavirus_A|China|Homo_sapiens	0.190959
OR712253|Rotavirus_A|China|Homo_sapiens	0.190959
LC542550|Rotavirus_A|Japan|Homo_sapiens	0.190959
OP082190|Rotavirus_A|Tanzania|Homo_sapiens	0.190959
LC477448|Rotavirus_A|Japan|Homo_sapiens	0.190959
LC477441|Rotavirus_A|Japan|Homo_sapiens	0.190959
LC477446|Rotavirus_A|Japan|Homo_sapiens	0.190959
MT163237|Rotavirus_A|Central_African_Republic|Homo_sapiens	0.190959
KX171512|Rotavirus_A|South_Korea|Homo_sapiens	0.190959
KC443455|Rotavirus_A|Australia|Homo_sapiens	0.190959
KC443411|Rotavirus_A|Australia|Homo_sapiens	0.190959
KC443620|Rotavirus_A|Australia|Homo_sapiens	0.190959
OR192349|Rotavirus_A|India|Homo_sapiens	0.190959
KX171511|Rotavirus_A|South_Korea|Homo_sapiens	0.190959
KJ626773|Rotavirus_A|Paraguay|Homo_sapiens	0.190959
KJ626938|Rotavirus_A|Paraguay|Homo_sapiens	0.190959
LC001954|Rotavirus_A|Japan|Homo_sapiens	0.190959
AB849000|Rotavirus_A|Japan|Homo_sapiens	0.190959
LC001957|Rotavirus_A|Japan|Homo_sapiens	0.190959
MT579418|Rotavirus_A|Brazil|Homo_sapiens	0.190959
MT163259|Rotavirus_A|South_Africa|Homo_sapiens	0.190959
LC406797|Rotavirus_A|Kenya|Homo_sapiens	0.190959
KP882673|Rotavirus_A|Ghana|Homo_sapiens	0.190959
KJ751845|Rotavirus_A|Cameroon|Homo_sapiens	0.190959
KP752471|Rotavirus_A|Cameroon|Homo_sapiens	0.190959
KP007173|Rotavirus_A|Philippines|Homo_sapiens	0.190959
KP007151|Rotavirus_A|Philippines|Homo_sapiens	0.190959
MW552347|Rotavirus_A|South_Africa|Homo_sapiens	0.190959
MW552952|Rotavirus_A|South_Africa|Homo_sapiens	0.190959
OR192388|Rotavirus_A|India|Homo_sapiens	0.190959
KJ753827|Rotavirus_A|Zimbabwe|Homo_sapiens	0.190959
MW552391|Rotavirus_A|South_Africa|Homo_sapiens	0.190959
MW552380|Rotavirus_A|South_Africa|Homo_sapiens	0.190959
MW552644|Rotavirus_A|South_Africa|Homo_sapiens	0.190959
OR192384|Rotavirus_A|India|Homo_sapiens	0.190959
OP677595|Rotavirus_A|Kenya|Homo_sapiens	0.190959
OP677584|Rotavirus_A|Kenya|Homo_sapiens	0.190959
OP677573|Rotavirus_A|Kenya|Homo_sapiens	0.190959
MZ094424|Rotavirus_A|Kenya|Homo_sapiens	0.190959
MZ094413|Rotavirus_A|Kenya|Homo_sapiens	0.190959
MZ094370|Rotavirus_A|Kenya|Homo_sapiens	0.190959
MZ094273|Rotavirus_A|Kenya|Homo_sapiens	0.190959
MZ094065|Rotavirus_A|Kenya|Homo_sapiens	0.190959
MZ094033|Rotavirus_A|Kenya|Homo_sapiens	0.190959
MZ094004|Rotavirus_A|Kenya|Homo_sapiens	0.190959
MZ097263|Rotavirus_A|Kenya|Homo_sapiens	0.190959
MZ094203|Rotavirus_A|Kenya|Homo_sapiens	0.190959
MZ094126|Rotavirus_A|Kenya|Homo_sapiens	0.190959
MZ097200|Rotavirus_A|Kenya|Homo_sapiens	0.190959
MZ093982|Rotavirus_A|Kenya|Homo_sapiens	0.190959
MZ094192|Rotavirus_A|Kenya|Homo_sapiens	0.190959
MZ094523|Rotavirus_A|Kenya|Homo_sapiens	0.190959
OP677738|Rotavirus_A|Kenya|Homo_sapiens	0.190959
MZ096959|Rotavirus_A|Kenya|Homo_sapiens	0.190959
MZ096133|Rotavirus_A|Kenya|Homo_sapiens	0.190959
MZ096111|Rotavirus_A|Kenya|Homo_sapiens	0.190959
MZ096155|Rotavirus_A|Kenya|Homo_sapiens	0.190959
MZ096144|Rotavirus_A|Kenya|Homo_sapiens	0.190959
MZ096937|Rotavirus_A|Kenya|Homo_sapiens	0.190959
MZ096078|Rotavirus_A|Kenya|Homo_sapiens	0.190959
MZ096915|Rotavirus_A|Kenya|Homo_sapiens	0.190959
MH291386|Rotavirus_A|Kenya|Homo_sapiens	0.190959
MZ096045|Rotavirus_A|Kenya|Homo_sapiens	0.190959
OP677639|Rotavirus_A|Kenya|Homo_sapiens	0.190959
MH291384|Rotavirus_A|Kenya|Homo_sapiens	0.190959
OR192379|Rotavirus_A|India|Homo_sapiens	0.190959
OR192378|Rotavirus_A|India|Homo_sapiens	0.190959
ON737746|Rotavirus_A|Ghana|Homo_sapiens	0.190959
OR890156|Rotavirus_A|Ghana|Homo_sapiens	0.190959
KP882277|Rotavirus_A|Bangladesh|Homo_sapiens	0.190959
AB749803|Rotavirus_A|Malawi|	0.190959
AB749801|Rotavirus_A|Malawi|	0.190959
KU199270|Rotavirus_A|Bangladesh|Homo_sapiens	0.190959
GU937877|Rotavirus_A|Bangladesh|Capra_hircus	0.190959
LC751207|Rotavirus_A|Japan|Homo_sapiens	0.190959
OR789902|Rotavirus_A|USA|Homo_sapiens	0.190959
OR789898|Rotavirus_A|USA|Homo_sapiens	0.190959
OP487401|Rotavirus_A|USA|Homo_sapiens	0.190959
OP487379|Rotavirus_A|USA|Homo_sapiens	0.190959
OP487357|Rotavirus_A|USA|Homo_sapiens	0.190959
KX265690|Rotavirus_A|Egypt|Homo_sapiens	0.190959
KU317466|Rotavirus_A|Egypt|Homo_sapiens	0.190959
LC467815|Rotavirus_A|Japan|Equus_caballus	0.190959
MT579366|Rotavirus_A|Brazil|Homo_sapiens	0.190959
JN258817|Rotavirus_A|Belgium|Homo_sapiens	0.190959
KJ753582|Rotavirus_A|South_Africa|Homo_sapiens	0.190959
KJ753237|Rotavirus_A|South_Africa|Homo_sapiens	0.190959
KJ753662|Rotavirus_A|South_Africa|Homo_sapiens	0.190959
KJ753303|Rotavirus_A|South_Africa|Homo_sapiens	0.190959
KJ752880|Rotavirus_A|South_Africa|Homo_sapiens	0.190959
MT855185|Rotavirus_A|South_Africa|Homo_sapiens	0.190959
MT854624|Rotavirus_A|South_Africa|Homo_sapiens	0.190959
MT854591|Rotavirus_A|South_Africa|Homo_sapiens	0.190959
MT854547|Rotavirus_A|South_Africa|Homo_sapiens	0.190959
MT854569|Rotavirus_A|South_Africa|Homo_sapiens	0.190959
MT854558|Rotavirus_A|South_Africa|Homo_sapiens	0.190959
KJ752026|Rotavirus_A|Ethiopia|Homo_sapiens	0.190959
LC172998|Rotavirus_A|Japan|Homo_sapiens	0.190959
LC172984|Rotavirus_A|Japan|Homo_sapiens	0.190959
MZ066150|Rotavirus_A|Benin|Homo_sapiens	0.190959
MZ066139|Rotavirus_A|Benin|Homo_sapiens	0.190959
MZ095398|Rotavirus_A|Kenya|Homo_sapiens	0.190959
JX027802|Rotavirus_A|Australia|Homo_sapiens	0.190959
JX027659|Rotavirus_A|Australia|Homo_sapiens	0.190959
KJ559323|Rotavirus_A|Paraguay|Homo_sapiens	0.190959
KJ559290|Rotavirus_A|Paraguay|Homo_sapiens	0.190959
KJ752695|Rotavirus_A|South_Africa|Homo_sapiens	0.190959
MT854668|Rotavirus_A|South_Africa|Homo_sapiens	0.190959
HQ392355|Rotavirus_A|Belgium|Homo_sapiens	0.190959
MT854811|Rotavirus_A|South_Africa|Homo_sapiens	0.190959
HQ609554|Rotavirus_A|India|Homo_sapiens	0.190959
OR192470|Rotavirus_A|India|Homo_sapiens	0.190959
KJ412553|Rotavirus_A|Paraguay|Homo_sapiens	0.190959
KJ627127|Rotavirus_A|Paraguay|Homo_sapiens	0.190959
KJ626905|Rotavirus_A|Paraguay|Homo_sapiens	0.190959
KJ626660|Rotavirus_A|Paraguay|Homo_sapiens	0.190959
KJ627035|Rotavirus_A|Paraguay|Homo_sapiens	0.190959
KJ626882|Rotavirus_A|Paraguay|Homo_sapiens	0.190959
KJ559192|Rotavirus_A|Paraguay|Homo_sapiens	0.190959
HQ702240|Rotavirus_A|USA|Homo_sapiens	0.190959
HQ702207|Rotavirus_A|USA|Homo_sapiens	0.190959
MZ065930|Rotavirus_A|Benin|Homo_sapiens	0.190959
MZ065897|Rotavirus_A|Benin|Homo_sapiens	0.190959
ON737235|Rotavirus_A|USA|Homo_sapiens	0.190959
KJ752295|Rotavirus_A|Zambia|Homo_sapiens	0.190959
AB861967|Rotavirus_A|Kenya|Homo_sapiens	0.190959
MN067036|Rotavirus_A|India|Homo_sapiens	0.190959
MN066822|Rotavirus_A|India|Homo_sapiens	0.190959
MZ096992|Rotavirus_A|Kenya|Homo_sapiens	0.190959
JN258331|Rotavirus_A|USA|Homo_sapiens	0.190959
JF490875|Rotavirus_A|USA|Homo_sapiens	0.190959
KF371905|Rotavirus_A|China|Homo_sapiens	0.190959
OR192457|Rotavirus_A|India|Homo_sapiens	0.190959
OR192450|Rotavirus_A|India|Homo_sapiens	0.190959
JF790349|Rotavirus_A|USA|Homo_sapiens	0.190959
KC442929|Rotavirus_A|USA|Homo_sapiens	0.190959
MN479005|Rotavirus_A|USA|Homo_sapiens	0.190959
KT919018|Rotavirus_A|USA|Homo_sapiens	0.190959
KT919470|Rotavirus_A|USA|Homo_sapiens	0.190959
KT919767|Rotavirus_A|USA|Homo_sapiens	0.190959
KT918622|Rotavirus_A|USA|Homo_sapiens	0.190959
KT918699|Rotavirus_A|USA|Homo_sapiens	0.190959
KT919833|Rotavirus_A|USA|Homo_sapiens	0.190959
KT919723|Rotavirus_A|USA|Homo_sapiens	0.190959
KT918567|Rotavirus_A|USA|Homo_sapiens	0.190959
KX632265|Rotavirus_A|Uganda|Homo_sapiens	0.190959
LC600842|Rotavirus_A|Kenya|Homo_sapiens	0.190959
LC600831|Rotavirus_A|Kenya|Homo_sapiens	0.190959
LC173013|Rotavirus_A|Japan|Homo_sapiens	0.190959
MZ065743|Rotavirus_A|Benin|Homo_sapiens	0.190959
KP881969|Rotavirus_A|Bangladesh|Homo_sapiens	0.190959
KP753006|Rotavirus_A|South_Africa|Sus_scrofa_domesticus	0.190959
KU739902|Rotavirus_A|Taiwan|Sus_scrofa	0.190959
KU739901|Rotavirus_A|Taiwan|Sus_scrofa	0.190959
OR192441|Rotavirus_A|India|Homo_sapiens	0.19104
JN258364|Rotavirus_A|USA|Homo_sapiens	0.19104
KM820697|Rotavirus_A|Belgium|Sus_scrofa	0.19104
JN872865|Rotavirus_A|Argentina|Equus_caballus	0.191121
KR705333|Rotavirus_A|Belgium|Homo_sapiens	0.191201
OM450955|Rotavirus_A|China|Oryctolagus_cuniculus	0.191381
LC326509|Rotavirus_A|Japan|Canis_lupus_familiaris	0.191381
LC751272|Rotavirus_A|Japan|Homo_sapiens	0.191381
LC751266|Rotavirus_A|Japan|Homo_sapiens	0.191381
LC751240|Rotavirus_A|Japan|Homo_sapiens	0.191381
LC751236|Rotavirus_A|Japan|Homo_sapiens	0.191381
LC751208|Rotavirus_A|Japan|Homo_sapiens	0.191381
LC465817|Rotavirus_A|Japan|Homo_sapiens	0.191381
LC172911|Rotavirus_A|Japan|Homo_sapiens	0.191381
LC172904|Rotavirus_A|Japan|Homo_sapiens	0.191381
LC172901|Rotavirus_A|Japan|Homo_sapiens	0.191381
LC465296|Rotavirus_A|Japan|Homo_sapiens	0.191381
LC465274|Rotavirus_A|Japan|Homo_sapiens	0.191381
LC465263|Rotavirus_A|Japan|Homo_sapiens	0.191381
LC465252|Rotavirus_A|Japan|Homo_sapiens	0.191381
LC172921|Rotavirus_A|Japan|Homo_sapiens	0.191381
LC172918|Rotavirus_A|Japan|Homo_sapiens	0.191381
LC172915|Rotavirus_A|Japan|Homo_sapiens	0.191381
LC172910|Rotavirus_A|Japan|Homo_sapiens	0.191381
LC172909|Rotavirus_A|Japan|Homo_sapiens	0.191381
LC172908|Rotavirus_A|Japan|Homo_sapiens	0.191381
LC172906|Rotavirus_A|Japan|Homo_sapiens	0.191381
LC172899|Rotavirus_A|Japan|Homo_sapiens	0.191381
LC172898|Rotavirus_A|Japan|Homo_sapiens	0.191381
LC172897|Rotavirus_A|Japan|Homo_sapiens	0.191381
LC172895|Rotavirus_A|Japan|Homo_sapiens	0.191381
LC172893|Rotavirus_A|Japan|Homo_sapiens	0.191381
LC172892|Rotavirus_A|Japan|Homo_sapiens	0.191381
LC172891|Rotavirus_A|Japan|Homo_sapiens	0.191381
LC172890|Rotavirus_A|Japan|Homo_sapiens	0.191381
LC172889|Rotavirus_A|Japan|Homo_sapiens	0.191381
LC172887|Rotavirus_A|Japan|Homo_sapiens	0.191381
LC172886|Rotavirus_A|Japan|Homo_sapiens	0.191381
LC172885|Rotavirus_A|Japan|Homo_sapiens	0.191381
LC172884|Rotavirus_A|Japan|Homo_sapiens	0.191381
LC172883|Rotavirus_A|Japan|Homo_sapiens	0.191381
LC172879|Rotavirus_A|Japan|Homo_sapiens	0.191381
LC172878|Rotavirus_A|Japan|Homo_sapiens	0.191381
LC172875|Rotavirus_A|Japan|Homo_sapiens	0.191381
LC172874|Rotavirus_A|Japan|Homo_sapiens	0.191381
LC172872|Rotavirus_A|Japan|Homo_sapiens	0.191381
LC172871|Rotavirus_A|Japan|Homo_sapiens	0.191381
LC172868|Rotavirus_A|Japan|Homo_sapiens	0.191381
LC172867|Rotavirus_A|Japan|Homo_sapiens	0.191381
LC172866|Rotavirus_A|Japan|Homo_sapiens	0.191381
LC172865|Rotavirus_A|Japan|Homo_sapiens	0.191381
LC172863|Rotavirus_A|Japan|Homo_sapiens	0.191381
LC172862|Rotavirus_A|Japan|Homo_sapiens	0.191381
LC172861|Rotavirus_A|Japan|Homo_sapiens	0.191381
LC172860|Rotavirus_A|Japan|Homo_sapiens	0.191381
LC172859|Rotavirus_A|Japan|Homo_sapiens	0.191381
LC172857|Rotavirus_A|Japan|Homo_sapiens	0.191381
LC172856|Rotavirus_A|Japan|Homo_sapiens	0.191381
LC172855|Rotavirus_A|Japan|Homo_sapiens	0.191381
LC173008|Rotavirus_A|Japan|Homo_sapiens	0.191381
LC172968|Rotavirus_A|Japan|Homo_sapiens	0.191381
LC172927|Rotavirus_A|Japan|Homo_sapiens	0.191381
LC172917|Rotavirus_A|Japan|Homo_sapiens	0.191381
LC172907|Rotavirus_A|Japan|Homo_sapiens	0.191381
LC172896|Rotavirus_A|Japan|Homo_sapiens	0.191381
LC173006|Rotavirus_A|Japan|Homo_sapiens	0.191381
LC172877|Rotavirus_A|Japan|Homo_sapiens	0.191381
LC172876|Rotavirus_A|Japan|Homo_sapiens	0.191381
LC172869|Rotavirus_A|Japan|Homo_sapiens	0.191381
LC172870|Rotavirus_A|Japan|Homo_sapiens	0.191381
LC172978|Rotavirus_A|Japan|Homo_sapiens	0.191381
LC172973|Rotavirus_A|Japan|Homo_sapiens	0.191381
LC172971|Rotavirus_A|Japan|Homo_sapiens	0.191381
LC172970|Rotavirus_A|Japan|Homo_sapiens	0.191381
LC172963|Rotavirus_A|Japan|Homo_sapiens	0.191381
LC172959|Rotavirus_A|Japan|Homo_sapiens	0.191381
LC172976|Rotavirus_A|Japan|Homo_sapiens	0.191381
LC172975|Rotavirus_A|Japan|Homo_sapiens	0.191381
LC172958|Rotavirus_A|Japan|Homo_sapiens	0.191381
LC172948|Rotavirus_A|Japan|Homo_sapiens	0.191381
LC105248|Rotavirus_A|Japan|Homo_sapiens	0.191381
LC172902|Rotavirus_A|Japan|Homo_sapiens	0.191381
LC172882|Rotavirus_A|Japan|Homo_sapiens	0.191381
LC172905|Rotavirus_A|Japan|Homo_sapiens	0.191381
LC172967|Rotavirus_A|Japan|Homo_sapiens	0.191381
LC172846|Rotavirus_A|Japan|Homo_sapiens	0.191381
LC465285|Rotavirus_A|Japan|Homo_sapiens	0.191381
LC463281|Rotavirus_A|Japan|Homo_sapiens	0.191381
LC784513|Rotavirus_A|Viet_Nam|	0.191381
KX362788|Rotavirus_A|Viet_Nam|Homo_sapiens	0.191381
MT732498|Rotavirus_A|Japan|Homo_sapiens	0.191381
LC569598|Rotavirus_A|Japan|Homo_sapiens	0.191381
LC569594|Rotavirus_A|Japan|Homo_sapiens	0.191381
LC569590|Rotavirus_A|Japan|Homo_sapiens	0.191381
LC477452|Rotavirus_A|Japan|Homo_sapiens	0.191381
LC477443|Rotavirus_A|Japan|Homo_sapiens	0.191381
MT670282|Rotavirus_A|Japan|Homo_sapiens	0.191381
LC569592|Rotavirus_A|Japan|Homo_sapiens	0.191381
LC569595|Rotavirus_A|Japan|Homo_sapiens	0.191381
LC172873|Rotavirus_A|Japan|Homo_sapiens	0.191381
LC172864|Rotavirus_A|Japan|Homo_sapiens	0.191381
KP007204|Rotavirus_A|Philippines|Homo_sapiens	0.191381
LC469415|Rotavirus_A|Indonesia|Homo_sapiens	0.191381
AB975672|Rotavirus_A|Japan|Homo_sapiens	0.191381
AB975658|Rotavirus_A|Japan|Homo_sapiens	0.191381
AB975655|Rotavirus_A|Japan|Homo_sapiens	0.191381
AB975670|Rotavirus_A|Japan|Homo_sapiens	0.191381
AB975664|Rotavirus_A|Japan|Homo_sapiens	0.191381
AB975663|Rotavirus_A|Japan|Homo_sapiens	0.191381
AB975662|Rotavirus_A|Japan|Homo_sapiens	0.191381
AB975660|Rotavirus_A|Japan|Homo_sapiens	0.191381
AB975657|Rotavirus_A|Japan|Homo_sapiens	0.191381
AB975656|Rotavirus_A|Japan|Homo_sapiens	0.191381
AB975669|Rotavirus_A|Japan|Homo_sapiens	0.191381
AB975665|Rotavirus_A|Japan|Homo_sapiens	0.191381
AB975630|Rotavirus_A|Japan|Homo_sapiens	0.191381
AB975628|Rotavirus_A|Japan|Homo_sapiens	0.191381
AB975627|Rotavirus_A|Japan|Homo_sapiens	0.191381
AB975626|Rotavirus_A|Japan|Homo_sapiens	0.191381
AB975667|Rotavirus_A|Japan|Homo_sapiens	0.191381
AB975659|Rotavirus_A|Japan|Homo_sapiens	0.191381
AB975642|Rotavirus_A|Japan|Homo_sapiens	0.191381
AB975668|Rotavirus_A|Japan|Homo_sapiens	0.191381
AB975666|Rotavirus_A|Japan|Homo_sapiens	0.191381
MF044109|Rotavirus_A|Taiwan|Homo_sapiens	0.191381
LC542451|Rotavirus_A|Japan|Homo_sapiens	0.191381
LC542506|Rotavirus_A|Japan|Homo_sapiens	0.191381
LC542462|Rotavirus_A|Japan|Homo_sapiens	0.191381
LC542341|Rotavirus_A|Japan|Homo_sapiens	0.191381
LC542308|Rotavirus_A|Japan|Homo_sapiens	0.191381
LC542254|Rotavirus_A|Japan|Homo_sapiens	0.191381
LC542216|Rotavirus_A|Japan|Homo_sapiens	0.191381
LC542287|Rotavirus_A|Japan|Homo_sapiens	0.191381
LC542205|Rotavirus_A|Japan|Homo_sapiens	0.191381
LC542517|Rotavirus_A|Japan|Homo_sapiens	0.191381
LC542363|Rotavirus_A|Japan|Homo_sapiens	0.191381
LC542276|Rotavirus_A|Japan|Homo_sapiens	0.191381
LC542265|Rotavirus_A|Japan|Homo_sapiens	0.191381
LC542194|Rotavirus_A|Japan|Homo_sapiens	0.191381
LC477455|Rotavirus_A|Japan|Homo_sapiens	0.191381
LC542352|Rotavirus_A|Japan|Homo_sapiens	0.191381
LC542495|Rotavirus_A|Japan|Homo_sapiens	0.191381
LC751284|Rotavirus_A|Japan|Homo_sapiens	0.191381
MZ407267|Rotavirus_A|China|Homo_sapiens	0.191381
MZ407344|Rotavirus_A|China|Homo_sapiens	0.191381
ON736916|Rotavirus_A|Paraguay|Homo_sapiens	0.191381
LC455765|Rotavirus_A|Thailand|Homo_sapiens	0.191381
MW558493|Rotavirus_A|Russia|Homo_sapiens	0.191381
OR712251|Rotavirus_A|China|Homo_sapiens	0.191381
OR712249|Rotavirus_A|China|Homo_sapiens	0.191381
LC751224|Rotavirus_A|Japan|Homo_sapiens	0.191381
LC751223|Rotavirus_A|Japan|Homo_sapiens	0.191381
LC542243|Rotavirus_A|Japan|Homo_sapiens	0.191381
LC542227|Rotavirus_A|Japan|Homo_sapiens	0.191381
LC542473|Rotavirus_A|Japan|Homo_sapiens	0.191381
LC260250|Rotavirus_A|Indonesia|Homo_sapiens	0.191381
MZ546115|Rotavirus_A|USA|Homo_sapiens	0.191381
KX362634|Rotavirus_A|Viet_Nam|Homo_sapiens	0.191381
LC228337|Rotavirus_A|Japan|Homo_sapiens	0.191381
KT920606|Rotavirus_A|India|Homo_sapiens	0.191381
KC443007|Rotavirus_A|USA|Homo_sapiens	0.191381
HM467926|Rotavirus_A|USA|Homo_sapiens	0.191381
DQ490551|Rotavirus_A|Bangladesh|	0.191381
DQ490545|Rotavirus_A|Bangladesh|	0.191381
DQ146682|Rotavirus_A|Bangladesh|Homo_sapiens	0.191381
MN479028|Rotavirus_A|USA|Homo_sapiens	0.191381
MN479024|Rotavirus_A|USA|Homo_sapiens	0.191381
KX171518|Rotavirus_A|South_Korea|Homo_sapiens	0.191381
KJ626726|Rotavirus_A|Paraguay|Homo_sapiens	0.191381
KJ626604|Rotavirus_A|Paraguay|Homo_sapiens	0.191381
KC443521|Rotavirus_A|Australia|Homo_sapiens	0.191381
LC001953|Rotavirus_A|Japan|Homo_sapiens	0.191381
KC443686|Rotavirus_A|Australia|Homo_sapiens	0.191381
KC834711|Rotavirus_A|Australia|Homo_sapiens	0.191381
MW552270|Rotavirus_A|South_Africa|Homo_sapiens	0.191381
MW552237|Rotavirus_A|South_Africa|Homo_sapiens	0.191381
KM660254|Rotavirus_A|Cameroon|Homo_sapiens	0.191381
KJ583196|Rotavirus_A|Argentina|Homo_sapiens	0.191381
KJ753716|Rotavirus_A|South_Africa|Homo_sapiens	0.191381
KJ753787|Rotavirus_A|South_Africa|Homo_sapiens	0.191381
MG181843|Rotavirus_A|Malawi|Homo_sapiens	0.191381
MH291387|Rotavirus_A|Kenya|Homo_sapiens	0.191381
KP882530|Rotavirus_A|Ghana|Homo_sapiens	0.191381
KP882519|Rotavirus_A|Ghana|Homo_sapiens	0.191381
KP882409|Rotavirus_A|Ghana|Homo_sapiens	0.191381
KP882310|Rotavirus_A|Ghana|Homo_sapiens	0.191381
KP882299|Rotavirus_A|Ghana|Homo_sapiens	0.191381
MN478968|Rotavirus_A|USA|Homo_sapiens	0.191381
KP882574|Rotavirus_A|Ghana|Homo_sapiens	0.191381
KX655495|Rotavirus_A|Uganda|Homo_sapiens	0.191381
KX171517|Rotavirus_A|South_Korea|Homo_sapiens	0.191381
LC569597|Rotavirus_A|Japan|Homo_sapiens	0.191381
LC066172|Rotavirus_A|Viet_Nam|Homo_sapiens	0.191381
OR192404|Rotavirus_A|India|Homo_sapiens	0.191381
KF716357|Rotavirus_A|USA|Homo_sapiens	0.191381
OR192400|Rotavirus_A|India|Homo_sapiens	0.191381
OP850442|Rotavirus_A|China|Homo_sapiens	0.191381
LC477466|Rotavirus_A|Japan|Homo_sapiens	0.191381
LC477465|Rotavirus_A|Japan|Homo_sapiens	0.191381
ON227292|Rotavirus_A|China|Homo_sapiens	0.191381
MW553029|Rotavirus_A|South_Africa|Homo_sapiens	0.191381
MW552930|Rotavirus_A|South_Africa|Homo_sapiens	0.191381
MW552919|Rotavirus_A|South_Africa|Homo_sapiens	0.191381
MW552963|Rotavirus_A|South_Africa|Homo_sapiens	0.191381
OR192389|Rotavirus_A|India|Homo_sapiens	0.191381
MN067091|Rotavirus_A|India|Homo_sapiens	0.191381
MW552479|Rotavirus_A|South_Africa|Homo_sapiens	0.191381
OR192385|Rotavirus_A|India|Homo_sapiens	0.191381
OP677628|Rotavirus_A|Kenya|Homo_sapiens	0.191381
OP677606|Rotavirus_A|Kenya|Homo_sapiens	0.191381
MZ095157|Rotavirus_A|Kenya|Homo_sapiens	0.191381
MZ095147|Rotavirus_A|Kenya|Homo_sapiens	0.191381
MZ095191|Rotavirus_A|Kenya|Homo_sapiens	0.191381
MZ094710|Rotavirus_A|Kenya|Homo_sapiens	0.191381
MZ094257|Rotavirus_A|Kenya|Homo_sapiens	0.191381
OP677727|Rotavirus_A|Kenya|Homo_sapiens	0.191381
MZ096926|Rotavirus_A|Kenya|Homo_sapiens	0.191381
MZ096122|Rotavirus_A|Kenya|Homo_sapiens	0.191381
OP677617|Rotavirus_A|Kenya|Homo_sapiens	0.191381
ON737422|Rotavirus_A|USA|Homo_sapiens	0.191381
LC105580|Rotavirus_A|Ghana|Homo_sapiens	0.191381
MG670643|Rotavirus_A|Dominican_Republic|Homo_sapiens	0.191381
MW715606|Rotavirus_A|Brazil|Homo_sapiens	0.191381
OR890165|Rotavirus_A|Ghana|Homo_sapiens	0.191381
LC227939|Rotavirus_A|India|Homo_sapiens	0.191381
KJ721721|Rotavirus_A|Brazil|Homo_sapiens	0.191381
KP882222|Rotavirus_A|Bangladesh|Homo_sapiens	0.191381
AB749795|Rotavirus_A|Malawi|	0.191381
MZ065985|Rotavirus_A|Benin|Homo_sapiens	0.191381
ON737356|Rotavirus_A|USA|Homo_sapiens	0.191381
OP487467|Rotavirus_A|USA|Homo_sapiens	0.191381
OP487390|Rotavirus_A|USA|Homo_sapiens	0.191381
OP487346|Rotavirus_A|USA|Homo_sapiens	0.191381
OP487335|Rotavirus_A|USA|Homo_sapiens	0.191381
KP198650|Rotavirus_A|Italy|Homo_sapiens	0.191381
KJ187599|Rotavirus_A|South_Korea|Homo_sapiens	0.191381
FJ947881|Rotavirus_A|USA|Homo_sapiens	0.191381
HQ392377|Rotavirus_A|Belgium|Homo_sapiens	0.191381
KP752742|Rotavirus_A|South_Africa|Homo_sapiens	0.191381
KP752549|Rotavirus_A|South_Africa|Homo_sapiens	0.191381
KJ753776|Rotavirus_A|South_Africa|Homo_sapiens	0.191381
KJ753674|Rotavirus_A|South_Africa|Homo_sapiens	0.191381
KJ753616|Rotavirus_A|South_Africa|Homo_sapiens	0.191381
KJ753093|Rotavirus_A|South_Africa|Homo_sapiens	0.191381
KJ752563|Rotavirus_A|South_Africa|Homo_sapiens	0.191381
KF636223|Rotavirus_A|South_Africa|Homo_sapiens	0.191381
MT854679|Rotavirus_A|South_Africa|Homo_sapiens	0.191381
MT854613|Rotavirus_A|South_Africa|Homo_sapiens	0.191381
MT854987|Rotavirus_A|South_Africa|Homo_sapiens	0.191381
KC195753|Rotavirus_A|Australia|Homo_sapiens	0.191381
LC172990|Rotavirus_A|Japan|Homo_sapiens	0.191381
LC172989|Rotavirus_A|Japan|Homo_sapiens	0.191381
LC172987|Rotavirus_A|Japan|Homo_sapiens	0.191381
LC172985|Rotavirus_A|Japan|Homo_sapiens	0.191381
LC172991|Rotavirus_A|Japan|Homo_sapiens	0.191381
KJ919314|Rotavirus_A|Hungary|Homo_sapiens	0.191381
JX027692|Rotavirus_A|Australia|Homo_sapiens	0.191381
KC769316|Rotavirus_A|Australia|Homo_sapiens	0.191381
KC769415|Rotavirus_A|Australia|Homo_sapiens	0.191381
JX027736|Rotavirus_A|Australia|Homo_sapiens	0.191381
JX027780|Rotavirus_A|Australia|Homo_sapiens	0.191381
JX027778|Rotavirus_A|Australia|Homo_sapiens	0.191381
JF490831|Rotavirus_A|USA|Homo_sapiens	0.191381
HQ392055|Rotavirus_A|Belgium|Homo_sapiens	0.191381
KJ626785|Rotavirus_A|Paraguay|Homo_sapiens	0.191381
HQ392278|Rotavirus_A|Belgium|Homo_sapiens	0.191381
KC193623|Rotavirus_A|Belgium|Homo_sapiens	0.191381
KJ559137|Rotavirus_A|Argentina|Homo_sapiens	0.191381
MG181282|Rotavirus_A|Malawi|Homo_sapiens	0.191381
KP752527|Rotavirus_A|South_Africa|Homo_sapiens	0.191381
KJ559177|Rotavirus_A|Argentina|Homo_sapiens	0.191381
KJ559162|Rotavirus_A|Argentina|Homo_sapiens	0.191381
OR192486|Rotavirus_A|India|Homo_sapiens	0.191381
HM773744|Rotavirus_A|USA|Homo_sapiens	0.191381
KP752888|Rotavirus_A|South_Africa|Homo_sapiens	0.191381
KJ752836|Rotavirus_A|South_Africa|Homo_sapiens	0.191381
KJ752273|Rotavirus_A|South_Africa|Homo_sapiens	0.191381
MT854833|Rotavirus_A|South_Africa|Homo_sapiens	0.191381
MT854822|Rotavirus_A|South_Africa|Homo_sapiens	0.191381
MT854492|Rotavirus_A|South_Africa|Homo_sapiens	0.191381
KP752671|Rotavirus_A|Swaziland|Homo_sapiens	0.191381
KJ751834|Rotavirus_A|South_Africa|Homo_sapiens	0.191381
KJ627024|Rotavirus_A|Paraguay|Homo_sapiens	0.191381
HM773623|Rotavirus_A|USA|Homo_sapiens	0.191381
HM773601|Rotavirus_A|USA|Homo_sapiens	0.191381
HM773590|Rotavirus_A|USA|Homo_sapiens	0.191381
HM773579|Rotavirus_A|USA|Homo_sapiens	0.191381
HM534672|Rotavirus_A|USA|Homo_sapiens	0.191381
HQ702251|Rotavirus_A|USA|Homo_sapiens	0.191381
KC215562|Rotavirus_A|USA|Homo_sapiens	0.191381
KP752648|Rotavirus_A|Togo|Homo_sapiens	0.191381
LC751294|Rotavirus_A|Japan|Homo_sapiens	0.191381
LC751217|Rotavirus_A|Japan|Homo_sapiens	0.191381
LC751216|Rotavirus_A|Japan|Homo_sapiens	0.191381
LC751281|Rotavirus_A|Japan|Homo_sapiens	0.191381
KF636289|Rotavirus_A|Cameroon|Homo_sapiens	0.191381
OR192496|Rotavirus_A|India|Homo_sapiens	0.191381
OR192493|Rotavirus_A|India|Homo_sapiens	0.191381
MN066743|Rotavirus_A|India|Homo_sapiens	0.191381
OR192492|Rotavirus_A|India|Homo_sapiens	0.191381
JF490897|Rotavirus_A|USA|Homo_sapiens	0.191381
JX027708|Rotavirus_A|Australia|Homo_sapiens	0.191381
KT921113|Rotavirus_A|USA|Homo_sapiens	0.191381
KU738590|Rotavirus_A|India|Homo_sapiens	0.191381
MN066946|Rotavirus_A|India|Homo_sapiens	0.191381
KT918578|Rotavirus_A|USA|Homo_sapiens	0.191381
KT918611|Rotavirus_A|USA|Homo_sapiens	0.191381
KT918677|Rotavirus_A|USA|Homo_sapiens	0.191381
KT918776|Rotavirus_A|USA|Homo_sapiens	0.191381
KT918853|Rotavirus_A|USA|Homo_sapiens	0.191381
KT918974|Rotavirus_A|USA|Homo_sapiens	0.191381
KT918985|Rotavirus_A|USA|Homo_sapiens	0.191381
KT919029|Rotavirus_A|USA|Homo_sapiens	0.191381
KT919095|Rotavirus_A|USA|Homo_sapiens	0.191381
KT919183|Rotavirus_A|USA|Homo_sapiens	0.191381
KT919194|Rotavirus_A|USA|Homo_sapiens	0.191381
KT919249|Rotavirus_A|USA|Homo_sapiens	0.191381
KT919304|Rotavirus_A|USA|Homo_sapiens	0.191381
KT919348|Rotavirus_A|USA|Homo_sapiens	0.191381
KT919536|Rotavirus_A|USA|Homo_sapiens	0.191381
KT919668|Rotavirus_A|USA|Homo_sapiens	0.191381
KT919789|Rotavirus_A|USA|Homo_sapiens	0.191381
KT919844|Rotavirus_A|USA|Homo_sapiens	0.191381
KT919965|Rotavirus_A|USA|Homo_sapiens	0.191381
MF168241|Rotavirus_A|USA|Homo_sapiens	0.191381
KT919679|Rotavirus_A|USA|Homo_sapiens	0.191381
KT918589|Rotavirus_A|USA|Homo_sapiens	0.191381
KT918721|Rotavirus_A|USA|Homo_sapiens	0.191381
KT918743|Rotavirus_A|USA|Homo_sapiens	0.191381
KT918820|Rotavirus_A|USA|Homo_sapiens	0.191381
KT919877|Rotavirus_A|USA|Homo_sapiens	0.191381
KT918644|Rotavirus_A|USA|Homo_sapiens	0.191381
KT919007|Rotavirus_A|USA|Homo_sapiens	0.191381
KT919282|Rotavirus_A|USA|Homo_sapiens	0.191381
KT919337|Rotavirus_A|USA|Homo_sapiens	0.191381
KT919569|Rotavirus_A|USA|Homo_sapiens	0.191381
KT919580|Rotavirus_A|USA|Homo_sapiens	0.191381
KT919712|Rotavirus_A|USA|Homo_sapiens	0.191381
KT918479|Rotavirus_A|USA|Homo_sapiens	0.191381
KT919436|Rotavirus_A|USA|Homo_sapiens	0.191381
KT919932|Rotavirus_A|USA|Homo_sapiens	0.191381
MF168324|Rotavirus_A|USA|Homo_sapiens	0.191381
MF168201|Rotavirus_A|USA|Homo_sapiens	0.191381
MF168119|Rotavirus_A|USA|Homo_sapiens	0.191381
MF168107|Rotavirus_A|USA|Homo_sapiens	0.191381
KT919425|Rotavirus_A|USA|Homo_sapiens	0.191381
KT919822|Rotavirus_A|USA|Homo_sapiens	0.191381
KT919910|Rotavirus_A|USA|Homo_sapiens	0.191381
KT918655|Rotavirus_A|USA|Homo_sapiens	0.191381
KT919161|Rotavirus_A|USA|Homo_sapiens	0.191381
KT919073|Rotavirus_A|USA|Homo_sapiens	0.191381
MZ065765|Rotavirus_A|Benin|Homo_sapiens	0.191381
KT919646|Rotavirus_A|USA|Homo_sapiens	0.191381
OR192461|Rotavirus_A|India|Homo_sapiens	0.191381
LC374129|Rotavirus_A|Nepal|Homo_sapiens	0.191381
LC105437|Rotavirus_A|Japan|Homo_sapiens	0.191381
JN258830|Rotavirus_A|Belgium|Homo_sapiens	0.191381
MZ065820|Rotavirus_A|Benin|Homo_sapiens	0.191381
EF583029|Rotavirus_A||	0.191381
JN258886|Rotavirus_A|Belgium|Homo_sapiens	0.191381
LC438379|Rotavirus_A|Japan|Homo_sapiens	0.191381
KP753190|Rotavirus_A|South_Africa|Sus_scrofa_domesticus	0.191381
KR705443|Rotavirus_A|Belgium|Homo_sapiens	0.191462
JF460823|Rotavirus_A|Belgium|Homo_sapiens	0.191462
OR192407|Rotavirus_A|India|Homo_sapiens	0.191462
OR192491|Rotavirus_A|India|Homo_sapiens	0.191462
OM450944|Rotavirus_A|China|Oryctolagus_cuniculus	0.19148
KP882189|Rotavirus_A|Bangladesh|Homo_sapiens	0.191705
ON737301|Rotavirus_A|USA|Homo_sapiens	0.191804
KU243544|Rotavirus_A|China|Homo_sapiens	0.191804
LC751298|Rotavirus_A|Japan|Homo_sapiens	0.191804
LC172995|Rotavirus_A|Japan|Homo_sapiens	0.191804
LC172982|Rotavirus_A|Japan|Homo_sapiens	0.191804
LC172979|Rotavirus_A|Japan|Homo_sapiens	0.191804
LC172919|Rotavirus_A|Japan|Homo_sapiens	0.191804
LC172914|Rotavirus_A|Japan|Homo_sapiens	0.191804
LC172880|Rotavirus_A|Japan|Homo_sapiens	0.191804
LC172858|Rotavirus_A|Japan|Homo_sapiens	0.191804
LC172840|Rotavirus_A|Japan|Homo_sapiens	0.191804
LC173007|Rotavirus_A|Japan|Homo_sapiens	0.191804
LC172966|Rotavirus_A|Japan|Homo_sapiens	0.191804
LC172894|Rotavirus_A|Japan|Homo_sapiens	0.191804
LC172888|Rotavirus_A|Japan|Homo_sapiens	0.191804
LC172903|Rotavirus_A|Japan|Homo_sapiens	0.191804
LC751211|Rotavirus_A|Japan|Homo_sapiens	0.191804
LC172924|Rotavirus_A|Japan|Homo_sapiens	0.191804
LC172923|Rotavirus_A|Japan|Homo_sapiens	0.191804
LC172922|Rotavirus_A|Japan|Homo_sapiens	0.191804
LC172912|Rotavirus_A|Japan|Homo_sapiens	0.191804
LC172926|Rotavirus_A|Japan|Homo_sapiens	0.191804
LC172900|Rotavirus_A|Japan|Homo_sapiens	0.191804
LC462854|Rotavirus_A|Japan|Homo_sapiens	0.191804
LC172844|Rotavirus_A|Japan|Homo_sapiens	0.191804
LC172843|Rotavirus_A|Japan|Homo_sapiens	0.191804
LC172839|Rotavirus_A|Japan|Homo_sapiens	0.191804
LC172838|Rotavirus_A|Japan|Homo_sapiens	0.191804
LC172837|Rotavirus_A|Japan|Homo_sapiens	0.191804
LC066661|Rotavirus_A|Thailand|Homo_sapiens	0.191804
LC066650|Rotavirus_A|Thailand|Homo_sapiens	0.191804
MG996058|Rotavirus_A|Singapore|Homo_sapiens	0.191804
MG996062|Rotavirus_A|Singapore|Homo_sapiens	0.191804
MG996061|Rotavirus_A|Singapore|Homo_sapiens	0.191804
MG996057|Rotavirus_A|Singapore|Homo_sapiens	0.191804
MG996060|Rotavirus_A|Singapore|Homo_sapiens	0.191804
MT732509|Rotavirus_A|Japan|Homo_sapiens	0.191804
LC386065|Rotavirus_A|Japan|Homo_sapiens	0.191804
MF044131|Rotavirus_A|Taiwan|Homo_sapiens	0.191804
KP007184|Rotavirus_A|Philippines|Homo_sapiens	0.191804
MG670639|Rotavirus_A|Dominican_Republic|Homo_sapiens	0.191804
LC469417|Rotavirus_A|Indonesia|Homo_sapiens	0.191804
AB975654|Rotavirus_A|Japan|Homo_sapiens	0.191804
AB975661|Rotavirus_A|Japan|Homo_sapiens	0.191804
AB975624|Rotavirus_A|Japan|Homo_sapiens	0.191804
LC542418|Rotavirus_A|Japan|Homo_sapiens	0.191804
LC542429|Rotavirus_A|Japan|Homo_sapiens	0.191804
LC542330|Rotavirus_A|Japan|Homo_sapiens	0.191804
MZ407377|Rotavirus_A|China|Homo_sapiens	0.191804
ON736938|Rotavirus_A|Paraguay|Homo_sapiens	0.191804
OR712258|Rotavirus_A|China|Homo_sapiens	0.191804
OR712256|Rotavirus_A|China|Homo_sapiens	0.191804
OR475349|Rotavirus_A|China|Homo_sapiens	0.191804
OR712257|Rotavirus_A|China|Homo_sapiens	0.191804
OR712252|Rotavirus_A|China|Homo_sapiens	0.191804
MH569746|Rotavirus_A|Brazil|Homo_sapiens	0.191804
LC491454|Rotavirus_A|Viet_Nam|Homo_sapiens	0.191804
MW280908|Rotavirus_A|Italy|Homo_sapiens	0.191804
LC469404|Rotavirus_A|Indonesia|Homo_sapiens	0.191804
LC784644|Rotavirus_A|Viet_Nam|	0.191804
LC784623|Rotavirus_A|Viet_Nam|	0.191804
LC784729|Rotavirus_A|Viet_Nam|	0.191804
LC784676|Rotavirus_A|Viet_Nam|	0.191804
LC784719|Rotavirus_A|Viet_Nam|	0.191804
KX880417|Rotavirus_A|Germany|Homo_sapiens	0.191804
MW552017|Rotavirus_A|South_Africa|Homo_sapiens	0.191804
LC514470|Rotavirus_A|Thailand|Homo_sapiens	0.191804
LC784740|Rotavirus_A|Viet_Nam|	0.191804
KX362667|Rotavirus_A|Viet_Nam|Homo_sapiens	0.191804
KX362645|Rotavirus_A|Viet_Nam|Homo_sapiens	0.191804
KX362744|Rotavirus_A|Viet_Nam|Homo_sapiens	0.191804
KX362656|Rotavirus_A|Viet_Nam|Homo_sapiens	0.191804
KX362580|Rotavirus_A|Viet_Nam|Homo_sapiens	0.191804
KX171515|Rotavirus_A|South_Korea|Homo_sapiens	0.191804
KC443200|Rotavirus_A|Australia|Homo_sapiens	0.191804
KJ919372|Rotavirus_A|Hungary|Homo_sapiens	0.191804
LC066161|Rotavirus_A|Viet_Nam|Homo_sapiens	0.191804
LC066150|Rotavirus_A|Viet_Nam|Homo_sapiens	0.191804
LC174966|Rotavirus_A|Viet_Nam|Homo_sapiens	0.191804
MG996059|Rotavirus_A|Singapore|Homo_sapiens	0.191804
LC477450|Rotavirus_A|Japan|Homo_sapiens	0.191804
KC443378|Rotavirus_A|Australia|Homo_sapiens	0.191804
LC569080|Rotavirus_A|Japan|Homo_sapiens	0.191804
KJ919339|Rotavirus_A|Hungary|Homo_sapiens	0.191804
KJ919331|Rotavirus_A|Hungary|Homo_sapiens	0.191804
KC442903|Rotavirus_A|USA|Homo_sapiens	0.191804
KJ919379|Rotavirus_A|Hungary|Homo_sapiens	0.191804
MW552875|Rotavirus_A|South_Africa|Homo_sapiens	0.191804
MW552567|Rotavirus_A|South_Africa|Homo_sapiens	0.191804
MW552413|Rotavirus_A|South_Africa|Homo_sapiens	0.191804
MW552402|Rotavirus_A|South_Africa|Homo_sapiens	0.191804
KJ753270|Rotavirus_A|South_Africa|Homo_sapiens	0.191804
MN479077|Rotavirus_A|USA|Homo_sapiens	0.191804
MN479033|Rotavirus_A|USA|Homo_sapiens	0.191804
MN479032|Rotavirus_A|USA|Homo_sapiens	0.191804
MN479029|Rotavirus_A|USA|Homo_sapiens	0.191804
MN479027|Rotavirus_A|USA|Homo_sapiens	0.191804
MN479026|Rotavirus_A|USA|Homo_sapiens	0.191804
MN479025|Rotavirus_A|USA|Homo_sapiens	0.191804
MN479023|Rotavirus_A|USA|Homo_sapiens	0.191804
MN479022|Rotavirus_A|USA|Homo_sapiens	0.191804
MN479018|Rotavirus_A|USA|Homo_sapiens	0.191804
MN479016|Rotavirus_A|USA|Homo_sapiens	0.191804
MN478971|Rotavirus_A|USA|Homo_sapiens	0.191804
MN479031|Rotavirus_A|USA|Homo_sapiens	0.191804
MN479017|Rotavirus_A|USA|Homo_sapiens	0.191804
KJ721726|Rotavirus_A|Brazil|Homo_sapiens	0.191804
KJ626715|Rotavirus_A|Paraguay|Homo_sapiens	0.191804
KJ627161|Rotavirus_A|Paraguay|Homo_sapiens	0.191804
KJ626965|Rotavirus_A|Paraguay|Homo_sapiens	0.191804
KJ626751|Rotavirus_A|Paraguay|Homo_sapiens	0.191804
KJ721725|Rotavirus_A|Brazil|Homo_sapiens	0.191804
KC443029|Rotavirus_A|USA|Homo_sapiens	0.191804
KC442870|Rotavirus_A|USA|Homo_sapiens	0.191804
KC834713|Rotavirus_A|Australia|Homo_sapiens	0.191804
KX171513|Rotavirus_A|South_Korea|Homo_sapiens	0.191804
KX171510|Rotavirus_A|South_Korea|Homo_sapiens	0.191804
KX363245|Rotavirus_A|Viet_Nam|Homo_sapiens	0.191804
KX362832|Rotavirus_A|Viet_Nam|Homo_sapiens	0.191804
KX363117|Rotavirus_A|Viet_Nam|Homo_sapiens	0.191804
KX363192|Rotavirus_A|Viet_Nam|Homo_sapiens	0.191804
KX363213|Rotavirus_A|Viet_Nam|Homo_sapiens	0.191804
KC443730|Rotavirus_A|Australia|Homo_sapiens	0.191804
KC443288|Rotavirus_A|Australia|Homo_sapiens	0.191804
KC443433|Rotavirus_A|Australia|Homo_sapiens	0.191804
KR705190|Rotavirus_A|Belgium|Homo_sapiens	0.191804
MW552259|Rotavirus_A|South_Africa|Homo_sapiens	0.191804
MW552182|Rotavirus_A|South_Africa|Homo_sapiens	0.191804
MT232609|Rotavirus_A|USA|Homo_sapiens	0.191804
MT232598|Rotavirus_A|USA|Homo_sapiens	0.191804
MT232587|Rotavirus_A|USA|Homo_sapiens	0.191804
MT232576|Rotavirus_A|USA|Homo_sapiens	0.191804
MT579412|Rotavirus_A|Brazil|Homo_sapiens	0.191804
KM660257|Rotavirus_A|Cameroon|Homo_sapiens	0.191804
KM660256|Rotavirus_A|Cameroon|Homo_sapiens	0.191804
KM660253|Rotavirus_A|Cameroon|Homo_sapiens	0.191804
MT163248|Rotavirus_A|South_Africa|Homo_sapiens	0.191804
LC406786|Rotavirus_A|Kenya|Homo_sapiens	0.191804
MF184806|Rotavirus_A|USA|Homo_sapiens	0.191804
MF184787|Rotavirus_A|USA|Homo_sapiens	0.191804
KX655462|Rotavirus_A|Uganda|Homo_sapiens	0.191804
KX171519|Rotavirus_A|South_Korea|Homo_sapiens	0.191804
LC173005|Rotavirus_A|Japan|Homo_sapiens	0.191804
LC173004|Rotavirus_A|Japan|Homo_sapiens	0.191804
LC477451|Rotavirus_A|Japan|Homo_sapiens	0.191804
MF168163|Rotavirus_A|USA|Homo_sapiens	0.191804
LC215254|Rotavirus_A|Viet_Nam|Homo_sapiens	0.191804
LC066183|Rotavirus_A|Viet_Nam|Homo_sapiens	0.191804
KC443018|Rotavirus_A|USA|Homo_sapiens	0.191804
KC442951|Rotavirus_A|USA|Homo_sapiens	0.191804
OR192401|Rotavirus_A|India|Homo_sapiens	0.191804
MZ066282|Rotavirus_A|Benin|Homo_sapiens	0.191804
MZ065886|Rotavirus_A|Benin|Homo_sapiens	0.191804
MW552941|Rotavirus_A|South_Africa|Homo_sapiens	0.191804
OR192387|Rotavirus_A|India|Homo_sapiens	0.191804
MZ095169|Rotavirus_A|Kenya|Homo_sapiens	0.191804
MZ096067|Rotavirus_A|Kenya|Homo_sapiens	0.191804
OP677749|Rotavirus_A|Kenya|Homo_sapiens	0.191804
OR192381|Rotavirus_A|India|Homo_sapiens	0.191804
OR192380|Rotavirus_A|India|Homo_sapiens	0.191804
JX965133|Rotavirus_A|Australia|Homo_sapiens	0.191804
ON737477|Rotavirus_A|USA|Homo_sapiens	0.191804
ON737433|Rotavirus_A|USA|Homo_sapiens	0.191804
ON791876|Rotavirus_A|Malawi|Homo_sapiens	0.191804
ON791973|Rotavirus_A|Malawi|Homo_sapiens	0.191804
MT579410|Rotavirus_A|Brazil|Homo_sapiens	0.191804
ON736974|Rotavirus_A|Guatemala|Homo_sapiens	0.191804
LC785047|Rotavirus_A|Viet_Nam|	0.191804
LC784948|Rotavirus_A|Viet_Nam|	0.191804
MH166402|Rotavirus_A|Pakistan|Homo_sapiens	0.191804
OR890153|Rotavirus_A|Ghana|Homo_sapiens	0.191804
OR890151|Rotavirus_A|Ghana|Homo_sapiens	0.191804
OR890162|Rotavirus_A|Ghana|Homo_sapiens	0.191804
OR890160|Rotavirus_A|Ghana|Homo_sapiens	0.191804
OR890159|Rotavirus_A|Ghana|Homo_sapiens	0.191804
OR890158|Rotavirus_A|Ghana|Homo_sapiens	0.191804
KC443134|Rotavirus_A|Australia|Homo_sapiens	0.191804
KP882035|Rotavirus_A|Bangladesh|Homo_sapiens	0.191804
MZ066029|Rotavirus_A|Benin|Homo_sapiens	0.191804
KU714455|Rotavirus_A|Malawi|Homo_sapiens	0.191804
AB749797|Rotavirus_A|Malawi|	0.191804
AB749805|Rotavirus_A|Malawi|	0.191804
AB749804|Rotavirus_A|Malawi|	0.191804
MT163204|Rotavirus_A|Rwanda|Homo_sapiens	0.191804
EF583025|Rotavirus_A||	0.191804
OR789903|Rotavirus_A|USA|Homo_sapiens	0.191804
MN479111|Rotavirus_A|USA|Homo_sapiens	0.191804
MN479100|Rotavirus_A|USA|Homo_sapiens	0.191804
MN479085|Rotavirus_A|USA|Homo_sapiens	0.191804
MN479082|Rotavirus_A|USA|Homo_sapiens	0.191804
MN479075|Rotavirus_A|USA|Homo_sapiens	0.191804
HQ650116|Rotavirus_A|USA|Homo_sapiens	0.191804
DQ870505|Rotavirus_A|USA|	0.191804
KC443587|Rotavirus_A|Australia|Homo_sapiens	0.191804
LC001952|Rotavirus_A|Japan|Homo_sapiens	0.191804
LC001949|Rotavirus_A|Japan|Homo_sapiens	0.191804
MZ065996|Rotavirus_A|Benin|Homo_sapiens	0.191804
KP198628|Rotavirus_A|Italy|Homo_sapiens	0.191804
LC751290|Rotavirus_A|Japan|Homo_sapiens	0.191804
MT723917|Rotavirus_A|Japan|Homo_sapiens	0.191804
ON737378|Rotavirus_A|USA|Homo_sapiens	0.191804
ON737367|Rotavirus_A|USA|Homo_sapiens	0.191804
ON737345|Rotavirus_A|USA|Homo_sapiens	0.191804
OP487500|Rotavirus_A|USA|Homo_sapiens	0.191804
OP487489|Rotavirus_A|USA|Homo_sapiens	0.191804
OP487478|Rotavirus_A|USA|Homo_sapiens	0.191804
OP487456|Rotavirus_A|USA|Homo_sapiens	0.191804
OR789905|Rotavirus_A|USA|Homo_sapiens	0.191804
OR789901|Rotavirus_A|USA|Homo_sapiens	0.191804
OR789900|Rotavirus_A|USA|Homo_sapiens	0.191804
OR789904|Rotavirus_A|USA|Homo_sapiens	0.191804
OR789897|Rotavirus_A|USA|Homo_sapiens	0.191804
EF554137|Rotavirus_A|Italy|	0.191804
JQ863309|Rotavirus_A|Indonesia|Homo_sapiens	0.191804
FJ947826|Rotavirus_A|USA|Homo_sapiens	0.191804
FJ947749|Rotavirus_A|USA|Homo_sapiens	0.191804
FJ947406|Rotavirus_A|USA|Homo_sapiens	0.191804
FJ947285|Rotavirus_A|USA|Homo_sapiens	0.191804
FJ947848|Rotavirus_A|USA|Homo_sapiens	0.191804
LC439261|Rotavirus_A|Ghana|Homo_sapiens	0.191804
JN258912|Rotavirus_A|Belgium|Homo_sapiens	0.191804
JN258783|Rotavirus_A|Belgium|Homo_sapiens	0.191804
KP752426|Rotavirus_A|South_Africa|Homo_sapiens	0.191804
KJ752969|Rotavirus_A|South_Africa|Homo_sapiens	0.191804
KJ753248|Rotavirus_A|South_Africa|Homo_sapiens	0.191804
KJ752497|Rotavirus_A|South_Africa|Homo_sapiens	0.191804
MT855119|Rotavirus_A|South_Africa|Homo_sapiens	0.191804
MT855031|Rotavirus_A|South_Africa|Homo_sapiens	0.191804
MT855108|Rotavirus_A|South_Africa|Homo_sapiens	0.191804
KP645311|Rotavirus_A|Australia|Homo_sapiens	0.191804
KP645256|Rotavirus_A|Australia|Homo_sapiens	0.191804
HQ392062|Rotavirus_A|Belgium|Homo_sapiens	0.191804
LC172994|Rotavirus_A|Japan|Homo_sapiens	0.191804
LC172993|Rotavirus_A|Japan|Homo_sapiens	0.191804
KU048535|Rotavirus_A|Italy|Homo_sapiens	0.191804
KU048533|Rotavirus_A|Italy|Homo_sapiens	0.191804
KU048532|Rotavirus_A|Italy|Homo_sapiens	0.191804
KU048531|Rotavirus_A|Italy|Homo_sapiens	0.191804
KU048530|Rotavirus_A|Italy|Homo_sapiens	0.191804
KU048529|Rotavirus_A|Italy|Homo_sapiens	0.191804
KU048528|Rotavirus_A|Italy|Homo_sapiens	0.191804
MN206117|Rotavirus_A|Russia|Homo_sapiens	0.191804
ON737757|Rotavirus_A|Ghana|Homo_sapiens	0.191804
MZ094677|Rotavirus_A|Kenya|Homo_sapiens	0.191804
MZ094949|Rotavirus_A|Kenya|Homo_sapiens	0.191804
HQ392245|Rotavirus_A|Belgium|Homo_sapiens	0.191804
KJ626740|Rotavirus_A|Paraguay|Homo_sapiens	0.191804
KJ627063|Rotavirus_A|Paraguay|Homo_sapiens	0.191804
KJ626593|Rotavirus_A|Paraguay|Homo_sapiens	0.191804
KJ626502|Rotavirus_A|Paraguay|Homo_sapiens	0.191804
HQ392209|Rotavirus_A|Belgium|Homo_sapiens	0.191804
MG181931|Rotavirus_A|Malawi|Homo_sapiens	0.191804
MG181271|Rotavirus_A|Malawi|Homo_sapiens	0.191804
JF490567|Rotavirus_A|USA|Homo_sapiens	0.191804
JF490754|Rotavirus_A|USA|Homo_sapiens	0.191804
HQ392003|Rotavirus_A|Belgium|Homo_sapiens	0.191804
JF490160|Rotavirus_A|Australia|Homo_sapiens	0.191804
OR192484|Rotavirus_A|India|Homo_sapiens	0.191804
OR192485|Rotavirus_A|India|Homo_sapiens	0.191804
KJ753800|Rotavirus_A|South_Africa|Homo_sapiens	0.191804
MT855350|Rotavirus_A|South_Africa|Homo_sapiens	0.191804
MT854866|Rotavirus_A|South_Africa|Homo_sapiens	0.191804
KJ752317|Rotavirus_A|South_Africa|Homo_sapiens	0.191804
OR192477|Rotavirus_A|India|Homo_sapiens	0.191804
OR192475|Rotavirus_A|India|Homo_sapiens	0.191804
KJ627138|Rotavirus_A|Paraguay|Homo_sapiens	0.191804
KJ626871|Rotavirus_A|Paraguay|Homo_sapiens	0.191804
KJ627089|Rotavirus_A|Paraguay|Homo_sapiens	0.191804
KJ627047|Rotavirus_A|Paraguay|Homo_sapiens	0.191804
KJ626818|Rotavirus_A|Paraguay|Homo_sapiens	0.191804
KJ559345|Rotavirus_A|Paraguay|Homo_sapiens	0.191804
KJ626671|Rotavirus_A|Paraguay|Homo_sapiens	0.191804
KJ626627|Rotavirus_A|Paraguay|Homo_sapiens	0.191804
MN632753|Rotavirus_A|Rwanda|Homo_sapiens	0.191804
HM773612|Rotavirus_A|USA|Homo_sapiens	0.191804
KP882321|Rotavirus_A|Ghana|Homo_sapiens	0.191804
MZ066161|Rotavirus_A|Benin|Homo_sapiens	0.191804
MZ066051|Rotavirus_A|Benin|Homo_sapiens	0.191804
MZ065941|Rotavirus_A|Benin|Homo_sapiens	0.191804
MZ065732|Rotavirus_A|Benin|Homo_sapiens	0.191804
KM660236|Rotavirus_A|Cameroon|Homo_sapiens	0.191804
OR192464|Rotavirus_A|India|Homo_sapiens	0.191804
JX027868|Rotavirus_A|Australia|Homo_sapiens	0.191804
OR192462|Rotavirus_A|India|Homo_sapiens	0.191804
KF636146|Rotavirus_A|Zambia|Homo_sapiens	0.191804
KP752945|Rotavirus_A|Togo|Homo_sapiens	0.191804
AB861945|Rotavirus_A|Kenya|Homo_sapiens	0.191804
OR192495|Rotavirus_A|India|Homo_sapiens	0.191804
OR192494|Rotavirus_A|India|Homo_sapiens	0.191804
MN066913|Rotavirus_A|India|Homo_sapiens	0.191804
MN067069|Rotavirus_A|India|Homo_sapiens	0.191804
MN067047|Rotavirus_A|India|Homo_sapiens	0.191804
OR192489|Rotavirus_A|India|Homo_sapiens	0.191804
MN067132|Rotavirus_A|India|Homo_sapiens	0.191804
MN066982|Rotavirus_A|India|Homo_sapiens	0.191804
MN066865|Rotavirus_A|India|Homo_sapiens	0.191804
MN066854|Rotavirus_A|India|Homo_sapiens	0.191804
MN066772|Rotavirus_A|India|Homo_sapiens	0.191804
MZ096981|Rotavirus_A|Kenya|Homo_sapiens	0.191804
MZ093918|Rotavirus_A|Kenya|Homo_sapiens	0.191804
MZ093879|Rotavirus_A|Kenya|Homo_sapiens	0.191804
MZ093709|Rotavirus_A|Kenya|Homo_sapiens	0.191804
MZ093668|Rotavirus_A|Kenya|Homo_sapiens	0.191804
MZ093825|Rotavirus_A|Kenya|Homo_sapiens	0.191804
MZ093698|Rotavirus_A|Kenya|Homo_sapiens	0.191804
MZ093847|Rotavirus_A|Kenya|Homo_sapiens	0.191804
MT737399|Rotavirus_A|Mozambique|Homo_sapiens	0.191804
MT855306|Rotavirus_A|South_Africa|Homo_sapiens	0.191804
DQ146671|Rotavirus_A|Bangladesh|Homo_sapiens	0.191804
LC751200|Rotavirus_A|Japan|Homo_sapiens	0.191804
MW384275|Rotavirus_A|China|Homo_sapiens	0.191804
AB714258|Rotavirus_A|Viet_Nam|Homo_sapiens	0.191804
LC469413|Rotavirus_A|Indonesia|Homo_sapiens	0.191804
OR192454|Rotavirus_A|India|Homo_sapiens	0.191804
OR192449|Rotavirus_A|India|Homo_sapiens	0.191804
OR192445|Rotavirus_A|India|Homo_sapiens	0.191804
MN067080|Rotavirus_A|India|Homo_sapiens	0.191804
KT918413|Rotavirus_A|USA|Homo_sapiens	0.191804
KT918457|Rotavirus_A|USA|Homo_sapiens	0.191804
KT918490|Rotavirus_A|USA|Homo_sapiens	0.191804
KT918600|Rotavirus_A|USA|Homo_sapiens	0.191804
KT918666|Rotavirus_A|USA|Homo_sapiens	0.191804
KT918754|Rotavirus_A|USA|Homo_sapiens	0.191804
KT918930|Rotavirus_A|USA|Homo_sapiens	0.191804
KT918941|Rotavirus_A|USA|Homo_sapiens	0.191804
KT919227|Rotavirus_A|USA|Homo_sapiens	0.191804
KT919591|Rotavirus_A|USA|Homo_sapiens	0.191804
KT919701|Rotavirus_A|USA|Homo_sapiens	0.191804
KT918787|Rotavirus_A|USA|Homo_sapiens	0.191804
KT919954|Rotavirus_A|USA|Homo_sapiens	0.191804
MF168154|Rotavirus_A|USA|Homo_sapiens	0.191804
KT918556|Rotavirus_A|USA|Homo_sapiens	0.191804
KT919756|Rotavirus_A|USA|Homo_sapiens	0.191804
KT918765|Rotavirus_A|USA|Homo_sapiens	0.191804
KT919558|Rotavirus_A|USA|Homo_sapiens	0.191804
KT918809|Rotavirus_A|USA|Homo_sapiens	0.191804
KT919238|Rotavirus_A|USA|Homo_sapiens	0.191804
KT919260|Rotavirus_A|USA|Homo_sapiens	0.191804
KT919778|Rotavirus_A|USA|Homo_sapiens	0.191804
KT919899|Rotavirus_A|USA|Homo_sapiens	0.191804
KT919084|Rotavirus_A|USA|Homo_sapiens	0.191804
KT918798|Rotavirus_A|USA|Homo_sapiens	0.191804
MZ065721|Rotavirus_A|Benin|Homo_sapiens	0.191804
MZ065655|Rotavirus_A|Benin|Homo_sapiens	0.191804
MZ065831|Rotavirus_A|Benin|Homo_sapiens	0.191804
MZ065842|Rotavirus_A|Benin|Homo_sapiens	0.191804
OR192442|Rotavirus_A|India|Homo_sapiens	0.191804
KJ753292|Rotavirus_A|Zimbabwe|Homo_sapiens	0.191804
DQ146660|Rotavirus_A|Bangladesh|	0.191804
LC374206|Rotavirus_A|Nepal|Homo_sapiens	0.191804
LC019052|Rotavirus_A|Myanmar|Homo_sapiens	0.191804
MK302424|Rotavirus_A|India|Homo_sapiens	0.191804
MZ097080|Rotavirus_A|Kenya|Homo_sapiens	0.191804
MZ096596|Rotavirus_A|Kenya|Homo_sapiens	0.191804
MZ096849|Rotavirus_A|Kenya|Homo_sapiens	0.191804
MZ096827|Rotavirus_A|Kenya|Homo_sapiens	0.191804
KJ753030|Rotavirus_A|South_Africa|Homo_sapiens	0.191804
MZ095125|Rotavirus_A|Kenya|Homo_sapiens	0.191804
ON991957|Rotavirus_A|China|Homo_sapiens	0.191804
KF371840|Rotavirus_A|China|Homo_sapiens	0.191804
KT920618|Rotavirus_A|USA|Homo_sapiens	0.191804
KT920783|Rotavirus_A|USA|Homo_sapiens	0.191804
KT920794|Rotavirus_A|USA|Homo_sapiens	0.191804
KT920827|Rotavirus_A|USA|Homo_sapiens	0.191804
KT920959|Rotavirus_A|USA|Homo_sapiens	0.191804
KT921124|Rotavirus_A|USA|Homo_sapiens	0.191804
KP752982|Rotavirus_A|South_Africa|Homo_sapiens	0.191804
MZ065754|Rotavirus_A|Benin|Homo_sapiens	0.191804
PP566208|Rotavirus_A|China|Sus_scrofa	0.191804
LC774615|Rotavirus_A|Japan|Homo_sapiens	0.191804
KF835889|Rotavirus_A|Hungary|Homo_sapiens	0.191804
KY053208|Rotavirus_A|Saint_Kitts_and_Nevis|Sus_scrofa	0.191804
MH238213|Rotavirus_A|Spain|Sus_scrofa	0.191804
KU739903|Rotavirus_A|Taiwan|Sus_scrofa	0.191804
KT223482|Rotavirus_A|Belgium|Homo_sapiens	0.191868
KR705366|Rotavirus_A|Belgium|Homo_sapiens	0.191885
KR705421|Rotavirus_A|Belgium|Homo_sapiens	0.191885
LC074734|Rotavirus_A|Viet_Nam|Homo_sapiens	0.191885
OR192351|Rotavirus_A|India|Homo_sapiens	0.191966
KP881925|Rotavirus_A|Bangladesh|Homo_sapiens	0.191966
KT223479|Rotavirus_A|Belgium|Homo_sapiens	0.192047
LC328227|Rotavirus_A|Japan|Felis_catus	0.192226
LC172983|Rotavirus_A|Japan|Homo_sapiens	0.192226
LC751260|Rotavirus_A|Japan|Homo_sapiens	0.192226
LC751229|Rotavirus_A|Japan|Homo_sapiens	0.192226
LC751269|Rotavirus_A|Japan|Homo_sapiens	0.192226
LC172980|Rotavirus_A|Japan|Homo_sapiens	0.192226
LC172925|Rotavirus_A|Japan|Homo_sapiens	0.192226
LC172848|Rotavirus_A|Japan|Homo_sapiens	0.192226
LC468235|Rotavirus_A|Japan|Homo_sapiens	0.192226
LC751226|Rotavirus_A|Japan|Homo_sapiens	0.192226
MF044142|Rotavirus_A|Taiwan|Homo_sapiens	0.192226
LC105426|Rotavirus_A|Japan|Homo_sapiens	0.192226
LC105393|Rotavirus_A|Japan|Homo_sapiens	0.192226
LC105003|Rotavirus_A|Japan|Homo_sapiens	0.192226
AB975671|Rotavirus_A|Japan|Homo_sapiens	0.192226
MH704718|Rotavirus_A|Indonesia|Homo_sapiens	0.192226
OR712250|Rotavirus_A|China|Homo_sapiens	0.192226
MH569744|Rotavirus_A|Brazil|Homo_sapiens	0.192226
LC477456|Rotavirus_A|Japan|Homo_sapiens	0.192226
KU550267|Rotavirus_A|Spain|Homo_sapiens	0.192226
KU550264|Rotavirus_A|Spain|Homo_sapiens	0.192226
KU550262|Rotavirus_A|Spain|Homo_sapiens	0.192226
LC386076|Rotavirus_A|Japan|Homo_sapiens	0.192226
OP082191|Rotavirus_A|Tanzania|Homo_sapiens	0.192226
LC784686|Rotavirus_A|Viet_Nam|	0.192226
LC784579|Rotavirus_A|Viet_Nam|	0.192226
KX362722|Rotavirus_A|Viet_Nam|Homo_sapiens	0.192226
KX362612|Rotavirus_A|Viet_Nam|Homo_sapiens	0.192226
KX362821|Rotavirus_A|Viet_Nam|Homo_sapiens	0.192226
KX362777|Rotavirus_A|Viet_Nam|Homo_sapiens	0.192226
KC443323|Rotavirus_A|Australia|Homo_sapiens	0.192226
KC443334|Rotavirus_A|Australia|Homo_sapiens	0.192226
KC443763|Rotavirus_A|Australia|Homo_sapiens	0.192226
LC086769|Rotavirus_A|Thailand|Homo_sapiens	0.192226
LC086780|Rotavirus_A|Thailand|Homo_sapiens	0.192226
KX362711|Rotavirus_A|Viet_Nam|Homo_sapiens	0.192226
KY497529|Rotavirus_A|Pakistan|Homo_sapiens	0.192226
MG996064|Rotavirus_A|Singapore|Homo_sapiens	0.192226
MW275249|Rotavirus_A|Australia|Homo_sapiens	0.192226
MW275260|Rotavirus_A|Australia|Homo_sapiens	0.192226
LC569082|Rotavirus_A|Japan|Homo_sapiens	0.192226
LC228348|Rotavirus_A|Japan|Homo_sapiens	0.192226
LC228370|Rotavirus_A|Japan|Homo_sapiens	0.192226
LC228359|Rotavirus_A|Japan|Homo_sapiens	0.192226
LC569098|Rotavirus_A|Japan|Homo_sapiens	0.192226
LC751282|Rotavirus_A|Japan|Homo_sapiens	0.192226
KC443211|Rotavirus_A|Australia|Homo_sapiens	0.192226
MZ097252|Rotavirus_A|Kenya|Homo_sapiens	0.192226
MZ093782|Rotavirus_A|Kenya|Homo_sapiens	0.192226
MZ093793|Rotavirus_A|Kenya|Homo_sapiens	0.192226
LC751251|Rotavirus_A|Japan|Homo_sapiens	0.192226
KJ919310|Rotavirus_A|Hungary|Homo_sapiens	0.192226
LC569097|Rotavirus_A|Japan|Homo_sapiens	0.192226
MW551973|Rotavirus_A|South_Africa|Homo_sapiens	0.192226
MW552820|Rotavirus_A|South_Africa|Homo_sapiens	0.192226
MW552776|Rotavirus_A|South_Africa|Homo_sapiens	0.192226
KR705322|Rotavirus_A|Belgium|Homo_sapiens	0.192226
KJ752684|Rotavirus_A|South_Africa|Homo_sapiens	0.192226
AB749781|Rotavirus_A|Malawi|	0.192226
MN479030|Rotavirus_A|USA|Homo_sapiens	0.192226
KJ626859|Rotavirus_A|Paraguay|Homo_sapiens	0.192226
KJ626829|Rotavirus_A|Paraguay|Homo_sapiens	0.192226
KJ626998|Rotavirus_A|Paraguay|Homo_sapiens	0.192226
KJ412775|Rotavirus_A|Paraguay|Homo_sapiens	0.192226
KJ412542|Rotavirus_A|Paraguay|Homo_sapiens	0.192226
KJ721724|Rotavirus_A|Brazil|Homo_sapiens	0.192226
JN706450|Rotavirus_A|Thailand|Homo_sapiens	0.192226
LC172961|Rotavirus_A|Japan|Homo_sapiens	0.192226
LC172938|Rotavirus_A|Japan|Homo_sapiens	0.192226
LC172934|Rotavirus_A|Japan|Homo_sapiens	0.192226
LC172932|Rotavirus_A|Japan|Homo_sapiens	0.192226
LC172931|Rotavirus_A|Japan|Homo_sapiens	0.192226
KU925784|Rotavirus_A|Taiwan|Homo_sapiens	0.192226
KC443145|Rotavirus_A|Australia|Homo_sapiens	0.192226
KC443167|Rotavirus_A|Australia|Homo_sapiens	0.192226
KC443422|Rotavirus_A|Australia|Homo_sapiens	0.192226
KC443444|Rotavirus_A|Australia|Homo_sapiens	0.192226
KC443499|Rotavirus_A|Australia|Homo_sapiens	0.192226
KC443708|Rotavirus_A|Australia|Homo_sapiens	0.192226
KC443178|Rotavirus_A|Australia|Homo_sapiens	0.192226
JF460812|Rotavirus_A|USA|Homo_sapiens	0.192226
KC257091|Rotavirus_A|Sudan|Camelus_dromedarius	0.192226
MH291388|Rotavirus_A|Kenya|Homo_sapiens	0.192226
KX655517|Rotavirus_A|Uganda|Homo_sapiens	0.192226
KX632331|Rotavirus_A|Uganda|Homo_sapiens	0.192226
KP752571|Rotavirus_A|Tanzania|Homo_sapiens	0.192226
KJ751947|Rotavirus_A|South_Africa|Homo_sapiens	0.192226
KJ751613|Rotavirus_A|Tanzania|Homo_sapiens	0.192226
KJ751602|Rotavirus_A|Tanzania|Homo_sapiens	0.192226
MZ093635|Rotavirus_A|Kenya|Homo_sapiens	0.192226
LC751196|Rotavirus_A|Japan|Homo_sapiens	0.192226
KX171514|Rotavirus_A|South_Korea|Homo_sapiens	0.192226
JN706446|Rotavirus_A|Thailand|Homo_sapiens	0.192226
KJ721722|Rotavirus_A|Brazil|Homo_sapiens	0.192226
KP753235|Rotavirus_A|Mauritius|Homo_sapiens	0.192226
KP752660|Rotavirus_A|Mauritius|Homo_sapiens	0.192226
KJ753650|Rotavirus_A|Mauritius|Homo_sapiens	0.192226
KC442940|Rotavirus_A|USA|Homo_sapiens	0.192226
KC442963|Rotavirus_A|USA|Homo_sapiens	0.192226
OR192403|Rotavirus_A|India|Homo_sapiens	0.192226
OR192402|Rotavirus_A|India|Homo_sapiens	0.192226
MZ066370|Rotavirus_A|Benin|Homo_sapiens	0.192226
MZ066337|Rotavirus_A|Benin|Homo_sapiens	0.192226
MZ066271|Rotavirus_A|Benin|Homo_sapiens	0.192226
MZ065875|Rotavirus_A|Benin|Homo_sapiens	0.192226
OR192376|Rotavirus_A|India|Homo_sapiens	0.192226
MW552490|Rotavirus_A|South_Africa|Homo_sapiens	0.192226
KX536652|Rotavirus_A|India|Homo_sapiens	0.192226
ON737488|Rotavirus_A|USA|Homo_sapiens	0.192226
ON737444|Rotavirus_A|USA|Homo_sapiens	0.192226
MT579411|Rotavirus_A|Brazil|Homo_sapiens	0.192226
LC785003|Rotavirus_A|Viet_Nam|	0.192226
LC784762|Rotavirus_A|Viet_Nam|	0.192226
MH166404|Rotavirus_A|Pakistan|Homo_sapiens	0.192226
OR890157|Rotavirus_A|Ghana|Homo_sapiens	0.192226
OR890155|Rotavirus_A|Ghana|Homo_sapiens	0.192226
OR890154|Rotavirus_A|Ghana|Homo_sapiens	0.192226
OR890152|Rotavirus_A|Ghana|Homo_sapiens	0.192226
OR890163|Rotavirus_A|Ghana|Homo_sapiens	0.192226
LC227941|Rotavirus_A|India|Homo_sapiens	0.192226
LC227933|Rotavirus_A|India|Homo_sapiens	0.192226
LC227932|Rotavirus_A|India|Homo_sapiens	0.192226
LC227938|Rotavirus_A|India|Homo_sapiens	0.192226
LC227937|Rotavirus_A|India|Homo_sapiens	0.192226
LC227940|Rotavirus_A|India|Homo_sapiens	0.192226
OR192358|Rotavirus_A|India|Homo_sapiens	0.192226
KU356596|Rotavirus_A|Bangladesh|Homo_sapiens	0.192226
KC442881|Rotavirus_A|USA|Homo_sapiens	0.192226
OR192367|Rotavirus_A|India|Homo_sapiens	0.192226
OR192364|Rotavirus_A|India|Homo_sapiens	0.192226
OR192363|Rotavirus_A|India|Homo_sapiens	0.192226
KP882079|Rotavirus_A|Bangladesh|Homo_sapiens	0.192226
MZ066315|Rotavirus_A|Benin|Homo_sapiens	0.192226
MZ066348|Rotavirus_A|Benin|Homo_sapiens	0.192226
MN066993|Rotavirus_A|India|Homo_sapiens	0.192226
MW771154|Rotavirus_A|Mozambique|Bos_taurus	0.192226
KU356651|Rotavirus_A|Bangladesh|Homo_sapiens	0.192226
OR192348|Rotavirus_A|India|Homo_sapiens	0.192226
MT796870|Rotavirus_A|USA|Homo_sapiens	0.192226
LC438390|Rotavirus_A|Japan|	0.192226
AB733133|Rotavirus_A|Japan|	0.192226
LC001951|Rotavirus_A|Japan|Homo_sapiens	0.192226
LC001946|Rotavirus_A|Japan|Homo_sapiens	0.192226
KP752505|Rotavirus_A|Gambia|Homo_sapiens	0.192226
LC751297|Rotavirus_A|Japan|Homo_sapiens	0.192226
LC751295|Rotavirus_A|Japan|Homo_sapiens	0.192226
LC751292|Rotavirus_A|Japan|Homo_sapiens	0.192226
LC751289|Rotavirus_A|Japan|Homo_sapiens	0.192226
LC751288|Rotavirus_A|Japan|Homo_sapiens	0.192226
LC751247|Rotavirus_A|Japan|Homo_sapiens	0.192226
MT410495|Rotavirus_A|Japan|Homo_sapiens	0.192226
LC751259|Rotavirus_A|Japan|Homo_sapiens	0.192226
MT723906|Rotavirus_A|Japan|Homo_sapiens	0.192226
MN058746|Rotavirus_A|South_Korea|Homo_sapiens	0.192226
LC751262|Rotavirus_A|Japan|Homo_sapiens	0.192226
LC169918|Rotavirus_A|Thailand|Homo_sapiens	0.192226
ON737389|Rotavirus_A|USA|Homo_sapiens	0.192226
OP487511|Rotavirus_A|USA|Homo_sapiens	0.192226
OR789894|Rotavirus_A|USA|Homo_sapiens	0.192226
OR789893|Rotavirus_A|USA|Homo_sapiens	0.192226
OR789892|Rotavirus_A|USA|Homo_sapiens	0.192226
OR789891|Rotavirus_A|USA|Homo_sapiens	0.192226
OR789908|Rotavirus_A|USA|Homo_sapiens	0.192226
OP487434|Rotavirus_A|USA|Homo_sapiens	0.192226
OP487313|Rotavirus_A|USA|Homo_sapiens	0.192226
OP487302|Rotavirus_A|USA|Homo_sapiens	0.192226
OP487423|Rotavirus_A|USA|Homo_sapiens	0.192226
LC751296|Rotavirus_A|Japan|Homo_sapiens	0.192226
JX416211|Rotavirus_A|Sweden|Homo_sapiens	0.192226
LC336591|Rotavirus_A|Japan|Homo_sapiens	0.192226
MT234351|Rotavirus_A|South_Africa|Syncerus_caffer	0.192226
KC175247|Rotavirus_A|India|Homo_sapiens	0.192226
MG181590|Rotavirus_A|Malawi|Homo_sapiens	0.192226
MN746105|Rotavirus_A|Lebanon|Homo_sapiens	0.192226
FJ947230|Rotavirus_A|USA|Homo_sapiens	0.192226
HQ392168|Rotavirus_A|Belgium|Homo_sapiens	0.192226
HQ392135|Rotavirus_A|Belgium|Homo_sapiens	0.192226
MT854877|Rotavirus_A|South_Africa|Homo_sapiens	0.192226
OR192411|Rotavirus_A|India|Homo_sapiens	0.192226
JN258853|Rotavirus_A|Belgium|Homo_sapiens	0.192226
KJ626615|Rotavirus_A|Paraguay|Homo_sapiens	0.192226
KC443576|Rotavirus_A|Australia|Homo_sapiens	0.192226
KJ752427|Rotavirus_A|South_Africa|Homo_sapiens	0.192226
KJ752541|Rotavirus_A|South_Africa|Homo_sapiens	0.192226
KJ752825|Rotavirus_A|South_Africa|Homo_sapiens	0.192226
KJ753501|Rotavirus_A|South_Africa|Homo_sapiens	0.192226
MT855240|Rotavirus_A|South_Africa|Homo_sapiens	0.192226
MT854899|Rotavirus_A|South_Africa|Homo_sapiens	0.192226
MT855097|Rotavirus_A|South_Africa|Homo_sapiens	0.192226
HQ392432|Rotavirus_A|Belgium|Homo_sapiens	0.192226
KJ751768|Rotavirus_A|South_Africa|Homo_sapiens	0.192226
KC195769|Rotavirus_A|Australia|Homo_sapiens	0.192226
KU048534|Rotavirus_A|Italy|Homo_sapiens	0.192226
KU048527|Rotavirus_A|Italy|Homo_sapiens	0.192226
KJ919353|Rotavirus_A|Hungary|Homo_sapiens	0.192226
KJ919345|Rotavirus_A|Hungary|Homo_sapiens	0.192226
KJ919340|Rotavirus_A|Hungary|Homo_sapiens	0.192226
KJ752858|Rotavirus_A|Zimbabwe|Homo_sapiens	0.192226
MN304722|Rotavirus_A|Nigeria|Homo_sapiens	0.192226
MZ066084|Rotavirus_A|Benin|Homo_sapiens	0.192226
OR192410|Rotavirus_A|India|Homo_sapiens	0.192226
MZ095081|Rotavirus_A|Kenya|Homo_sapiens	0.192226
MZ094468|Rotavirus_A|Kenya|Homo_sapiens	0.192226
MZ094905|Rotavirus_A|Kenya|Homo_sapiens	0.192226
MZ094567|Rotavirus_A|Kenya|Homo_sapiens	0.192226
MZ095037|Rotavirus_A|Kenya|Homo_sapiens	0.192226
KJ627100|Rotavirus_A|Paraguay|Homo_sapiens	0.192226
KJ626693|Rotavirus_A|Paraguay|Homo_sapiens	0.192226
KJ626927|Rotavirus_A|Paraguay|Homo_sapiens	0.192226
KJ626762|Rotavirus_A|Paraguay|Homo_sapiens	0.192226
KJ559226|Rotavirus_A|Paraguay|Homo_sapiens	0.192226
KJ626704|Rotavirus_A|Paraguay|Homo_sapiens	0.192226
KJ559040|Rotavirus_A|Paraguay|Homo_sapiens	0.192226
KT695060|Rotavirus_A|USA|Homo_sapiens	0.192226
KT695071|Rotavirus_A|USA|Homo_sapiens	0.192226
HM773909|Rotavirus_A|USA|Homo_sapiens	0.192226
KC579948|Rotavirus_A|USA|Homo_sapiens	0.192226
FJ947164|Rotavirus_A|USA|Homo_sapiens	0.192226
KC580176|Rotavirus_A|USA|Homo_sapiens	0.192226
KF371915|Rotavirus_A|China|Homo_sapiens	0.192226
KF371796|Rotavirus_A|China|Homo_sapiens	0.192226
KF371763|Rotavirus_A|China|Homo_sapiens	0.192226
KF371752|Rotavirus_A|China|Homo_sapiens	0.192226
JF490721|Rotavirus_A|USA|Homo_sapiens	0.192226
JN887812|Rotavirus_A|South_Korea|Homo_sapiens	0.192226
JF490204|Rotavirus_A|Australia|Homo_sapiens	0.192226
JF490182|Rotavirus_A|Australia|Homo_sapiens	0.192226
MT855449|Rotavirus_A|South_Africa|Homo_sapiens	0.192226
KC769448|Rotavirus_A|Australia|Homo_sapiens	0.192226
OR192487|Rotavirus_A|India|Homo_sapiens	0.192226
OR192483|Rotavirus_A|India|Homo_sapiens	0.192226
HQ392113|Rotavirus_A|Belgium|Homo_sapiens	0.192226
KJ753060|Rotavirus_A|South_Africa|Homo_sapiens	0.192226
KF636333|Rotavirus_A|South_Africa|Homo_sapiens	0.192226
MT855416|Rotavirus_A|South_Africa|Homo_sapiens	0.192226
MT854690|Rotavirus_A|South_Africa|Homo_sapiens	0.192226
MT855405|Rotavirus_A|South_Africa|Homo_sapiens	0.192226
MT854745|Rotavirus_A|South_Africa|Homo_sapiens	0.192226
MT854800|Rotavirus_A|South_Africa|Homo_sapiens	0.192226
HQ392289|Rotavirus_A|Belgium|Homo_sapiens	0.192226
KT920893|Rotavirus_A|India|Homo_sapiens	0.192226
JF766578|Rotavirus_A|South_Korea|Homo_sapiens	0.192226
KP752790|Rotavirus_A|Ethiopia|Homo_sapiens	0.192226
KJ752004|Rotavirus_A|Ethiopia|Homo_sapiens	0.192226
JF490820|Rotavirus_A|USA|Homo_sapiens	0.192226
JF490787|Rotavirus_A|USA|Homo_sapiens	0.192226
KJ751591|Rotavirus_A|Togo|Homo_sapiens	0.192226
KP883168|Rotavirus_A|Mali|Homo_sapiens	0.192226
KP882937|Rotavirus_A|Mali|Homo_sapiens	0.192226
KP882497|Rotavirus_A|Ghana|Homo_sapiens	0.192226
KM660235|Rotavirus_A|Cameroon|Homo_sapiens	0.192226
OR192463|Rotavirus_A|India|Homo_sapiens	0.192226
AB938259|Rotavirus_A|Malawi|	0.192226
AB938257|Rotavirus_A|Malawi|	0.192226
KJ751878|Rotavirus_A|Zambia|Homo_sapiens	0.192226
KJ752530|Rotavirus_A|Zambia|Homo_sapiens	0.192226
KX674720|Rotavirus_A|India|Homo_sapiens	0.192226
KX674718|Rotavirus_A|India|Homo_sapiens	0.192226
KJ753412|Rotavirus_A|Ethiopia|Homo_sapiens	0.192226
MZ093742|Rotavirus_A|Kenya|Homo_sapiens	0.192226
MZ093720|Rotavirus_A|Kenya|Homo_sapiens	0.192226
MZ093753|Rotavirus_A|Kenya|Homo_sapiens	0.192226
MZ093858|Rotavirus_A|Kenya|Homo_sapiens	0.192226
MT854734|Rotavirus_A|South_Africa|Homo_sapiens	0.192226
ON992036|Rotavirus_A|China|Homo_sapiens	0.192226
ON992000|Rotavirus_A|China|Homo_sapiens	0.192226
ON992026|Rotavirus_A|China|Homo_sapiens	0.192226
MW384396|Rotavirus_A|China|Homo_sapiens	0.192226
ON992011|Rotavirus_A|China|Homo_sapiens	0.192226
ON992040|Rotavirus_A|China|Homo_sapiens	0.192226
HM467922|Rotavirus_A|USA|Homo_sapiens	0.192226
KJ583174|Rotavirus_A|Argentina|Homo_sapiens	0.192226
JF490589|Rotavirus_A|USA|Homo_sapiens	0.192226
HM773821|Rotavirus_A|USA|Homo_sapiens	0.192226
HQ392157|Rotavirus_A|Belgium|Homo_sapiens	0.192226
JF490512|Rotavirus_A|Australia|Homo_sapiens	0.192226
LC056798|Rotavirus_A|Viet_Nam|Homo_sapiens	0.192226
OR192451|Rotavirus_A|India|Homo_sapiens	0.192226
HQ609552|Rotavirus_A|India|Homo_sapiens	0.192226
KU738589|Rotavirus_A|India|Homo_sapiens	0.192226
OR192446|Rotavirus_A|India|Homo_sapiens	0.192226
KU048548|Rotavirus_A|Italy|Homo_sapiens	0.192226
OR233767|Rotavirus_A|India|Homo_sapiens	0.192226
OR192448|Rotavirus_A|India|Homo_sapiens	0.192226
MN066833|Rotavirus_A|India|Homo_sapiens	0.192226
OR192443|Rotavirus_A|India|Homo_sapiens	0.192226
MZ065853|Rotavirus_A|Benin|Homo_sapiens	0.192226
MZ065703|Rotavirus_A|Benin|Homo_sapiens	0.192226
KP883212|Rotavirus_A|Mali|Homo_sapiens	0.192226
MZ066018|Rotavirus_A|Benin|Homo_sapiens	0.192226
LC372905|Rotavirus_A|Nepal|Homo_sapiens	0.192226
LC367259|Rotavirus_A|Nepal|Homo_sapiens	0.192226
MN746083|Rotavirus_A|Lebanon|Homo_sapiens	0.192226
MN746061|Rotavirus_A|Lebanon|Homo_sapiens	0.192226
MN746072|Rotavirus_A|Lebanon|Homo_sapiens	0.192226
LC374173|Rotavirus_A|Nepal|Homo_sapiens	0.192226
LC374162|Rotavirus_A|Nepal|Homo_sapiens	0.192226
MN632972|Rotavirus_A|Rwanda|Homo_sapiens	0.192226
MZ096816|Rotavirus_A|Kenya|Homo_sapiens	0.192226
MZ096651|Rotavirus_A|Kenya|Homo_sapiens	0.192226
MZ096541|Rotavirus_A|Kenya|Homo_sapiens	0.192226
MZ096497|Rotavirus_A|Kenya|Homo_sapiens	0.192226
MZ096794|Rotavirus_A|Kenya|Homo_sapiens	0.192226
MZ096772|Rotavirus_A|Kenya|Homo_sapiens	0.192226
MZ096640|Rotavirus_A|Kenya|Homo_sapiens	0.192226
MZ096574|Rotavirus_A|Kenya|Homo_sapiens	0.192226
MZ096486|Rotavirus_A|Kenya|Homo_sapiens	0.192226
MZ096739|Rotavirus_A|Kenya|Homo_sapiens	0.192226
MZ096618|Rotavirus_A|Kenya|Homo_sapiens	0.192226
MZ096607|Rotavirus_A|Kenya|Homo_sapiens	0.192226
MH291371|Rotavirus_A|Kenya|Homo_sapiens	0.192226
MZ095015|Rotavirus_A|Kenya|Homo_sapiens	0.192226
MZ094938|Rotavirus_A|Kenya|Homo_sapiens	0.192226
MZ094644|Rotavirus_A|Kenya|Homo_sapiens	0.192226
MZ094446|Rotavirus_A|Kenya|Homo_sapiens	0.192226
MZ094633|Rotavirus_A|Kenya|Homo_sapiens	0.192226
MZ097069|Rotavirus_A|Kenya|Homo_sapiens	0.192226
MZ095180|Rotavirus_A|Kenya|Homo_sapiens	0.192226
MZ095279|Rotavirus_A|Kenya|Homo_sapiens	0.192226
MZ095114|Rotavirus_A|Kenya|Homo_sapiens	0.192226
MZ095070|Rotavirus_A|Kenya|Homo_sapiens	0.192226
MZ095026|Rotavirus_A|Kenya|Homo_sapiens	0.192226
MZ095235|Rotavirus_A|Kenya|Homo_sapiens	0.192226
MZ094927|Rotavirus_A|Kenya|Homo_sapiens	0.192226
MZ094699|Rotavirus_A|Kenya|Homo_sapiens	0.192226
KJ753082|Rotavirus_A|South_Africa|Homo_sapiens	0.192226
MT854855|Rotavirus_A|South_Africa|Homo_sapiens	0.192226
MT854844|Rotavirus_A|South_Africa|Homo_sapiens	0.192226
KT921058|Rotavirus_A|USA|Homo_sapiens	0.192226
JN258950|Rotavirus_A|Belgium|Homo_sapiens	0.192226
MN478973|Rotavirus_A|USA|Homo_sapiens	0.192226
KX363356|Rotavirus_A|Viet_Nam|Sus_scrofa_domesticus	0.192226
JQ309138|Rotavirus_A|United_Kingdom|Equus_caballus	0.192226
LC389885|Rotavirus_A|Sri_Lanka|Homo_sapiens	0.192226
MH238208|Rotavirus_A|Spain|Sus_scrofa	0.192226
OM201226|Rotavirus_A|China|Sus_scrofa	0.192226
OR192465|Rotavirus_A|India|Homo_sapiens	0.192291
KR705432|Rotavirus_A|Belgium|Homo_sapiens	0.192308
KP882662|Rotavirus_A|Ghana|Homo_sapiens	0.192308
KR705168|Rotavirus_A|Belgium|Homo_sapiens	0.192308
KT695082|Rotavirus_A|USA|Homo_sapiens	0.192308
KP882651|Rotavirus_A|Ghana|Homo_sapiens	0.192389
KT223481|Rotavirus_A|Belgium|Homo_sapiens	0.19247
KC175214|Rotavirus_A|India|Homo_sapiens	0.192552
OR501087|Rotavirus_A|Thailand|Felis_catus	0.192649
LC463270|Rotavirus_A|Japan|Homo_sapiens	0.192649
LC173003|Rotavirus_A|Japan|Homo_sapiens	0.192649
LC469416|Rotavirus_A|Indonesia|Homo_sapiens	0.192649
LC469414|Rotavirus_A|Indonesia|Homo_sapiens	0.192649
LC260246|Rotavirus_A|Indonesia|Homo_sapiens	0.192649
LC228304|Rotavirus_A|Japan|Homo_sapiens	0.192649
MF044120|Rotavirus_A|Taiwan|Homo_sapiens	0.192649
OR712254|Rotavirus_A|China|Homo_sapiens	0.192649
MH569747|Rotavirus_A|Brazil|Homo_sapiens	0.192649
MF044153|Rotavirus_A|Taiwan|Homo_sapiens	0.192649
KU870407|Rotavirus_A|Hungary|Homo_sapiens	0.192649
MW280909|Rotavirus_A|Italy|Homo_sapiens	0.192649
LC569084|Rotavirus_A|Japan|Homo_sapiens	0.192649
LC169973|Rotavirus_A|Thailand|Homo_sapiens	0.192649
KY497551|Rotavirus_A|Pakistan|Homo_sapiens	0.192649
KC443631|Rotavirus_A|Australia|Homo_sapiens	0.192649
KX171520|Rotavirus_A|South_Korea|Homo_sapiens	0.192649
LC086736|Rotavirus_A|Thailand|Homo_sapiens	0.192649
KR705267|Rotavirus_A|Belgium|Homo_sapiens	0.192649
MW275271|Rotavirus_A|Australia|Homo_sapiens	0.192649
LC569052|Rotavirus_A|Japan|Homo_sapiens	0.192649
KJ919391|Rotavirus_A|Hungary|Homo_sapiens	0.192649
MZ093836|Rotavirus_A|Kenya|Homo_sapiens	0.192649
MZ093771|Rotavirus_A|Kenya|Homo_sapiens	0.192649
MW552435|Rotavirus_A|South_Africa|Homo_sapiens	0.192649
MW552809|Rotavirus_A|South_Africa|Homo_sapiens	0.192649
KR705201|Rotavirus_A|Belgium|Homo_sapiens	0.192649
KR705344|Rotavirus_A|Belgium|Homo_sapiens	0.192649
OR192350|Rotavirus_A|India|Homo_sapiens	0.192649
KJ751702|Rotavirus_A|South_Africa|Homo_sapiens	0.192649
KJ626570|Rotavirus_A|Paraguay|Homo_sapiens	0.192649
KJ626893|Rotavirus_A|Paraguay|Homo_sapiens	0.192649
KJ626987|Rotavirus_A|Paraguay|Homo_sapiens	0.192649
JN706465|Rotavirus_A|Thailand|Homo_sapiens	0.192649
JN706449|Rotavirus_A|Thailand|Homo_sapiens	0.192649
KC443543|Rotavirus_A|Australia|Homo_sapiens	0.192649
KF716360|Rotavirus_A|USA|Homo_sapiens	0.192649
KR701629|Rotavirus_A|USA|	0.192649
KJ721718|Rotavirus_A|Brazil|Homo_sapiens	0.192649
MT579416|Rotavirus_A|Brazil|Homo_sapiens	0.192649
KM660263|Rotavirus_A|Cameroon|Homo_sapiens	0.192649
MG181887|Rotavirus_A|Malawi|Homo_sapiens	0.192649
MG181876|Rotavirus_A|Malawi|Homo_sapiens	0.192649
MG181766|Rotavirus_A|Malawi|Homo_sapiens	0.192649
KX632276|Rotavirus_A|Uganda|Homo_sapiens	0.192649
KY657696|Rotavirus_A|China|Homo_sapiens	0.192649
HM467927|Rotavirus_A|USA|Homo_sapiens	0.192649
LC751271|Rotavirus_A|Japan|Homo_sapiens	0.192649
LC105166|Rotavirus_A|Japan|Homo_sapiens	0.192649
LC105080|Rotavirus_A|Japan|Homo_sapiens	0.192649
LC105284|Rotavirus_A|Japan|Homo_sapiens	0.192649
LC105069|Rotavirus_A|Japan|Homo_sapiens	0.192649
LC105177|Rotavirus_A|Japan|Homo_sapiens	0.192649
MF167965|Rotavirus_A|USA|Homo_sapiens	0.192649
KX171516|Rotavirus_A|South_Korea|Homo_sapiens	0.192649
KT918842|Rotavirus_A|USA|Homo_sapiens	0.192649
LC477442|Rotavirus_A|Japan|Homo_sapiens	0.192649
MF469135|Rotavirus_A|USA|Homo_sapiens	0.192649
MN478966|Rotavirus_A|USA|Homo_sapiens	0.192649
MN478965|Rotavirus_A|USA|Homo_sapiens	0.192649
LC215265|Rotavirus_A|Viet_Nam|Homo_sapiens	0.192649
MW552699|Rotavirus_A|South_Africa|Homo_sapiens	0.192649
OR192405|Rotavirus_A|India|Homo_sapiens	0.192649
KP752801|Rotavirus_A|Mauritius|Homo_sapiens	0.192649
MN206128|Rotavirus_A|Russia|Homo_sapiens	0.192649
MZ065963|Rotavirus_A|Benin|Homo_sapiens	0.192649
ON737566|Rotavirus_A|USA|Homo_sapiens	0.192649
ON791941|Rotavirus_A|Malawi|Homo_sapiens	0.192649
LC785014|Rotavirus_A|Viet_Nam|	0.192649
LC784882|Rotavirus_A|Viet_Nam|	0.192649
OK349178|Rotavirus_A|China|Homo_sapiens	0.192649
LC784634|Rotavirus_A|Viet_Nam|	0.192649
OR756440|Rotavirus_A|Viet_Nam|Homo_sapiens	0.192649
LC784849|Rotavirus_A|Viet_Nam|	0.192649
MH166403|Rotavirus_A|Pakistan|Homo_sapiens	0.192649
ON737632|Rotavirus_A|Ghana|Homo_sapiens	0.192649
OR890161|Rotavirus_A|Ghana|Homo_sapiens	0.192649
OR890164|Rotavirus_A|Ghana|Homo_sapiens	0.192649
KU248427|Rotavirus_A|Bangladesh|Homo_sapiens	0.192649
LC227936|Rotavirus_A|India|Homo_sapiens	0.192649
ON737323|Rotavirus_A|USA|Homo_sapiens	0.192649
OR192357|Rotavirus_A|India|Homo_sapiens	0.192649
OR192361|Rotavirus_A|India|Homo_sapiens	0.192649
OR192360|Rotavirus_A|India|Homo_sapiens	0.192649
KC442996|Rotavirus_A|USA|Homo_sapiens	0.192649
OR192371|Rotavirus_A|India|Homo_sapiens	0.192649
OR192362|Rotavirus_A|India|Homo_sapiens	0.192649
KC571493|Rotavirus_A|Australia|Homo_sapiens	0.192649
KC443156|Rotavirus_A|Australia|Homo_sapiens	0.192649
KC443233|Rotavirus_A|Australia|Homo_sapiens	0.192649
KC443255|Rotavirus_A|Australia|Homo_sapiens	0.192649
KC443477|Rotavirus_A|Australia|Homo_sapiens	0.192649
KC443752|Rotavirus_A|Australia|Homo_sapiens	0.192649
KP882200|Rotavirus_A|Bangladesh|Homo_sapiens	0.192649
KP882090|Rotavirus_A|Bangladesh|Homo_sapiens	0.192649
MZ066359|Rotavirus_A|Benin|Homo_sapiens	0.192649
MZ066304|Rotavirus_A|Benin|Homo_sapiens	0.192649
AB938258|Rotavirus_A|Malawi|	0.192649
KR705410|Rotavirus_A|Belgium|Homo_sapiens	0.192649
KJ721719|Rotavirus_A|Brazil|Homo_sapiens	0.192649
MT579417|Rotavirus_A|Brazil|Homo_sapiens	0.192649
MT579414|Rotavirus_A|Brazil|Homo_sapiens	0.192649
MT579408|Rotavirus_A|Brazil|Homo_sapiens	0.192649
LC133525|Rotavirus_A|Thailand|Bos_taurus	0.192649
LC133514|Rotavirus_A|Thailand|Bos_taurus	0.192649
MW552831|Rotavirus_A|South_Africa|Homo_sapiens	0.192649
LC001947|Rotavirus_A|Japan|Homo_sapiens	0.192649
LC001943|Rotavirus_A|Japan|Homo_sapiens	0.192649
LC001950|Rotavirus_A|Japan|Homo_sapiens	0.192649
MZ065919|Rotavirus_A|Benin|Homo_sapiens	0.192649
KJ752618|Rotavirus_A|Senegal|Homo_sapiens	0.192649
MT410484|Rotavirus_A|Japan|Homo_sapiens	0.192649
MT410473|Rotavirus_A|Japan|Homo_sapiens	0.192649
LC784546|Rotavirus_A|Viet_Nam|	0.192649
LC784491|Rotavirus_A|Viet_Nam|	0.192649
LC477454|Rotavirus_A|Japan|Homo_sapiens	0.192649
LC491443|Rotavirus_A|Viet_Nam|Homo_sapiens	0.192649
LC477459|Rotavirus_A|Japan|Homo_sapiens	0.192649
LC751261|Rotavirus_A|Japan|Homo_sapiens	0.192649
LC569049|Rotavirus_A|Japan|Homo_sapiens	0.192649
LC169874|Rotavirus_A|Thailand|Homo_sapiens	0.192649
LC169951|Rotavirus_A|Thailand|Homo_sapiens	0.192649
LC169940|Rotavirus_A|Thailand|Homo_sapiens	0.192649
LC784524|Rotavirus_A|Viet_Nam|	0.192649
LC784480|Rotavirus_A|Viet_Nam|	0.192649
LC784469|Rotavirus_A|Viet_Nam|	0.192649
LC433680|Rotavirus_A|Viet_Nam|Homo_sapiens	0.192649
LC433669|Rotavirus_A|Viet_Nam|Homo_sapiens	0.192649
ON737334|Rotavirus_A|USA|Homo_sapiens	0.192649
OP487445|Rotavirus_A|USA|Homo_sapiens	0.192649
OP487324|Rotavirus_A|USA|Homo_sapiens	0.192649
OP487368|Rotavirus_A|USA|Homo_sapiens	0.192649
LC784590|Rotavirus_A|Viet_Nam|	0.192649
LC784557|Rotavirus_A|Viet_Nam|	0.192649
MN058757|Rotavirus_A|South_Korea|Homo_sapiens	0.192649
EF554115|Rotavirus_A|Belgium|	0.192649
EF554126|Rotavirus_A|Italy|	0.192649
GQ428141|Rotavirus_A|Ireland|Giraffa_camelopardalis	0.192649
MT234362|Rotavirus_A|South_Africa|Syncerus_caffer	0.192649
HM773920|Rotavirus_A|USA|Homo_sapiens	0.192649
LC438920|Rotavirus_A|Venezuela|Homo_sapiens	0.192649
LC438919|Rotavirus_A|Venezuela|Homo_sapiens	0.192649
JX027912|Rotavirus_A|Australia|Homo_sapiens	0.192649
HQ392124|Rotavirus_A|Belgium|Homo_sapiens	0.192649
HQ392110|Rotavirus_A|Belgium|Homo_sapiens	0.192649
HQ392086|Rotavirus_A|Belgium|Homo_sapiens	0.192649
HQ392421|Rotavirus_A|Belgium|Homo_sapiens	0.192649
[truncated: 3,897 more rows]
