# Supplementary material for: A wide diversity of viruses detected in African mammals involved in the wild meat supply chain
Source: PLoS Pathog. 2025 Dec 29;21(12):e1013643. doi: 10.1371/journal.ppat.1013643 (PMC12747337; doi:10.1371/journal.ppat.1013643)
Supplement: S16 Table — For each strain that is included in the analysis, the GenBank accession (or pool) number, virus name, country, and host are given (when available from NCBI Virus). Only p-distances from the strain found in the present study are shown and ordered by p-distance. (XLSX) [file ppat.1013643.s016.xlsx]

## Sheet: Sheet1
S16 Table. Pairwise nucleotide p-distance estimated based on the RNA-dependent RNA polymerase fragment for Orthoreovirus. For each strain that is included in the analysis, the GenBank accession (or pool) number, virus name, country, and host are given (when available from NCBI Virus). Only p-distances from the strain found in the present study are shown, sorted in ascending order.
pool45||DRC|Nandinia_binotata	p-distance
HQ847903|Baboon_orthoreovirus|USA|Papio_cynocephalus	0.36335
NC_015877|Baboon_orthoreovirus|USA|Papio_cynocephalus	0.36335
GQ258979|Broome_orthoreovirus|Australia|Pteropus_scapulatus	0.66092
NC_014238|Broome_orthoreovirus|Australia|Pteropus_scapulatus	0.66092
KC852153|Reptilian_orthoreovirus|Germany|Atheris_squamigera	0.67241
NC_023813|Reptilian_orthoreovirus|Germany|Atheris_squamigera	0.67241
KY419120|Mammalian_orthoreovirus|China|Sus_scrofa	0.67369
JX486057|Mammalian_orthoreovirus|China|Sus_scrofa	0.67369
MG457108|Mammalian_orthoreovirus|Slovenia|Myotis_myotis	0.67369
MT423649|Avian_orthoreovirus|Hungary|Phasianus_colchicus	0.67369
LC613209|Mammalian_orthoreovirus|Japan|	0.67433
KU198612|Mahlapitsi_orthoreovirus|South_Africa|Eucampsipoda_africana	0.67476
JX028413|Mammalian_orthoreovirus|Italy|Pipistrellus_kuhlii	0.67497
MZ516371|Mammalian_orthoreovirus|India|Sus_scrofa_domesticus	0.67497
MZ516372|Mammalian_orthoreovirus|India|Sus_scrofa_domesticus	0.67497
KT444562|Mammalian_orthoreovirus|China|Hipposideros	0.67497
MW199190|Mammalian_orthoreovirus|Italy|Myotis_nattereri	0.67497
MK554704|Avian_orthoreovirus|USA|Gallus_gallus	0.67519
MK416133|Avian_orthoreovirus|USA|Gallus_gallus	0.6754
PP081300|Avian_orthoreovirus|China|Cairina_moschata	0.67561
ON009437|Avian_orthoreovirus|China|Anas_platyrhynchos	0.67561
OQ446451|Avian_orthoreovirus|China|Anas_platyrhynchos	0.67561
MT993567|Cataraqui_virus|Australia|Arenaria_interpres	0.67561
MT993584|Cataraqui_virus|Australia|Arenaria_interpres	0.67561
LC705322|Mammalian_orthoreovirus|Japan|Sus_scrofa	0.67561
MN639757|Mammalian_orthoreovirus|Germany|Myodes_glareolus	0.67561
OP057397|Mammalian_orthoreovirus|USA|Eptesicus_fuscus	0.67561
KT444552|Mammalian_orthoreovirus|China|Hipposideros	0.67561
LC533924|Mammalian_orthoreovirus|Zambia|Sus_scrofa	0.67561
MW582622|Mammalian_orthoreovirus|South_Korea|Miniopterus_schreibersii	0.67561
MN820531|Phocid_orthoreovirus_1|USA|Phoca_vitulina	0.67561
MK551735|Avian_orthoreovirus|USA|Gallus_gallus	0.67604
MK562467|Avian_orthoreovirus|USA|Gallus_gallus	0.67604
KY418032|Avian_orthoreovirus|China|Cairina_moschata	0.67625
OP090020|Avian_orthoreovirus|China|Cygnus_atratus	0.67625
MG457098|Mammalian_orthoreovirus|Slovenia|Eptesicus_serotinus	0.67625
JN799426|Mammalian_orthoreovirus|Austria|Sus_scrofa	0.67625
LC613219|Mammalian_orthoreovirus|Japan|	0.67625
LC705312|Mammalian_orthoreovirus|Japan|Sus_scrofa	0.67625
MK092964|Mammalian_orthoreovirus|USA|Odocoileus_virginianus	0.67625
KT224504|Mammalian_orthoreovirus|China|Mustela_lutreola	0.67625
KT444532|Mammalian_orthoreovirus|China|Hipposideros	0.67625
LC533914|Mammalian_orthoreovirus|Zambia|Sus_scrofa	0.67625
KY751009|Orthoreovirus_Lopburi01|Thailand|	0.67625
KY751010|Orthoreovirus_Lopburi02|Thailand|	0.67625
KT861587|Avian_orthoreovirus|China|Anas_platyrhynchos	0.67688
MK749398|Avian_orthoreovirus|China|Anas_platyrhynchos	0.67688
MK955818|Avian_orthoreovirus|China|Anas_platyrhynchos	0.67688
ON009427|Avian_orthoreovirus|China|Anas_platyrhynchos	0.67688
MZ736881|Avian_orthoreovirus|China|Anatidae	0.67688
OQ731698|Avian_orthoreovirus||	0.67688
MN313188|Reptilian_orthoreovirus|Hungary|Eumeces_schneideri	0.67688
MN313238|Reptilian_orthoreovirus|Hungary|Python_regius	0.67688
GU196306|Mammalian_orthoreovirus|France|Homo_sapiens	0.67688
MW718862|Mammalian_orthoreovirus|USA|Eptesicus_fuscus	0.67688
OQ789607|Mammalian_orthoreovirus|South_Korea|Myotis_aurascens	0.67688
KM382260|Pteropine_orthoreovirus|China|Rousettus_leschenaultii	0.67688
NC_025802|Pteropine_orthoreovirus|China|Rousettus_leschenaultii	0.67688
JF342655|Pteropine_orthoreovirus|Malaysia|	0.67688
MZ733729|Avian_orthoreovirus|China|Anatidae	0.67752
MN313208|Reptilian_orthoreovirus|Germany|Morelia_spilota	0.67752
KU198602|Mahlapitsi_orthoreovirus|South_Africa|Eucampsipoda_africana	0.67752
NC_029917|Mahlapitsi_orthoreovirus|South_Africa|Eucampsipoda_africana	0.67752
LC476895|Mammalian_orthoreovirus|Japan|Homo_sapiens	0.67752
LC752173|Mammalian_orthoreovirus|Japan|Vespertilio_sinensis	0.67752
ON548561|Pteropine_orthoreovirus|Malaysia|Homo_sapiens	0.67752
JF342661|Pteropine_orthoreovirus|Malaysia|	0.67752
NC_020447|Pteropine_orthoreovirus|Malaysia|	0.67752
OM908476|Avian_orthoreovirus|Hungary|Anas_platyrhynchos	0.67816
MN747004|Avian_orthoreovirus|China|Anas_platyrhynchos	0.67816
MT997161|Veiled_chameleon_orthoreovirus|USA|Chamaeleo_calyptratus	0.67816
KC462149|Mammalian_orthoreovirus|China|Mustela_lutreola	0.67816
OP963624|Mammalian_orthoreovirus|China|Aselliscus_stoliczkanus	0.67816
MN879594|Avian_orthoreovirus|Canada|Gallus_gallus	0.6788
MW924635|Avian_orthoreovirus|China|Anas_platyrhynchos	0.6788
OM930755|Avian_orthoreovirus|China|	0.6788
LC476915|Mammalian_orthoreovirus|Japan|Homo_sapiens	0.6788
PP235840|Mammalian_orthoreovirus|China|Ovis_aries	0.6788
MW198704|Mammalian_orthoreovirus|China|Bos_taurus	0.6788
LC533904|Mammalian_orthoreovirus|Zambia|Sus_scrofa	0.6788
LC579751|Mammalian_orthoreovirus|Japan|Sus_scrofa	0.6788
KR476800|Avian_orthoreovirus||Perdix_perdix	0.6788
AB908279|Pteropine_orthoreovirus||	0.6788
KC865786|Avian_orthoreovirus|Hungary|Gallus_gallus	0.67944
OQ731570|Avian_orthoreovirus|Hungary|Meleagris_gallopavo	0.67944
FR694191|Avian_orthoreovirus|USA|	0.67944
NC_015126|Avian_orthoreovirus|USA|	0.67944
KC508647|Avian_orthoreovirus|China|Cairina_moschata	0.67944
MH510255|Avian_orthoreovirus|China|Cairina_moschata	0.67944
MN313198|Reptilian_orthoreovirus|Hungary|Iguana_iguana	0.67944
LC482228|Mammalian_orthoreovirus|Taiwan|Sus_scrofa_domesticus	0.67944
LC482411|Mammalian_orthoreovirus|Taiwan|Sus_scrofa_domesticus	0.67944
OM469134|Orthoreovirus_sp.|Switzerland|Gallus_gallus	0.67944
KM877325|Avian_orthoreovirus|USA|Gallus_gallus	0.67987
OK077993|Avian_orthoreovirus|China|Gallus_gallus	0.68008
ON040907|Avian_orthoreovirus|China|Anatidae	0.68008
HM222978|Avian_orthoreovirus|USA|Eumetopias_jubatus	0.68008
MN313218|Reptilian_orthoreovirus|Hungary|	0.68008
DQ997719|Mammalian_orthoreovirus|China|	0.68008
OR074582|Mammalian_orthoreovirus|Canada|	0.68008
OR074636|Mammalian_orthoreovirus|Canada|	0.68008
OR074646|Mammalian_orthoreovirus|Canada|	0.68008
OR074600|Mammalian_orthoreovirus|Canada|	0.68008
OR074626|Mammalian_orthoreovirus|Canada|	0.68008
OR074616|Mammalian_orthoreovirus|Canada|	0.68008
OR074592|Mammalian_orthoreovirus|Canada|	0.68008
OR074656|Mammalian_orthoreovirus|Canada|	0.68008
OR074572|Mammalian_orthoreovirus|Canada|	0.68008
OR074697|Mammalian_orthoreovirus|Canada|	0.68008
OR074562|Mammalian_orthoreovirus|Canada|	0.68008
OQ924311|Mammalian_orthoreovirus|Canada|	0.68008
OR074666|Mammalian_orthoreovirus|Canada|	0.68008
OP169448|Mammalian_orthoreovirus|China|Pipistrellus_pipistrellus	0.68008
OP169449|Mammalian_orthoreovirus|China|Pipistrellus_pipistrellus	0.68008
OP169447|Mammalian_orthoreovirus|China|Pipistrellus_pipistrellus	0.68008
AF368033|Mammalian_orthoreovirus|Cameroon|Mus_musculoides	0.68008
MW354789|Piscine_orthoreovirus|Norway|Salmo_salar	0.68008
MN879684|Avian_orthoreovirus|Canada|Gallus_gallus	0.68072
MH510245|Avian_orthoreovirus|China|Cairina_moschata	0.68072
OM930745|Avian_orthoreovirus|China|	0.68072
KC493572|Avian_orthoreovirus|China|Anas_platyrhynchos	0.68072
JX478260|Avian_orthoreovirus|China|Cairina_moschata	0.68072
MW260155|Piscine_orthoreovirus|Norway|Salmo_salar	0.68072
MK675822|Piscine_orthoreovirus|Norway|Salmo_salar	0.68095
MK675832|Piscine_orthoreovirus|Norway|Salmo_salar	0.68116
OR520156|Avian_orthoreovirus|China|Gallus	0.68135
LC476905|Mammalian_orthoreovirus|Japan|Homo_sapiens	0.68135
OM469131|Orthoreovirus_sp.|Switzerland|Gallus_gallus	0.68135
NC_038660|Nelson_Bay_orthoreovirus|Malaysia|Pteropus_hypomelanus	0.68135
JF342667|Nelson_Bay_orthoreovirus|Malaysia|Pteropus_hypomelanus	0.68135
MT778949|Piscine_orthoreovirus|Canada|Oncorhynchus_tshawytscha	0.68135
MT759454|Piscine_orthoreovirus|Canada|Oncorhynchus_tshawytscha	0.68135
OQ704001|Avian_orthoreovirus|China|Cairina_moschata	0.68199
MK279729|Mammalian_orthoreovirus|China|Sus_scrofa	0.68199
OM469130|Orthoreovirus_sp.|Switzerland|Gallus_gallus	0.68199
OM469132|Orthoreovirus_sp.|Switzerland|Gallus_gallus	0.68199
OM469129|Orthoreovirus_sp.|Switzerland|Gallus_gallus	0.68199
OM469133|Orthoreovirus_sp.|Switzerland|Gallus_gallus	0.68199
OM908478|Avian_orthoreovirus|Hungary|Anas_platyrhynchos	0.68199
MT758774|Piscine_orthoreovirus|Canada|Oncorhynchus_tshawytscha	0.68199
MT758784|Piscine_orthoreovirus|Canada|Oncorhynchus_tshawytscha	0.68199
MT758834|Piscine_orthoreovirus|Canada|Oncorhynchus_tshawytscha	0.68199
MT759174|Piscine_orthoreovirus|Canada|Oncorhynchus_tshawytscha	0.68199
MT759474|Piscine_orthoreovirus|Canada|Salmo_salar	0.68199
MT759484|Piscine_orthoreovirus|Canada|Salmo_salar	0.68199
MT759494|Piscine_orthoreovirus|Canada|Salmo_salar	0.68199
MT759124|Piscine_orthoreovirus|Canada|Oncorhynchus_tshawytscha	0.68199
MT759194|Piscine_orthoreovirus|Canada|Salmo_salar	0.68199
MT759224|Piscine_orthoreovirus|Canada|Salmo_salar	0.68199
MT759404|Piscine_orthoreovirus|Canada|Salmo_salar	0.68199
MT759244|Piscine_orthoreovirus|Canada|Salmo_salar	0.68199
MT759284|Piscine_orthoreovirus|Canada|Salmo_salar	0.68199
MT759354|Piscine_orthoreovirus|Canada|Salmo_salar	0.68199
KC776258|Piscine_orthoreovirus|Canada|Salmo_salar	0.68199
MH093928|Piscine_orthoreovirus|Canada|Salmo_salar	0.68199
MH093930|Piscine_orthoreovirus|Canada|Salmo_salar	0.68199
MH093936|Piscine_orthoreovirus|Canada|Oncorhynchus_tshawytscha	0.68199
KY429943|Piscine_orthoreovirus|Norway|Salmo_salar	0.68199
MT580967|Piscine_orthoreovirus|Canada|Salmo_salar	0.68199
MW354788|Piscine_orthoreovirus|Norway|Salmo_salar	0.68199
MW260135|Piscine_orthoreovirus|Norway|Salmo_salar	0.68199
MK675842|Piscine_orthoreovirus|Norway|Salmo_salar	0.68199
MK675852|Piscine_orthoreovirus|Norway|Salmo_salar	0.68243
MK616643|Avian_orthoreovirus|USA|Gallus_gallus	0.68263
KJ879924|Avian_orthoreovirus|China|Anas_platyrhynchos	0.68263
MT829214|Avian_orthoreovirus|China|Anas_platyrhynchos	0.68263
LC110217|Pteropine_orthoreovirus|Philippines|Rousettus_amplexicaudatus	0.68263
LC110227|Pteropine_orthoreovirus|Philippines|Eonycteris_spelaea	0.68263
LC110267|Pteropine_orthoreovirus|Philippines|Eonycteris_spelaea	0.68263
LC110237|Pteropine_orthoreovirus|Philippines|Eonycteris_spelaea	0.68263
LC110257|Pteropine_orthoreovirus|Philippines|Rousettus_amplexicaudatus	0.68263
LC110287|Pteropine_orthoreovirus|Philippines|Eonycteris_spelaea	0.68263
LC110277|Pteropine_orthoreovirus|Philippines|Rousettus_amplexicaudatus	0.68263
MN233102|Mammalian_orthoreovirus|USA|Sus_scrofa	0.68263
MZ298655|Mammalian_orthoreovirus|China|Sus_scrofa	0.68263
MG457118|Mammalian_orthoreovirus|Slovenia|Myotis_emarginatus	0.68263
OQ627750|Mammalian_orthoreovirus|China|Bos_taurus	0.68263
KX398263|Avian_orthoreovirus|Hungary|Gallus_gallus	0.68263
KC715681|Piscine_orthoreovirus|Canada|Salmo_salar	0.68263
MT778989|Piscine_orthoreovirus|Canada|Oncorhynchus_kisutch	0.68263
MT758794|Piscine_orthoreovirus|Canada|Oncorhynchus_tshawytscha	0.68263
MT758804|Piscine_orthoreovirus|Canada|Oncorhynchus_tshawytscha	0.68263
MT759154|Piscine_orthoreovirus|Canada|Oncorhynchus_tshawytscha	0.68263
MT759164|Piscine_orthoreovirus|Canada|Oncorhynchus_tshawytscha	0.68263
MT758884|Piscine_orthoreovirus|Canada|Salmo_salar	0.68263
MT758854|Piscine_orthoreovirus|Canada|Oncorhynchus_tshawytscha	0.68263
MT759534|Piscine_orthoreovirus|Canada|Salmo_salar	0.68263
MT778959|Piscine_orthoreovirus|Canada|Oncorhynchus_tshawytscha	0.68263
MK675862|Piscine_orthoreovirus|Norway|Salmo_salar	0.68263
MW279861|Piscine_orthoreovirus|Norway|Salmo_salar	0.68263
MK675882|Piscine_orthoreovirus|Denmark|Salmo_salar	0.68263
MK675872|Piscine_orthoreovirus|Denmark|Salmo_salar	0.68263
KT900695|Mammalian_orthoreovirus|Italy|Chiroptera	0.68286
MN879664|Avian_orthoreovirus|Canada|Gallus_gallus	0.68327
MN879694|Avian_orthoreovirus|Canada|Gallus_gallus	0.68327
MK583321|Avian_orthoreovirus|USA|Gallus_gallus	0.68327
JX478250|Avian_orthoreovirus|China|Anas_platyrhynchos	0.68327
AB914760|Neoavian_orthoreovirus|Japan|Hypsipetes_amaurotis	0.68327
NC_077753|Avian_orthoreovirus|Japan|Hypsipetes_amaurotis	0.68327
MN824441|Chatham_orthoreovirus|USA|Melanerpes_carolinus	0.68327
LC110247|Pteropine_orthoreovirus|Philippines|Rousettus_amplexicaudatus	0.68327
KX398243|Avian_orthoreovirus|Hungary|Gallus_gallus	0.68327
KX398253|Avian_orthoreovirus|Hungary|Gallus_gallus	0.68327
KX398323|Avian_orthoreovirus|Hungary|Gallus_gallus	0.68327
KX851978|Piscine_orthoreovirus|Canada|Salmo_salar	0.68327
KX851979|Piscine_orthoreovirus|Canada|Salmo_salar	0.68327
MT758704|Piscine_orthoreovirus|Canada|Oncorhynchus_tshawytscha	0.68327
MT758814|Piscine_orthoreovirus|Canada|Oncorhynchus_tshawytscha	0.68327
MT759084|Piscine_orthoreovirus|Canada|Salmo_salar	0.68327
MT759094|Piscine_orthoreovirus|Canada|Salmo_salar	0.68327
MT759204|Piscine_orthoreovirus|Canada|Salmo_salar	0.68327
MT759214|Piscine_orthoreovirus|Canada|Salmo_salar	0.68327
MT759254|Piscine_orthoreovirus|Canada|Salmo_salar	0.68327
MT759264|Piscine_orthoreovirus|Canada|Salmo_salar	0.68327
MT759294|Piscine_orthoreovirus|Canada|Salmo_salar	0.68327
MT759374|Piscine_orthoreovirus|Canada|Salmo_salar	0.68327
MT759504|Piscine_orthoreovirus|Canada|Salmo_salar	0.68327
MT759364|Piscine_orthoreovirus|Canada|Salmo_salar	0.68327
MT759384|Piscine_orthoreovirus|Canada|Salmo_salar	0.68327
MT759004|Piscine_orthoreovirus|Canada|Oncorhynchus_tshawytscha	0.68327
MT759144|Piscine_orthoreovirus|Canada|Oncorhynchus_tshawytscha	0.68327
MT759524|Piscine_orthoreovirus|Canada|Salmo_salar	0.68327
MT759064|Piscine_orthoreovirus|Canada|Salmo_salar	0.68327
MT759074|Piscine_orthoreovirus|Canada|Salmo_salar	0.68327
MT759134|Piscine_orthoreovirus|Canada|Oncorhynchus_tshawytscha	0.68327
MT759234|Piscine_orthoreovirus|Canada|Salmo_salar	0.68327
MT759304|Piscine_orthoreovirus|Canada|Salmo_salar	0.68327
MT759314|Piscine_orthoreovirus|Canada|Salmo_salar	0.68327
MT759394|Piscine_orthoreovirus|Canada|Salmo_salar	0.68327
MT759104|Piscine_orthoreovirus|Canada|Salmo_salar	0.68327
MT758714|Piscine_orthoreovirus|Canada|Oncorhynchus_tshawytscha	0.68327
MT759544|Piscine_orthoreovirus|Canada|Oncorhynchus_tshawytscha	0.68327
MT759554|Piscine_orthoreovirus|Canada|Oncorhynchus_tshawytscha	0.68327
MT759564|Piscine_orthoreovirus|Canada|Oncorhynchus_tshawytscha	0.68327
MT778889|Piscine_orthoreovirus|Canada|Oncorhynchus_tshawytscha	0.68327
MT778909|Piscine_orthoreovirus|Canada|Oncorhynchus_tshawytscha	0.68327
MT778929|Piscine_orthoreovirus|Canada|Oncorhynchus_tshawytscha	0.68327
MT758724|Piscine_orthoreovirus|Canada|Oncorhynchus_tshawytscha	0.68327
MT758734|Piscine_orthoreovirus|Canada|Oncorhynchus_tshawytscha	0.68327
MT758744|Piscine_orthoreovirus|Canada|Oncorhynchus_tshawytscha	0.68327
MT758754|Piscine_orthoreovirus|Canada|Oncorhynchus_tshawytscha	0.68327
MT758824|Piscine_orthoreovirus|Canada|Oncorhynchus_tshawytscha	0.68327
MT758844|Piscine_orthoreovirus|Canada|Oncorhynchus_tshawytscha	0.68327
MT758864|Piscine_orthoreovirus|Canada|Oncorhynchus_tshawytscha	0.68327
MT758874|Piscine_orthoreovirus|Canada|Oncorhynchus_tshawytscha	0.68327
MT758904|Piscine_orthoreovirus|Canada|Oncorhynchus_tshawytscha	0.68327
MT758914|Piscine_orthoreovirus|Canada|Oncorhynchus_tshawytscha	0.68327
MT758924|Piscine_orthoreovirus|Canada|Oncorhynchus_tshawytscha	0.68327
MT758934|Piscine_orthoreovirus|Canada|Oncorhynchus_tshawytscha	0.68327
MT758964|Piscine_orthoreovirus|Canada|Oncorhynchus_tshawytscha	0.68327
MT758984|Piscine_orthoreovirus|Canada|Oncorhynchus_tshawytscha	0.68327
MT758994|Piscine_orthoreovirus|Canada|Oncorhynchus_tshawytscha	0.68327
MT759034|Piscine_orthoreovirus|Canada|Oncorhynchus_kisutch	0.68327
MT759044|Piscine_orthoreovirus|Canada|Oncorhynchus_kisutch	0.68327
MT759444|Piscine_orthoreovirus|Canada|Oncorhynchus_tshawytscha	0.68327
MT778939|Piscine_orthoreovirus|Canada|Oncorhynchus_tshawytscha	0.68327
MT758764|Piscine_orthoreovirus|Canada|Oncorhynchus_tshawytscha	0.68327
MT758944|Piscine_orthoreovirus|Canada|Oncorhynchus_tshawytscha	0.68327
MT758974|Piscine_orthoreovirus|Canada|Oncorhynchus_tshawytscha	0.68327
MT778899|Piscine_orthoreovirus|Canada|Oncorhynchus_tshawytscha	0.68327
MT758894|Piscine_orthoreovirus|Canada|Oncorhynchus_tshawytscha	0.68327
MT758954|Piscine_orthoreovirus|Canada|Salmo_salar	0.68327
MT759114|Piscine_orthoreovirus|Canada|Salmo_salar	0.68327
MT759334|Piscine_orthoreovirus|Canada|Salmo_salar	0.68327
MT759344|Piscine_orthoreovirus|Canada|Salmo_salar	0.68327
MT759414|Piscine_orthoreovirus|Canada|Salmo_salar	0.68327
MT759424|Piscine_orthoreovirus|Canada|Salmo_salar	0.68327
MT759434|Piscine_orthoreovirus|Canada|Oncorhynchus_tshawytscha	0.68327
MT759464|Piscine_orthoreovirus|Canada|Salmo_salar	0.68327
MW279871|Piscine_orthoreovirus|Canada|Salmo_salar	0.68327
MT759184|Piscine_orthoreovirus|Canada|Salmo_salar	0.68327
MT759324|Piscine_orthoreovirus|Canada|Salmo_salar	0.68327
MH093926|Piscine_orthoreovirus|Canada|Salmo_salar	0.68327
MH093927|Piscine_orthoreovirus|Canada|Salmo_salar	0.68327
MH093929|Piscine_orthoreovirus|Canada|Salmo_salar	0.68327
MH093931|Piscine_orthoreovirus|Canada|Salmo_salar	0.68327
MH093932|Piscine_orthoreovirus|Canada|Oncorhynchus_tshawytscha	0.68327
MH093935|Piscine_orthoreovirus|Canada|Oncorhynchus_tshawytscha	0.68327
MH093933|Piscine_orthoreovirus|Canada|Oncorhynchus_tshawytscha	0.68327
MH093934|Piscine_orthoreovirus|Canada|Oncorhynchus_tshawytscha	0.68327
MH093938|Piscine_orthoreovirus|Canada|Oncorhynchus_tshawytscha	0.68327
KT429752|Piscine_orthoreovirus||	0.68327
MT778969|Piscine_orthoreovirus|Canada|Oncorhynchus_tshawytscha	0.68327
MT759514|Piscine_orthoreovirus|Canada|Salmo_salar	0.68327
MH347371|Piscine_orthoreovirus|Canada|Salmo_salar	0.68327
MT778979|Piscine_orthoreovirus|Canada|Oncorhynchus_nerka	0.68327
KT429732|Piscine_orthoreovirus||	0.68327
MW354791|Piscine_orthoreovirus|Canada|Salmo_salar	0.68327
MW354794|Piscine_orthoreovirus|Canada|Salmo_salar	0.68327
MW354792|Piscine_orthoreovirus|Canada|Salmo_salar	0.68327
MW354793|Piscine_orthoreovirus|Canada|Salmo_salar	0.68327
KT429742|Piscine_orthoreovirus||	0.68327
MH347361|Piscine_orthoreovirus|Canada|Salmo_salar	0.68327
MT778919|Piscine_orthoreovirus|Canada|Oncorhynchus_tshawytscha	0.68327
MH093937|Piscine_orthoreovirus|Canada|Oncorhynchus_tshawytscha	0.68327
MW354787|Piscine_orthoreovirus|Canada|Salmo_salar	0.68327
KC795567|Piscine_orthoreovirus|Chile|Salmo_salar	0.68327
NC_036477|Piscine_orthoreovirus|Chile|Salmo_salar	0.68327
MW354790|Piscine_orthoreovirus|Norway|Salmo_salar	0.68327
MW260145|Piscine_orthoreovirus|Norway|Salmo_salar	0.68327
KR337473|Piscine_orthoreovirus|Norway|Salmo_salar	0.68327
MW354785|Piscine_orthoreovirus|Norway|Salmo_salar	0.68327
MK173029|Avian_orthoreovirus|China|Anas_platyrhynchos	0.68391
MW394456|Avian_orthoreovirus|China|Gallus_gallus	0.68391
MN879614|Avian_orthoreovirus|Canada|Gallus_gallus	0.68391
PP657832|Avian_orthoreovirus|Germany|Meleagris_gallopavo	0.68391
KX343200|Mammalian_orthoreovirus|Italy|Sus_scrofa	0.68391
KF791261|Mammalian_orthoreovirus|China|Rhinolophus_pusillus	0.68391
MN788294|Mammalian_orthoreovirus|China|Sus_scrofa	0.68391
MN788304|Mammalian_orthoreovirus|China|Sus_scrofa	0.68391
KT444542|Mammalian_orthoreovirus|China|Hipposideros	0.68391
KT444572|Mammalian_orthoreovirus|China|Hipposideros	0.68391
MT759014|Piscine_orthoreovirus|Canada|Oncorhynchus_kisutch	0.68391
MT759054|Piscine_orthoreovirus|Canada|Oncorhynchus_kisutch	0.68391
MT759024|Piscine_orthoreovirus|Canada|Oncorhynchus_kisutch	0.68391
MW354786|Piscine_orthoreovirus|Canada|Oncorhynchus_tshawytscha	0.68391
MW279851|Piscine_orthoreovirus|Norway|Salmo_salar	0.68391
MW354795|Piscine_orthoreovirus|Canada|Salmo_salar	0.68391
MW354796|Piscine_orthoreovirus|Canada|Salmo_salar	0.68391
MN879624|Avian_orthoreovirus|Canada|Gallus_gallus	0.68455
OR612133|Avian_orthoreovirus|USA|Gallus_gallus	0.68455
PP657726|Avian_orthoreovirus|Germany|Meleagris_gallopavo	0.68455
OR612123|Avian_orthoreovirus|USA|Gallus_gallus	0.68455
KT428298|Avian_orthoreovirus|USA|Gallus_gallus	0.68455
MT829224|Avian_orthoreovirus|China|Anas_platyrhynchos	0.68455
LC110207|Pteropine_orthoreovirus|Philippines|Eonycteris_spelaea	0.68455
KT696547|Testudine_orthoreovirus|Switzerland|Testudo_graeca	0.68455
NC_078118|Reptilian_orthoreovirus|Switzerland|Testudo_graeca	0.68455
MN233098|Mammalian_orthoreovirus|USA|Sus_scrofa	0.68455
MN233100|Mammalian_orthoreovirus|USA|Sus_scrofa	0.68455
OP057407|Mammalian_orthoreovirus|USA|Eptesicus_fuscus	0.68455
MG999576|Mammalian_orthoreovirus|Slovenia|Homo_sapiens	0.68455
MG457088|Mammalian_orthoreovirus|Slovenia|Myotis_daubentonii	0.68455
KT954543|Avian_orthoreovirus|USA|Phasianinae	0.68455
MT759274|Piscine_orthoreovirus|Canada|Salmo_salar	0.68455
MG869809|Avian_orthoreovirus|China|Anatidae	0.68519
KU169288|Avian_orthoreovirus|USA|Gallus_gallus	0.68519
OR208184|Avian_orthoreovirus|China|Cairina_moschata	0.68519
MT939501|Avian_orthoreovirus|China|Anas_platyrhynchos	0.68519
MN233103|Mammalian_orthoreovirus|USA|Sus_scrofa	0.68519
KT444522|Mammalian_orthoreovirus|China|Myotis_ricketti	0.68519
KJ676379|Mammalian_orthoreovirus|USA|Bos_taurus	0.68519
MG600115|Bush_viper_reovirus|China|Ptyas_major	0.68519
KX398273|Avian_orthoreovirus|Hungary|Gallus_gallus	0.68519
LC632073|Paguyaman_orthoreovirus|Indonesia|Acerodon_celebensis	0.68519
KT428308|Avian_orthoreovirus|USA|Gallus_gallus	0.68582
OP132227|Avian_orthoreovirus|China|Gallus_gallus	0.68582
KP731611|Avian_orthoreovirus|USA|Gallus_gallus	0.68582
OR546361|Avian_orthoreovirus|USA|Gallus_gallus	0.68582
PP657715|Avian_orthoreovirus|Germany|Meleagris_gallopavo	0.68582
PP657809|Avian_orthoreovirus|Germany|Meleagris_gallopavo	0.68582
PP657819|Avian_orthoreovirus|Germany|Meleagris_gallopavo	0.68582
KF809662|Avian_orthoreovirus|Hungary|Anatidae	0.68582
LC579551|Corvid_orthoreovirus|Japan|	0.68582
LC494121|Pteropine_orthoreovirus|Indonesia|Pteropus_vampyrus	0.68582
MN106287|Piscine_orthoreovirus||Salmo_salar	0.68582
MW388761|Piscine_orthoreovirus|USA|Oncorhynchus_kisutch	0.68582
MT151660|Mammalian_orthoreovirus|Italy|Sus_scrofa_domesticus	0.68582
PP228852|Mammalian_orthoreovirus|China|Sus_scrofa	0.68582
MG451061|Mammalian_orthoreovirus|China|Tupaia_glis	0.68582
KX398293|Avian_orthoreovirus|Hungary|Gallus_gallus	0.68582
MT423659|Avian_orthoreovirus|Hungary|Phasianus_colchicus	0.68582
KF741696|Avian_orthoreovirus||	0.68646
PP657753|Avian_orthoreovirus|Germany|Meleagris_gallopavo	0.68646
LC389093|Pteropine_orthoreovirus|Indonesia|Pteropus_vampyrus	0.68646
MN106288|Piscine_orthoreovirus||Salmo_salar	0.68646
MN106289|Piscine_orthoreovirus||Salmo_salar	0.68646
MT151659|Mammalian_orthoreovirus|Italy|Sus_scrofa_domesticus	0.68646
OP037832|Mammalian_orthoreovirus|USA|Eptesicus_fuscus	0.68646
OP057385|Mammalian_orthoreovirus|USA|Eptesicus_fuscus	0.68646
DQ664184|Mammalian_orthoreovirus|China|	0.68646
KF154724|Mammalian_orthoreovirus|Slovenia|Homo_sapiens	0.68646
MG457078|Mammalian_orthoreovirus|Slovenia|Eptesicus_serotinus	0.68646
KX263307|Mammalian_orthoreovirus|China|Pteropodidae	0.68646
HQ642769|Mammalian_orthoreovirus|China|Sus_scrofa	0.68646
KX398233|Avian_orthoreovirus|Hungary|Gallus_gallus	0.68646
OM469135|Orthoreovirus_sp.|Switzerland|Gallus_gallus	0.68646
KF741756|Avian_orthoreovirus||	0.6871
KY860642|Avian_orthoreovirus|China|Gallus_gallus	0.6871
PP657733|Avian_orthoreovirus|Germany|Meleagris_gallopavo	0.6871
PP657846|Avian_orthoreovirus|Germany|Meleagris_gallopavo	0.6871
PP657759|Avian_orthoreovirus|Germany|Meleagris_gallopavo	0.6871
KR997919|Avian_orthoreovirus|Hungary|Meleagris_gallopavo	0.6871
OR890071|Avian_orthoreovirus|China|Anatidae	0.6871
KM820754|Mammalian_orthoreovirus|USA|Sus_scrofa	0.6871
MW929746|Mammalian_orthoreovirus|USA|Sus_scrofa	0.6871
LC705292|Mammalian_orthoreovirus|Japan|Sus_scrofa	0.6871
MN233099|Mammalian_orthoreovirus|USA|Sus_scrofa	0.6871
JX028412|Mammalian_orthoreovirus|Italy|Pipistrellus_kuhlii	0.6871
JQ412755|Mammalian_orthoreovirus|Germany|Chiroptera	0.6871
KX398303|Avian_orthoreovirus|Hungary|Gallus_gallus	0.6871
KC183748|Avian_orthoreovirus|China|Gallus_gallus	0.68774
KP288827|Avian_orthoreovirus|China|Gallus_gallus	0.68774
KP288847|Avian_orthoreovirus|China|Gallus_gallus	0.68774
KP288837|Avian_orthoreovirus|China|Gallus_gallus	0.68774
MN879604|Avian_orthoreovirus|Canada|Gallus_gallus	0.68774
MT995733|Avian_orthoreovirus|USA|Gallus_gallus	0.68774
PP657837|Avian_orthoreovirus|Germany|Meleagris_gallopavo	0.68774
KR997909|Avian_orthoreovirus|Hungary|Meleagris_gallopavo	0.68774
KR997899|Avian_orthoreovirus|Hungary|Meleagris_gallopavo	0.68774
MZ546418|Avian_orthoreovirus|China|Anatidae	0.68774
OP598202|Avian_orthoreovirus|China|Anatidae	0.68774
KC312700|Avian_orthoreovirus|China|Cairina_moschata	0.68774
LC482238|Mammalian_orthoreovirus|Taiwan|Sus_scrofa_domesticus	0.68774
MW652775|Mammalian_orthoreovirus|China|Bos_grunniens	0.68774
MN582420|Mammalian_orthoreovirus|China|Sus_scrofa	0.68774
MK408604|Mammalian_orthoreovirus|Italy|Rupicapra_rupicapra	0.68774
KX932029|Mammalian_orthoreovirus|Switzerland|Homo_sapiens	0.68774
MT498602|Mammalian_orthoreovirus|USA|Lasionycteris_noctivagans	0.68774
ON059908|Orthoreovirus_P022T_/pangolin/2018||Pholidota	0.68832
KF741736|Avian_orthoreovirus|China|Gallus_gallus	0.68838
KF741726|Avian_orthoreovirus|China|Gallus_gallus	0.68838
KF741706|Avian_orthoreovirus||	0.68838
KF741716|Avian_orthoreovirus||	0.68838
OR612103|Avian_orthoreovirus|USA|Gallus_gallus	0.68838
OR612113|Avian_orthoreovirus|USA|Gallus_gallus	0.68838
KF741746|Avian_orthoreovirus|China|Gallus_gallus	0.68838
KF741766|Avian_orthoreovirus||	0.68838
ON807296|Avian_orthoreovirus|China|Gallus_gallus	0.68838
OR612093|Avian_orthoreovirus|USA|Gallus_gallus	0.68838
OM930735|Avian_orthoreovirus|China|	0.68838
KX398283|Avian_orthoreovirus|Hungary|Gallus_gallus	0.68838
MT505324|Kasama_virus|Uganda|Lissonycteris_angolensis_ruwenzorii	0.68873
KP288857|Avian_orthoreovirus|China|Gallus_gallus	0.68882
MK583331|Avian_orthoreovirus|USA|Gallus_gallus	0.68882
KJ476699|Avian_orthoreovirus|China|Gallus_gallus	0.68902
DQ238094|Avian_orthoreovirus||	0.68902
PP657739|Avian_orthoreovirus|Germany|Meleagris_gallopavo	0.68902
PP657790|Avian_orthoreovirus|Germany|Meleagris_gallopavo	0.68902
KM820744|Mammalian_orthoreovirus|USA|Sus_scrofa	0.68902
KX398313|Avian_orthoreovirus|Hungary|Gallus_gallus	0.68902
OR872664|Piscine_orthoreovirus|USA|Oncorhynchus_kisutch	0.68902
MF686695|Avian_orthoreovirus|South_Korea|Gallus_gallus	0.68966
MZ561694|Avian_orthoreovirus|China|	0.68966
PP657721|Avian_orthoreovirus|Germany|Meleagris_gallopavo	0.68966
LC619331|Nelson_Bay_orthoreovirus|Zambia|Rousettus_aegyptiacus	0.68966
OR074542|Mammalian_orthoreovirus|Canada|	0.68966
MN879654|Avian_orthoreovirus|Canada|Gallus_gallus	0.69029
KJ865911|Avian_orthoreovirus|USA|Meleagris_gallopavo	0.69029
MT894399|Pacific_black_duck_orthoreovirus|Australia|Anas_superciliosa	0.69029
NC_077839|Mammalian_orthoreovirus|USA|Homo_sapiens	0.69029
HM159613|Mammalian_orthoreovirus|USA|Homo_sapiens	0.69029
EF494435|Mammalian_orthoreovirus|USA|	0.69029
JQ599140|Mammalian_orthoreovirus|Canada|	0.69029
OR074532|Mammalian_orthoreovirus|Canada|	0.69029
LC705282|Mammalian_orthoreovirus|Japan|Sus_scrofa	0.69029
GQ468266|Mammalian_orthoreovirus|China|Paguma_larvata	0.69029
NC_013225|Mammalian_orthoreovirus|China|Paguma_larvata	0.69029
LC773568|Mammalian_orthoreovirus|Indonesia|Pteropus_vampyrus	0.69029
LC773578|Mammalian_orthoreovirus|Indonesia|Pteropus_vampyrus	0.69029
LC773588|Mammalian_orthoreovirus|Indonesia|Pteropus_vampyrus	0.69029
KJ871008|Avian_orthoreovirus|France|Cairina_moschata	0.69029
MH520087|Avian_orthoreovirus|Germany|Anas_platyrhynchos	0.69029
MN879634|Avian_orthoreovirus|Canada|Gallus_gallus	0.69093
PP657745|Avian_orthoreovirus|Germany|Meleagris_gallopavo	0.69093
MN313228|Reptilian_orthoreovirus|Germany|Boa_constrictor	0.69093
MN233101|Mammalian_orthoreovirus|USA|Sus_scrofa	0.69093
MK238541|Mammalian_orthoreovirus||	0.69093
KP208804|Mammalian_orthoreovirus|Canada|Mammalia	0.69093
KP208814|Mammalian_orthoreovirus|Canada|Mammalia	0.69093
GU991659|Mammalian_orthoreovirus||	0.69093
GU991669|Mammalian_orthoreovirus||	0.69093
M24734|Mammalian_orthoreovirus||	0.69093
M31058|Mammalian_orthoreovirus||	0.69093
JX415466|Mammalian_orthoreovirus|China|Sus_scrofa	0.69093
KX384846|Mammalian_orthoreovirus|Hungary|Microtus_arvalis	0.69093
JX204738|Mammalian_orthoreovirus|Germany|Myodes_glareolus	0.69093
MF183221|Avian_orthoreovirus|China|Gallus_gallus	0.69157
MW244842|Avian_orthoreovirus|China|Gallus_gallus	0.69157
MW174784|Avian_orthoreovirus|China|Gallus_gallus	0.69157
KJ865910|Avian_orthoreovirus|USA|Meleagris_gallopavo	0.69157
PP657799|Avian_orthoreovirus|Germany|Meleagris_gallopavo	0.69157
KJ865906|Avian_orthoreovirus|USA|Meleagris_gallopavo	0.69157
MH933771|Mammalian_orthoreovirus|Cameroon|Homo_sapiens	0.69157
MN022937|Mammalian_orthoreovirus|Brazil|Homo_sapiens	0.69157
OR074552|Mammalian_orthoreovirus|Canada|	0.69157
KJ871018|Avian_orthoreovirus|France|Cairina_moschata	0.69157
OR546351|Avian_orthoreovirus|USA|Gallus_gallus	0.69221
OR355484|Avian_orthoreovirus|USA|Meleagris_gallopavo	0.69221
LC145609|Piscine_orthoreovirus_2|Japan|Oncorhynchus_kisutch	0.69221
KJ865908|Avian_orthoreovirus|USA|Meleagris_gallopavo	0.69285
LC705302|Mammalian_orthoreovirus|Japan|Sus_scrofa	0.69285
MN879644|Avian_orthoreovirus|Canada|Gallus_gallus	0.69349
MN879674|Avian_orthoreovirus|Canada|Gallus_gallus	0.69349
MN879704|Avian_orthoreovirus|Canada|Gallus_gallus	0.69349
KJ865905|Avian_orthoreovirus|USA|Meleagris_gallopavo	0.69349
MN233097|Mammalian_orthoreovirus|USA|Sus_scrofa	0.69349
MW388674|Avian_orthoreovirus|Australia|Anas_platyrhynchos	0.69413
KJ865907|Avian_orthoreovirus|USA|Meleagris_gallopavo	0.69476
KJ865904|Avian_orthoreovirus|USA|Meleagris_gallopavo	0.69476
KJ865912|Avian_orthoreovirus|USA|Meleagris_gallopavo	0.69476
DQ238093|Avian_orthoreovirus||	0.69476
OP913251|Nelson_Bay_orthoreovirus|China|	0.69476
OP913261|Nelson_Bay_orthoreovirus|China|	0.69476
OP913271|Nelson_Bay_orthoreovirus|China|Rousettus_leschenaultii	0.69476
MH520077|Avian_orthoreovirus|Germany|Anas_platyrhynchos	0.69476
KJ865903|Avian_orthoreovirus|USA|Meleagris_gallopavo	0.6954
MG253807|Piscine_orthoreovirus_3|Norway|Oncorhynchus_mykiss	0.6954
JF342673|Nelson_Bay_orthoreovirus|Australia|Pteropus_poliocephalus	0.69604
MW012884|Piscine_orthoreovirus_3|Denmark|Oncorhynchus_mykiss	0.69604
MK286551|Piscine_orthoreovirus|Germany|Salmo_trutta_fario	0.69604
KP173683|Avian_orthoreovirus|USA|Meleagris_gallopavo	0.69668
MG451071|Mammalian_orthoreovirus|China|Tupaia_glis	0.69668
MW012864|Piscine_orthoreovirus_3|Denmark|Oncorhynchus_mykiss	0.69668
KJ865909|Avian_orthoreovirus|USA|Meleagris_gallopavo	0.69732
KM087105|Mammalian_orthoreovirus|China|Rhinolophus_pusillus	0.69732
OR344334|Mammalian_orthoreovirus|China|Ochotona_curzoniae	0.69732
MW012874|Piscine_orthoreovirus_3|Denmark|Oncorhynchus_mykiss	0.69732
GU589577|Mammalian_orthoreovirus||	0.69796
MH229776|Piscine_orthoreovirus_3|Chile|Oncorhynchus_kisutch	0.69796
OR361336|Avian_orthoreovirus|USA|Meleagris_gallopavo	0.6986
OR361346|Avian_orthoreovirus|USA|Meleagris_gallopavo	0.6986
OR355494|Avian_orthoreovirus|USA|Meleagris_gallopavo	0.6986
OR351214|Avian_orthoreovirus|USA|Meleagris_gallopavo	0.6986
OQ731500|Avian_orthoreovirus|Hungary|Meleagris_gallopavo	0.6986
OQ731510|Avian_orthoreovirus|Hungary|Meleagris_gallopavo	0.6986
OQ731520|Avian_orthoreovirus|Hungary|Meleagris_gallopavo	0.6986
OQ731530|Avian_orthoreovirus|Hungary|Meleagris_gallopavo	0.6986
OQ731540|Avian_orthoreovirus|Hungary|Meleagris_gallopavo	0.6986
OQ731550|Avian_orthoreovirus|Hungary|Meleagris_gallopavo	0.6986
OQ731560|Avian_orthoreovirus|Hungary|Meleagris_gallopavo	0.6986
M31057|Mammalian_orthoreovirus||	0.6986
MT518184|Mammalian_orthoreovirus|Slovenia|Homo_sapiens	0.70051
MN812696|Corvid_orthoreovirus|USA|Corvus_brachyrhynchos	0.70498
KF692089|Neoavian_orthoreovirus|Finland|Corvus_cornix	0.70626
