# Supplementary material for: A wide diversity of viruses detected in African mammals involved in the wild meat supply chain
Source: PLoS Pathog. 2025 Dec 29;21(12):e1013643. doi: 10.1371/journal.ppat.1013643 (PMC12747337; doi:10.1371/journal.ppat.1013643)
Supplement: S17 Table — (XLSX) [file ppat.1013643.s017.xlsx]

## Sheet: Sheet1
S17 Table. Overview of the molecularly identified host taxa with information on their status on both the International Union for Conservation of Nature and Natural Resources (IUCN) Red List and the Convention on International Trade in Endangered Species of Wild Fauna and Flora (CITES) appendices
Order	Family	Molecularly identified host species in pool	English vernacular name	IUCN	CITES
Afrosoricida	Tenrecidae	Potamogale velox	giant otter-shrew	LC
Artiodactyla	Bovidae	Bos taurus	domestic cattle
Artiodactyla	Bovidae	Cephalophus dorsalis	bay duiker	NT	Appendix II
Artiodactyla	Bovidae	Cephalophus silvicultor	yellow-backed duiker	NT	Appendix II
Artiodactyla	Bovidae	Cephalophorus callipygus/Cephalophorus ogilbyi/Cephalophorus weynsi	Peters's duiker/Ogilby's duiker/Weyns's duiker	LC/LC/LC	Appendix II (C. ogilby)
Artiodactyla	Bovidae	Philantomba monticola	blue duiker	LC	Appendix II
Artiodactyla	Bovidae	Tragelaphus spekii	sitatunga	LC
Artiodactyla	Giraffidae	Okapia johnstoni	okapi	EN
Artiodactyla	Suidae	Potamochoerus porcus	red river hog	LC
Artiodactyla	Suidae	Potamochoerus larvatus	bushpig	LC
Carnivora	Herpestidae	Xenogale naso	long-nosed mongoose	LC
Carnivora	Nandiniidae	Nandinia binotata	African palm civet	LC
Carnivora	Viverridae	Civettictis civetta	African civet	LC	Appendix III
Hyracoidea	Procaviidae	Dendrohyrax sp.	tree hyrax
Macroscelidea	Macroscelididae	Petrodromus tetradactylus	four-toed sengi	LC
Macroscelidea	Macroscelididae	Rhynchocyon stuhlmanni	white-tailed sengi
Pholidota	Manidae	Phataginus tricuspis	white-bellied pangolin	EN	Appendix I
Primates	Cercopithecidae	Allenopithecus nigroviridis	Allen's swamp monkey	LC	Appendix II
Primates	Cercopithecidae	Cercopithecus ascanius	red-tailed monkey	NT	Appendix II
Primates	Cercopithecidae	Cercocebus chrysogaster/agilis	golden-bellied mangabey/agile mangabey	EN, LC	Appendix II
Primates	Cercopithecidae	Cercopithecus hamlyni	owl-faced monkey	VU	Appendix II
Primates	Cercopithecidae	Cercopithecus lhoesti	L'Hoest's monkey	VU	Appendix II
Primates	Cercopithecidae	Cercopithecus mitis/nictitans	blue monkey/putty-nosed monkey	LC	Appendix II
Primates	Cercopithecidae	Cercopithecus neglectus	De Brazza's monkey	LC	Appendix II
Primates	Cercopithecidae	Cercopithecus wolfi/Cercopithecus denti	Wolf's monkey/Dent’s monkey	NT, LC	Appendix II
Primates	Cercopithecidae	Colobus angolensis	Angolan colobus	VU	Appendix II
Primates	Cercopithecidae	Papio anubis	olive baboon	LC	Appendix II
Primates	Galagidae	Galagoides thomasi	Thomas's dwarf galago	LC
Primates	Hominidae	Pan troglodytes schweinfurthii	eastern chimpanzee	EN	Appendix I
Primates	Lorisidae	Perodicticinae	angwantibos and pottos
Rodentia	Hystricidae	Atherurus africanus	African brush-tailed porcupine	LC
Rodentia	Muridae	Lemniscomys striatus	typical striped grass mouse	LC
Rodentia	Muridae	Malacomys longipes	common swamp rat	LC
Rodentia	Nesomyidae	Cricetomys emini	forest giant pouched rat	LC
Rodentia	Nesomyidae	Cricetomys ansorgei	Southern giant pouched rat	LC
Rodentia	Sciuridae	Funisciurus sp.	rope squirrel
Rodentia	Sciuridae	Funisciurus anerythrus	Thomas's rope squirrel	LC
Rodentia	Sciuridae	Heliosciurus sp.	sun squirrel
Rodentia	Thryonomyidae	Thryonomys swinderianus	greater cane rat	LC
Rodentia	Thryonomyidae	Thryonomys sp.	cane rat
1. Olayemi A, Nicolas V, Hulselmans J, Missoup AD, Fichet-Calvet E, Amundala D, et al. Taxonomy of the African giant pouched rats (Nesomyidae: Cricetomys): molecular and craniometric evidence support an unexpected high species diversity. Zool J Linn Soc. 2012;165: 700–719. doi:10.1111/j.1096-3642.2012.00823.x
