# Supplementary material for: A wide diversity of viruses detected in African mammals involved in the wild meat supply chain
Source: PLoS Pathog. 2025 Dec 29;21(12):e1013643. doi: 10.1371/journal.ppat.1013643 (PMC12747337; doi:10.1371/journal.ppat.1013643)
Supplement: S18 Table — For each strain that is included in the analysis, the GenBank accession (or pool) number, virus name, country, and host are given (when available from NCBI Virus). Only p-distances from the strain of RVA (strain B10) infecting an infant from Kenya (GenBank accession numbers HM627554 (VP2), HM627555 (VP3), HM627556 (VP4), HM627557 (VP6), HM627559 (VP7), HM627560 (NSP1), HM627561 (NSP2), HM627561 (NSP3), HM627562 (NSP4), and HM627563 (NSP5)) are shown and ordered by p-distance. The strain that was detected in Cercopithecus ascanius in the present study in red. (XLSX) [file ppat.1013643.s018.xlsx]

## Sheet: Sheet1
S18 Table. Pairwise nucleotide p-distances estimated based on the VP2 (a), VP3 (b), VP4 (c), VP6 (d), VP7 (e), NSP1 (f), NSP2 (g), NSP3 (h), NSP4 (i), NSP5 (j) fragment for Rotavirus. For each strain that is included in the analysis, the GenBank accession (or pool) number, virus name, country, and host are given (when available from NCBI Virus). Only p-distances from the strain of RVA (strain B10…
a.		b.		c.		d.		e.		f.		g.		h.		i.		j.
HM627554|Rotavirus_A|Kenya|Homo_sapiens	p-distance	HM627555|Rotavirus_A|Kenya|Homo_sapiens	p-distance	HM627556|Rotavirus_A|Kenya|Homo_sapiens	p-distance	HM627557|Rotavirus_A|Kenya|Homo_sapiens	p-distance	HM627558|Rotavirus_A|Kenya|Homo_sapiens	p-distance	HM627559|Rotavirus_A|Kenya|Homo_sapiens	p-distance	HM627560|Rotavirus_A|Kenya|Homo_sapiens	p-distance	HM627561|Rotavirus_A|Kenya|Homo_sapiens	p-distance	HM627562|Rotavirus_A|Kenya|Homo_sapiens	p-distance	HM627563|Rotavirus_A|Kenya|Homo_sapiens	p-distance
NC_011506|Rotavirus_A||	0.08216	DQ838641|Rotavirus_A||	0.08273	NC_011510|Rotavirus_A||	0.15994	pool50||DRC|Cercopithecus_ascanius	0.03636	pool50||DRC|Cercopithecus_ascanius	0.13871	NC_011500|Rotavirus_A||	0.08101	NC_011502|Rotavirus_A||	0.06868	pool50||DRC|Cercopithecus_ascanius	0.03739	pool50||DRC|Cercopithecus_ascanius	0.08182	NC_011505|Rotavirus_A||	0.04913
MH769736|Rotavirus_A|India|Homo_sapiens	0.08216	LC333804|Rotavirus_A|South_Africa|	0.08333	MH769713|Rotavirus_A|India|Homo_sapiens	0.15994	LC704647|Rotavirus_A|Zambia|Rousettus_aegyptiacus	0.11086	MH769742|Rotavirus_A|India|Homo_sapiens	0.15132	DQ838599|Rotavirus_A||	0.08101	MH769717|Rotavirus_A|India|Homo_sapiens	0.06868	NC_011501|Rotavirus_A||	0.05308	KJ020890|Rotavirus_A|China|Chiroptera	0.15909	DQ838630|Rotavirus_A||	0.04913
LC333803|Rotavirus_A|South_Africa|	0.08216	LC178566|Rotavirus_A||	0.08333	MH769737|Rotavirus_A|India|Homo_sapiens	0.15994	LC704658|Rotavirus_A|Zambia|Rousettus_aegyptiacus	0.11086	KJ450839|Rotavirus_A|Spain|	0.15132	MH769741|Rotavirus_A|India|Homo_sapiens	0.08367	MH769743|Rotavirus_A|India|Homo_sapiens	0.06868	MH769716|Rotavirus_A|India|Homo_sapiens	0.05308	EU708899|Rotavirus_A|Israel|Homo_sapiens	0.16364	KJ450841|Rotavirus_A|Spain|	0.04913
LC178565|Rotavirus_A||	0.08216	KJ450833|Rotavirus_A|Spain|	0.08333	DQ841262|Rotavirus_A||	0.15994	LC704669|Rotavirus_A|Zambia|Rousettus_aegyptiacus	0.12217	JF896470|Rotavirus_A|China|Homo_sapiens	0.15132	KX548939|Rotavirus_A|USA|Simiiformes	0.08367	LC333809|Rotavirus_A|South_Africa|	0.06868	KJ450837|Rotavirus_A|Spain|	0.05308	JF804998|Rotavirus_A|USA|Homo_sapiens	0.16364	MH769744|Rotavirus_A|India|Homo_sapiens	0.04913
KJ450832|Rotavirus_A|Spain|	0.08216	JN827246|Rotavirus_A|South_Africa|Simiiformes	0.08333	LC333805|Rotavirus_A|South_Africa|	0.15994	EU708905|Rotavirus_A|USA|Homo_sapiens	0.1448	NC_011503|Rotavirus_A||	0.15132	MH769714|Rotavirus_A|India|Homo_sapiens	0.08367	LC178571|Rotavirus_A||	0.06868	JN827250|Rotavirus_A|South_Africa|Simiiformes	0.05308	KX814962|Rotavirus_A|China|Scotophilus_kuhlii	0.16818	KY972069|Rotavirus_A|Peru|Lama_glama	0.04913
JN827245|Rotavirus_A|South_Africa|Simiiformes	0.08216	JQ688675|Rotavirus_A|South_Africa|Simiiformes	0.08333	LC178567|Rotavirus_A||	0.15994	KJ020894|Rotavirus_A|China|Chiroptera	0.1448	DQ838620|Rotavirus_A||	0.15132	JN827248|Rotavirus_A|South_Africa|Simiiformes	0.08499	KJ450838|Rotavirus_A|Spain|	0.06868	JQ688679|Rotavirus_A|South_Africa|Simiiformes	0.05308	KY971990|Rotavirus_A|Peru|Vicugna_pacos	0.16818	KY972116|Rotavirus_A|Peru|Ovis_orientalis	0.04913
JQ688674|Rotavirus_A|South_Africa|Simiiformes	0.08216	JF896467|Rotavirus_A|China|Homo_sapiens	0.08333	D16345|Rotavirus_A||	0.16069	EU708938|Rotavirus_A|USA|Canis_lupus_familiaris	0.15158	ON500507|Rotavirus_A|United_Arab_Emirates|Homo_sapiens	0.15132	JQ688677|Rotavirus_A|South_Africa|Simiiformes	0.08499	JQ688680|Rotavirus_A|South_Africa|Simiiformes	0.06868	DQ838610|Rotavirus_A||	0.05308	EU708932|Rotavirus_A|USA|Canis_lupus_familiaris	0.16818	JN827255|Rotavirus_A|South_Africa|Simiiformes	0.04913
JF896466|Rotavirus_A|China|Homo_sapiens	0.08216	DQ838642|Rotavirus_A||	0.08333	JF896468|Rotavirus_A|China|Homo_sapiens	0.16069	EU708894|Rotavirus_A|Israel|Homo_sapiens	0.15385	KX548931|Rotavirus_A|USA|Simiiformes	0.15132	LC333808|Rotavirus_A|South_Africa|	0.08499	DQ838611|Rotavirus_A||	0.06868	MH769740|Rotavirus_A|India|Homo_sapiens	0.05428	KR262158|Rotavirus_A|South_Korea|Homo_sapiens	0.17273	JQ688683|Rotavirus_A|South_Africa|Simiiformes	0.04913
DQ838635|Rotavirus_A||	0.08216	NC_011508|Rotavirus_A||	0.08394	KJ450834|Rotavirus_A|Spain|	0.16143	KX814955|Rotavirus_A|China|Scotophilus_kuhlii	0.15385	LC333807|Rotavirus_A|South_Africa|	0.15259	LC178570|Rotavirus_A||	0.08499	DQ838612|Rotavirus_A||	0.06868	EF460844|Rotavirus_A|Japan|	0.05428	KY971992|Rotavirus_A|Peru|Vicugna_pacos	0.17273	pool50||DRC|Cercopithecus_ascanius	0.05202
MK184911|Rotavirus_A|Italy|Simiiformes	0.08216	DQ838645|Rotavirus_A||	0.08394	JN827247|Rotavirus_A|South_Africa|Simiiformes	0.16293	EU708927|Rotavirus_A|USA|Canis_lupus_familiaris	0.15611	JN827253|Rotavirus_A|South_Africa|Simiiformes	0.15259	KJ450835|Rotavirus_A|Spain|	0.08499	DQ838613|Rotavirus_A||	0.06868	EF460845|Rotavirus_A|Japan|	0.05428	KY971993|Rotavirus_A|Peru|Vicugna_pacos	0.17273	LC333812|Rotavirus_A|South_Africa|	0.05202
KX548935|Rotavirus_A|USA|Simiiformes	0.08216	X16387|Rotavirus_A||	0.08394	JQ688676|Rotavirus_A|South_Africa|Simiiformes	0.16293	KF185107|Rotavirus_A|Brazil|Homo_sapiens	0.15611	JQ688681|Rotavirus_A|South_Africa|Simiiformes	0.15259	JX417180|Rotavirus_A|South_Africa|Chlorocebus_pygerythrus	0.08499	DQ838614|Rotavirus_A||	0.06868	LC333810|Rotavirus_A|South_Africa|	0.05428	KY971994|Rotavirus_A|Peru|Vicugna_pacos	0.17273	LC178574|Rotavirus_A||	0.05202
DQ838631|Rotavirus_A||	0.08261	KX548934|Rotavirus_A|USA|Simiiformes	0.08394	D16346|Rotavirus_A||	0.16293	KU360936|Rotavirus_A|Brazil|Homo_sapiens	0.15611	DQ838616|Rotavirus_A||	0.15259	JX417182|Rotavirus_A|South_Africa|Chlorocebus_pygerythrus	0.08499	pool50||DRC|Cercopithecus_ascanius	0.07153	LC178572|Rotavirus_A||	0.05428	KY971995|Rotavirus_A|Peru|Vicugna_pacos	0.17273	PP003813|Rotavirus_A|China|Sus_scrofa	0.09538
DQ838632|Rotavirus_A||	0.08261	DQ838643|Rotavirus_A||	0.08394	KX548933|Rotavirus_A|USA|Simiiformes	0.16293	JX567763|Rotavirus_A|Australia|Homo_sapiens	0.15611	DQ838617|Rotavirus_A||	0.15259	JX417181|Rotavirus_A|South_Africa|Chlorocebus_pygerythrus	0.08499	JQ358771|Rotavirus_A|India|Homo_sapiens	0.1044	EF460843|Rotavirus_A|Japan|	0.05428	KY971997|Rotavirus_A|Peru|Vicugna_pacos	0.17273	OQ117399|Rotavirus_A|USA|	0.09827
DQ838633|Rotavirus_A||	0.08261	DQ838644|Rotavirus_A||	0.08394	JX274502|Rotavirus_A|USA|Simiiformes	0.16293	ON454217|Rotavirus_A|Brazil|Canis_lupus_familiaris	0.15611	DQ838619|Rotavirus_A||	0.15259	JF896471|Rotavirus_A|China|Homo_sapiens	0.08499	KM026643|Rotavirus_A|Brazil|Homo_sapiens	0.18269	GU550506|Rotavirus_A|South_Africa|	0.05428	KY971998|Rotavirus_A|Peru|Vicugna_pacos	0.17273	MT796867|Rotavirus_A|Russia|Homo_sapiens	0.09827
DQ838634|Rotavirus_A||	0.08307	DQ838600|Rotavirus_A||	0.08455	pool50||DRC|Cercopithecus_ascanius	0.16517	JQ230099|Rotavirus_A|Russia|Homo_sapiens	0.15611	LC178569|Rotavirus_A||	0.15385	KU292558|Rotavirus_A|India|Homo_sapiens	0.08632	KM026620|Rotavirus_A|Brazil|Homo_sapiens	0.18544	JQ687099|Rotavirus_A|South_Africa|Chlorocebus_pygerythrus	0.0579	KY972000|Rotavirus_A|Peru|Vicugna_pacos	0.17273	HQ846853|Rotavirus_A|USA|Homo_sapiens	0.09827
X16831|Rotavirus_A||	0.08534	pool50||DRC|Cercopithecus_ascanius	0.09672	MN528105|Rotavirus_A|Gabon|Macronycteris_gigas	0.18834	KX814944|Rotavirus_A|China|Hipposideros_pomona	0.15837	DQ838618|Rotavirus_A||	0.15385	JF791801|Rotavirus_A|India|	0.08898	OK651108|Rotavirus_A|India|Equus_caballus	0.18681	JQ687100|Rotavirus_A|South_Africa|Chlorocebus_pygerythrus	0.05911	KY972001|Rotavirus_A|Peru|Vicugna_pacos	0.17273	HQ846875|Rotavirus_A|USA|Homo_sapiens	0.09827
pool50||DRC|Cercopithecus_ascanius	0.08625	MN528118|Rotavirus_A|Gabon|Macronycteris_gigas	0.14173	MN528090|Rotavirus_A|Gabon|Macronycteris_gigas	0.18834	JF804993|Rotavirus_A|USA|Homo_sapiens	0.15837	MW720872|Rotavirus_A|Thailand|Homo_sapiens	0.15511	pool50||DRC|Cercopithecus_ascanius	0.19522	DQ490534|Rotavirus_A|Japan|Homo_sapiens	0.18681	OK651113|Rotavirus_A|India|Equus_caballus	0.21351	KY972058|Rotavirus_A|Peru|Lama_glama	0.17273	HQ846886|Rotavirus_A|USA|Homo_sapiens	0.09827
AF474406|Rotavirus_A||	0.09079	MN528077|Rotavirus_A|Gabon|Macronycteris_gigas	0.14234	MN477228|Rotavirus_A|Gabon|Macronycteris_gigas	0.18909	LC576612|Rotavirus_A|Thailand|Homo_sapiens	0.15837	MF093553|Rotavirus_A|Taiwan|Homo_sapiens	0.15889	MN528081|Rotavirus_A|Gabon|Macronycteris_gigas	0.32271	OR727623|Rotavirus_A|Japan|Homo_sapiens	0.18681	KJ875799|Rotavirus_A|Hungary|Canis_lupus_familiaris	0.21351	KT935484|Rotavirus_A|Peru|Vicugna_pacos	0.17273	HQ665467|Rotavirus_A|USA|Macaca_mulatta	0.09827
MN528076|Rotavirus_A|Gabon|Macronycteris_gigas	0.12892	MN528103|Rotavirus_A|Gabon|Macronycteris_gigas	0.14234	MN551590|Rotavirus_A|Gabon|Macronycteris_gigas	0.18909	ON221575|Rotavirus_A|China|Rhinolophus_affinis	0.15837	OQ446782|Rotavirus_A|Russia|Homo_sapiens	0.15889	MN528095|Rotavirus_A|Gabon|Macronycteris_gigas	0.32404	OR715776|Rotavirus_A|Japan|Homo_sapiens	0.18681	OK651112|Rotavirus_A|India|Equus_caballus	0.21472	KY972093|Rotavirus_A|Peru|Homo_sapiens	0.17273	EU636934|Rotavirus_A|USA|Macaca_mulatta	0.09827
MN528117|Rotavirus_A|Gabon|Macronycteris_gigas	0.12937	MN477227|Rotavirus_A|Gabon|Macronycteris_gigas	0.14234	MN477239|Rotavirus_A|Gabon|Macronycteris_gigas	0.18909	KX618234|Rotavirus_A|Brazil|Homo_sapiens	0.15837	KU059793|Rotavirus_A|Australia|Homo_sapiens	0.16015	MN528122|Rotavirus_A|Gabon|Macronycteris_gigas	0.32404	KJ820854|Rotavirus_A|Brazil|Homo_sapiens	0.18681	EU708931|Rotavirus_A|USA|Canis_lupus_familiaris	0.21713	KY972094|Rotavirus_A|Peru|Homo_sapiens	0.17273	LC438936|Rotavirus_A|Venezuela|Homo_sapiens	0.09827
MN477226|Rotavirus_A|Gabon|Macronycteris_gigas	0.12937	MN551589|Rotavirus_A|Gabon|Macronycteris_gigas	0.14234	MN528119|Rotavirus_A|Gabon|Macronycteris_gigas	0.18984	MK638874|Rotavirus_A|China|Bos_grunniens	0.15837	KU870393|Rotavirus_A|Hungary|Homo_sapiens	0.16015	MN477242|Rotavirus_A|Gabon|Macronycteris_gigas	0.32404	KJ820832|Rotavirus_A|Brazil|Homo_sapiens	0.18681	ON059882|Rotavirus_A||Pholidota	0.21713	KY972095|Rotavirus_A|Peru|Homo_sapiens	0.17273	HQ846864|Rotavirus_A|USA|Homo_sapiens	0.10116
MN477237|Rotavirus_A|Gabon|Macronycteris_gigas	0.12937	MN477238|Rotavirus_A|Gabon|Macronycteris_gigas	0.14234	MN528091|Rotavirus_A|Gabon|Macronycteris_gigas	0.19208	KC178799|Rotavirus_A|Italy|Homo_sapiens	0.15837	KU870404|Rotavirus_A|Hungary|Homo_sapiens	0.16015	MN551593|Rotavirus_A|Gabon|Macronycteris_gigas	0.32404	KJ820865|Rotavirus_A|Brazil|Homo_sapiens	0.18681	ON059883|Rotavirus_A||Pholidota	0.21713	KY972096|Rotavirus_A|Peru|Homo_sapiens	0.17273	HQ665464|Rotavirus_A|USA|Macaca_mulatta	0.10116
MN551588|Rotavirus_A|Gabon|Macronycteris_gigas	0.12937	MN528089|Rotavirus_A|Gabon|Macronycteris_gigas	0.14294	MN528078|Rotavirus_A|Gabon|Macronycteris_gigas	0.19283	EF554141|Rotavirus_A|Italy|	0.16063	KU870415|Rotavirus_A|Hungary|Homo_sapiens	0.16015	MN528108|Rotavirus_A|Gabon|Macronycteris_gigas	0.32404	KJ820910|Rotavirus_A|Brazil|Homo_sapiens	0.18681	OQ117397|Rotavirus_A|USA|	0.21954	KY972097|Rotavirus_A|Peru|Homo_sapiens	0.17273	FJ347132|Rotavirus_A|Argentina|Lama_guanicoe	0.10116
MN528102|Rotavirus_A|Gabon|Macronycteris_gigas	0.12982	MH769712|Rotavirus_A|India|Homo_sapiens	0.16058	MN528104|Rotavirus_A|Gabon|Macronycteris_gigas	0.19357	MK250428|Rotavirus_A|China|Bos_grunniens	0.16063	KU550293|Rotavirus_A|Spain|Homo_sapiens	0.16015	MN477231|Rotavirus_A|Gabon|Macronycteris_gigas	0.32404	KM026629|Rotavirus_A|Brazil|Homo_sapiens	0.18681	HQ846849|Rotavirus_A|USA|Homo_sapiens	0.21954	KY972098|Rotavirus_A|Peru|Homo_sapiens	0.17273	LC133524|Rotavirus_A|Thailand|Bos_taurus	0.10116
MN528087|Rotavirus_A|Gabon|Macronycteris_gigas	0.1309	LC340026|Rotavirus_A|Japan|Homo_sapiens	0.19221	KX814943|Rotavirus_A|China|Hipposideros_pomona	0.19507	JX040422|Rotavirus_A|India|Homo_sapiens	0.16063	KU550295|Rotavirus_A|Spain|Homo_sapiens	0.16015	KX814948|Rotavirus_A|China|Hipposideros_pomona	0.34529	FJ206148|Rotavirus_A|South_Korea|	0.18819	HQ846860|Rotavirus_A|USA|Homo_sapiens	0.21954	KY972099|Rotavirus_A|Peru|Homo_sapiens	0.17273	LC133535|Rotavirus_A|Thailand|Bos_taurus	0.10116
KX814957|Rotavirus_A|China|Scotophilus_kuhlii	0.16387	KJ875793|Rotavirus_A|Hungary|Canis_lupus_familiaris	0.19404	ON221574|Rotavirus_A|China|Rhinolophus_affinis	0.19731	ON454215|Rotavirus_A|Brazil|Canis_lupus_familiaris	0.16063	KU550296|Rotavirus_A|Spain|Homo_sapiens	0.16015	OP963640|Rotavirus_A|China|Rhinolophus_marshalli	0.34529	FJ206146|Rotavirus_A|South_Korea|	0.18819	LC438932|Rotavirus_A|Venezuela|Homo_sapiens	0.21954	HQ661143|Rotavirus_A|Italy|Canis_lupus_familiaris	0.17273	EU682404|Rotavirus_A|India|Bos_taurus	0.10116
KC193613|Rotavirus_A|Belgium|Homo_sapiens	0.16523	MT364859|Rotavirus_A|Thailand|Canis_lupus_familiaris	0.19465	EU708915|Rotavirus_A|USA|Canis_lupus_familiaris	0.19806	KJ126830|Rotavirus_A|China|Sus_scrofa	0.16063	LC228320|Rotavirus_A|Japan|Homo_sapiens	0.16015	MN433623|Rotavirus_A|Bulgaria|Rhinolophus_blasii	0.34529	MF940731|Rotavirus_A|South_Korea|Bos_taurus	0.18819	EU708942|Rotavirus_A|USA|Canis_lupus_familiaris	0.21954	AB005472|Rotavirus_A||	0.17727	OR683323|Rotavirus_A|China|Sus_scrofa	0.10116
HQ391999|Rotavirus_A|Belgium|Homo_sapiens	0.16568	MT364870|Rotavirus_A|Thailand|Canis_lupus_familiaris	0.19526	OK651092|Rotavirus_A|India|Equus_caballus	0.19806	GU138213|Rotavirus_A|Russia|Homo_sapiens	0.16063	LC228331|Rotavirus_A|Japan|Homo_sapiens	0.16015	MN539290|Rotavirus_A|Bulgaria|Rhinolophus_euryale	0.34529	OP971571|Rotavirus_A|Argentina|Homo_sapiens	0.18819	KY497559|Rotavirus_A|Pakistan|Homo_sapiens	0.21954	MW331511|Rotavirus_A|Japan|Homo_sapiens	0.17727	OR683367|Rotavirus_A|China|Sus_scrofa	0.10116
JF490159|Rotavirus_A|Australia|Homo_sapiens	0.16659	LC158121|Rotavirus_A|Zambia|Rhinolophus_simulator	0.19526	OK651093|Rotavirus_A|India|Equus_caballus	0.19806	KC579672|Rotavirus_A|USA|Homo_sapiens	0.16063	LC490219|Rotavirus_A|Thailand|Homo_sapiens	0.16015	LC576614|Rotavirus_A|Thailand|Homo_sapiens	0.34661	PP855868|Rotavirus_A|Thailand|Homo_sapiens	0.18956	OP950159|Rotavirus_A|Russia|Homo_sapiens	0.21981	KR106159|Rotavirus_A|Brazil|Molossus_molossus	0.17727	OR683378|Rotavirus_A|China|Sus_scrofa	0.10116
KC579510|Rotavirus_A|USA|Homo_sapiens	0.16704	KJ412854|Rotavirus_A|Paraguay|Homo_sapiens	0.19586	ON059850|Rotavirus_A||Pholidota	0.19955	KC579848|Rotavirus_A|USA|Homo_sapiens	0.16063	LC490243|Rotavirus_A|Thailand|Homo_sapiens	0.16015	KU243399|Rotavirus_A|China|Homo_sapiens	0.34794	MW720863|Rotavirus_A|Thailand|Homo_sapiens	0.18956	HQ846871|Rotavirus_A|USA|Homo_sapiens	0.22075	ON226988|Rotavirus_A|Brazil|Canis_lupus_familiaris	0.17727	OR683312|Rotavirus_A|China|Sus_scrofa	0.10116
KJ559042|Rotavirus_A|Paraguay|Homo_sapiens	0.16704	HQ661114|Rotavirus_A|Italy|Homo_sapiens	0.19647	ON059849|Rotavirus_A||Pholidota	0.19955	KC580559|Rotavirus_A|USA|Homo_sapiens	0.16063	ON736924|Rotavirus_A|Paraguay|Homo_sapiens	0.16015	ON221577|Rotavirus_A|China|Rhinolophus_affinis	0.34794	ON059888|Rotavirus_A||Pholidota	0.18956	HQ846882|Rotavirus_A|USA|Homo_sapiens	0.22075	ON226989|Rotavirus_A|Brazil|Canis_lupus_familiaris	0.17727	EF200579|Rotavirus_A|India|	0.10405
KX814925|Rotavirus_A|China|Taphozous_melanopogon	0.1675	HQ661136|Rotavirus_A|Italy|Canis_lupus_familiaris	0.19647	D14726|Rotavirus_A||	0.20105	FJ947466|Rotavirus_A|USA|Homo_sapiens	0.16063	OQ446793|Rotavirus_A|Russia|Homo_sapiens	0.16015	ON160037|Rotavirus_A|Brazil|Canis_lupus_familiaris	0.34794	ON059889|Rotavirus_A||Pholidota	0.18956	EU636930|Rotavirus_A|USA|Macaca_mulatta	0.22075	ON226987|Rotavirus_A|Brazil|Canis_lupus_familiaris	0.17727	GQ428140|Rotavirus_A|Ireland|Giraffa_camelopardalis	0.10405
KC580166|Rotavirus_A|USA|Homo_sapiens	0.16795	OR501111|Rotavirus_A|Thailand|Canis_lupus_familiaris	0.19647	HQ661137|Rotavirus_A|Italy|Canis_lupus_familiaris	0.20105	FJ947488|Rotavirus_A|USA|Homo_sapiens	0.16063	KJ639017|Rotavirus_A|Japan|Homo_sapiens	0.16141	MK751428|Rotavirus_A|South_Korea|Oryctolagus_cuniculus	0.34927	MF940618|Rotavirus_A|South_Korea|Bos_taurus	0.18956	JF712574|Rotavirus_A|Argentina|Equus_caballus	0.22075	EU708921|Rotavirus_A|USA|Canis_lupus_familiaris	0.17727	OR683356|Rotavirus_A|China|Sus_scrofa	0.10405
KC580325|Rotavirus_A|USA|Homo_sapiens	0.16795	KJ412799|Rotavirus_A|Paraguay|Homo_sapiens	0.19647	EU708893|Rotavirus_A|Israel|Homo_sapiens	0.20179	FJ947919|Rotavirus_A|USA|Homo_sapiens	0.16063	OR771970|Rotavirus_A|Russia|Homo_sapiens	0.16141	OM450961|Rotavirus_A|China|Oryctolagus_cuniculus	0.34927	FJ206118|Rotavirus_A|South_Korea|	0.18956	HQ661120|Rotavirus_A|Italy|Homo_sapiens	0.22075	FJ347131|Rotavirus_A|Argentina|Lama_guanicoe	0.17727	JQ715679|Rotavirus_A|Brazil|Homo_sapiens	0.10405
KJ820837|Rotavirus_A|Brazil|Homo_sapiens	0.16795	KJ412622|Rotavirus_A|Paraguay|Homo_sapiens	0.19647	EU708937|Rotavirus_A|USA|Canis_lupus_familiaris	0.20179	FJ947897|Rotavirus_A|USA|Homo_sapiens	0.16063	LC542004|Rotavirus_A|Japan|Homo_sapiens	0.16141	KX814959|Rotavirus_A|China|Scotophilus_kuhlii	0.34927	FJ206120|Rotavirus_A|South_Korea|	0.18956	LC491470|Rotavirus_A|Viet_Nam|Homo_sapiens	0.22075	JQ423900|Rotavirus_A|China|Leporidae	0.18182	MN224006|Rotavirus_A|Russia|Homo_sapiens	0.10405
KJ820870|Rotavirus_A|Brazil|Homo_sapiens	0.16795	KJ412821|Rotavirus_A|Paraguay|Homo_sapiens	0.19647	EU708904|Rotavirus_A|USA|Homo_sapiens	0.20329	FJ947499|Rotavirus_A|USA|Homo_sapiens	0.16063	LC542081|Rotavirus_A|Japan|Homo_sapiens	0.16141	ON160036|Rotavirus_A|Brazil|Canis_lupus_familiaris	0.34927	FJ206122|Rotavirus_A|South_Korea|	0.18956	MT674500|Rotavirus_A|Brazil|Homo_sapiens	0.22075	KX814951|Rotavirus_A|China|Hipposideros_pomona	0.18182	LC174317|Rotavirus_A|Japan|Homo_sapiens	0.10405
OP963637|Rotavirus_A|China|Rhinolophus_marshalli	0.16841	KJ412884|Rotavirus_A|Paraguay|Homo_sapiens	0.19647	KX814954|Rotavirus_A|China|Scotophilus_kuhlii	0.20329	FJ947930|Rotavirus_A|USA|Homo_sapiens	0.16063	KU550292|Rotavirus_A|Spain|Homo_sapiens	0.16141	OM416835|Rotavirus_A|China|Oryctolagus_cuniculus	0.3506	FJ206128|Rotavirus_A|South_Korea|	0.18956	MT674506|Rotavirus_A|Brazil|Homo_sapiens	0.22075	KY971999|Rotavirus_A|Peru|Vicugna_pacos	0.18182	LC174325|Rotavirus_A|Japan|Homo_sapiens	0.10405
DQ490536|Rotavirus_A|Japan|Homo_sapiens	0.16841	HQ661125|Rotavirus_A|Italy|Canis_lupus_familiaris	0.19708	OR501090|Rotavirus_A|Thailand|Felis_catus	0.20329	FJ947477|Rotavirus_A|USA|Homo_sapiens	0.16063	KU550297|Rotavirus_A|Spain|Homo_sapiens	0.16141	OM450950|Rotavirus_A|China|Oryctolagus_cuniculus	0.3506	FJ206130|Rotavirus_A|South_Korea|	0.18956	MT364832|Rotavirus_A|Thailand|Canis_lupus_familiaris	0.22195	EU708943|Rotavirus_A|USA|Canis_lupus_familiaris	0.18182	OQ082578|Rotavirus_A|Turkey|Bovidae	0.10435
OR727617|Rotavirus_A|Japan|Homo_sapiens	0.16841	MT364826|Rotavirus_A|Thailand|Canis_lupus_familiaris	0.19708	LC340022|Rotavirus_A|Japan|Homo_sapiens	0.20404	FJ947908|Rotavirus_A|USA|Homo_sapiens	0.16063	LC455770|Rotavirus_A|Thailand|Homo_sapiens	0.16141	KU597750|Rotavirus_A|China|Homo_sapiens	0.3506	FJ206131|Rotavirus_A|South_Korea|	0.18956	MT364843|Rotavirus_A|Thailand|Canis_lupus_familiaris	0.22195	MN649772|Rotavirus_A|Uruguay|Bos_taurus	0.18182	MZ848166|Rotavirus_A|Turkey|Bos_taurus	0.10435
OR715770|Rotavirus_A|Japan|Homo_sapiens	0.16841	MT364837|Rotavirus_A|Thailand|Canis_lupus_familiaris	0.19708	MW254164|Rotavirus_A|China|Homo_sapiens	0.20478	MH267276|Rotavirus_A|USA|Sus_scrofa_domesticus	0.16063	KU550294|Rotavirus_A|Spain|Homo_sapiens	0.16141	JQ423897|Rotavirus_A|China|Leporidae	0.3506	FJ206136|Rotavirus_A|South_Korea|	0.18956	MT364854|Rotavirus_A|Thailand|Canis_lupus_familiaris	0.22195	OM450964|Rotavirus_A|China|Oryctolagus_cuniculus	0.18182	MW720866|Rotavirus_A|Thailand|Homo_sapiens	0.10694
KC579487|Rotavirus_A|USA|Homo_sapiens	0.16841	MT364848|Rotavirus_A|Thailand|Canis_lupus_familiaris	0.19708	HQ661126|Rotavirus_A|Italy|Canis_lupus_familiaris	0.20553	OP963641|Rotavirus_A|China|Rhinolophus_marshalli	0.1629	LC542136|Rotavirus_A|Japan|Homo_sapiens	0.16141	ON160038|Rotavirus_A|Brazil|Canis_lupus_familiaris	0.3506	FJ206143|Rotavirus_A|South_Korea|	0.18956	LC158124|Rotavirus_A|Zambia|Rhinolophus_simulator	0.22195	D89873|Rotavirus_A||Homo_sapiens	0.18636	OK651121|Rotavirus_A|India|Equus_caballus	0.10694
KC579648|Rotavirus_A|USA|Homo_sapiens	0.16841	OR501100|Rotavirus_A|Thailand|Canis_lupus_familiaris	0.19708	MT364871|Rotavirus_A|Thailand|Canis_lupus_familiaris	0.20553	EU708916|Rotavirus_A|USA|Canis_lupus_familiaris	0.1629	LC541938|Rotavirus_A|Japan|Homo_sapiens	0.16141	HQ665462|Rotavirus_A|USA|Macaca_mulatta	0.35193	FJ206145|Rotavirus_A|South_Korea|	0.18956	LC576616|Rotavirus_A|Thailand|Homo_sapiens	0.22195	OR715778|Rotavirus_A|Japan|Homo_sapiens	0.18636	KX814931|Rotavirus_A|China|Taphozous_melanopogon	0.10694
KC580042|Rotavirus_A|USA|Homo_sapiens	0.16841	KJ412908|Rotavirus_A|Paraguay|Homo_sapiens	0.19708	AB971758|Rotavirus_A|Japan|Petaurus_breviceps	0.20553	KR632622|Rotavirus_A|Italy|Homo_sapiens	0.1629	LC541993|Rotavirus_A|Japan|Homo_sapiens	0.16141	HQ665465|Rotavirus_A|USA|Macaca_mulatta	0.35193	FJ206152|Rotavirus_A|South_Korea|	0.18956	EU708898|Rotavirus_A|Israel|Homo_sapiens	0.22195	KJ820834|Rotavirus_A|Brazil|Homo_sapiens	0.18636	JX040434|Rotavirus_A|India|Homo_sapiens	0.10694
KC580613|Rotavirus_A|USA|Homo_sapiens	0.16841	KJ626548|Rotavirus_A|Paraguay|Homo_sapiens	0.19708	D14725|Rotavirus_A||	0.20628	ON059876|Rotavirus_A||Pholidota	0.1629	LC542037|Rotavirus_A|Japan|Homo_sapiens	0.16141	EU636928|Rotavirus_A|USA|Macaca_mulatta	0.35193	FJ206154|Rotavirus_A|South_Korea|	0.18956	OP717896|Rotavirus_A|Malawi|Homo_sapiens	0.22195	KJ820867|Rotavirus_A|Brazil|Homo_sapiens	0.18636	KU292540|Rotavirus_A|India|Homo_sapiens	0.10694
KC579893|Rotavirus_A|USA|Homo_sapiens	0.16841	KJ412577|Rotavirus_A|Paraguay|Homo_sapiens	0.1983	HQ661115|Rotavirus_A|Italy|Homo_sapiens	0.20628	ON059875|Rotavirus_A||Pholidota	0.1629	LC542059|Rotavirus_A|Japan|Homo_sapiens	0.16141	U08433|Rotavirus_A||Macaca_mulatta	0.35193	FJ206155|Rotavirus_A|South_Korea|	0.18956	KC178740|Rotavirus_A|Italy|Homo_sapiens	0.22195	KJ820901|Rotavirus_A|Brazil|Homo_sapiens	0.18636	EF200580|Rotavirus_A|India|	0.10694
KC580435|Rotavirus_A|USA|Homo_sapiens	0.16841	KJ412600|Rotavirus_A|Paraguay|Homo_sapiens	0.1983	MT364827|Rotavirus_A|Thailand|Canis_lupus_familiaris	0.20628	ON059874|Rotavirus_A||Pholidota	0.1629	LC542092|Rotavirus_A|Japan|Homo_sapiens	0.16141	AY117050|Rotavirus_A||	0.35193	FJ206157|Rotavirus_A|South_Korea|	0.18956	KC178744|Rotavirus_A|Italy|Homo_sapiens	0.22195	KJ820912|Rotavirus_A|Brazil|Homo_sapiens	0.18636	EF200582|Rotavirus_A|India|	0.10694
KC579714|Rotavirus_A|USA|Homo_sapiens	0.16841	MK272911|Rotavirus_A|Brazil|Homo_sapiens	0.1983	MT364849|Rotavirus_A|Thailand|Canis_lupus_familiaris	0.20628	ON059873|Rotavirus_A||Pholidota	0.1629	LC477351|Rotavirus_A|Japan|Homo_sapiens	0.16141	OQ117395|Rotavirus_A|USA|	0.35193	FJ206158|Rotavirus_A|South_Korea|	0.18956	MG892012|Rotavirus_A|Mozambique|Homo_sapiens	0.22195	KU597753|Rotavirus_A|China|Homo_sapiens	0.18636	MH769733|Rotavirus_A|India|Bos_taurus	0.10694
KC579972|Rotavirus_A|USA|Homo_sapiens	0.16841	PP025557|Rotavirus_A|Brazil|Homo_sapiens	0.1983	MT364860|Rotavirus_A|Thailand|Canis_lupus_familiaris	0.20628	ON059877|Rotavirus_A||Pholidota	0.1629	LC477358|Rotavirus_A|Japan|Homo_sapiens	0.16141	HQ846847|Rotavirus_A|USA|Homo_sapiens	0.35193	FJ206160|Rotavirus_A|South_Korea|	0.18956	MG926733|Rotavirus_A|Mozambique|Homo_sapiens	0.22195	MK751431|Rotavirus_A|South_Korea|Oryctolagus_cuniculus	0.18636	JF831951|Rotavirus_A|India|Bos_taurus	0.10694
KC579758|Rotavirus_A|USA|Homo_sapiens	0.16841	MK272910|Rotavirus_A|Brazil|Homo_sapiens	0.19891	LC158117|Rotavirus_A|Zambia|Rhinolophus_simulator	0.20628	ON059878|Rotavirus_A||Pholidota	0.1629	MW558500|Rotavirus_A|Russia|Homo_sapiens	0.16141	HQ846880|Rotavirus_A|USA|Homo_sapiens	0.35193	MF940622|Rotavirus_A|South_Korea|Bos_taurus	0.18956	OP946897|Rotavirus_A|India|Homo_sapiens	0.22316	HQ661132|Rotavirus_A|Italy|Canis_lupus_familiaris	0.18636	JX442773|Rotavirus_A|India|Bos_taurus	0.10694
FJ947860|Rotavirus_A|USA|Homo_sapiens	0.16841	AB908950|Rotavirus_A|Japan|Equus_caballus	0.19891	OQ117392|Rotavirus_A|USA|	0.20628	KP752452|Rotavirus_A|Gambia|Homo_sapiens	0.1629	LC542158|Rotavirus_A|Japan|Homo_sapiens	0.16141	HQ846858|Rotavirus_A|USA|Homo_sapiens	0.35193	FJ206112|Rotavirus_A|South_Korea|	0.18956	OP963642|Rotavirus_A|China|Rhinolophus_marshalli	0.22316	MT364877|Rotavirus_A|Thailand|Canis_lupus_familiaris	0.18636	MW292239|Rotavirus_A|Japan|Homo_sapiens	0.10694
FJ947871|Rotavirus_A|USA|Homo_sapiens	0.16841	AB908925|Rotavirus_A|Japan|Equus_caballus	0.19891	HQ846846|Rotavirus_A|USA|Homo_sapiens	0.20628	KJ752398|Rotavirus_A|Gambia|Homo_sapiens	0.1629	LC542147|Rotavirus_A|Japan|Homo_sapiens	0.16141	AY117048|Rotavirus_A|USA|	0.35193	FJ206114|Rotavirus_A|South_Korea|	0.18956	MT364876|Rotavirus_A|Thailand|Canis_lupus_familiaris	0.22316	LC340030|Rotavirus_A|Japan|Homo_sapiens	0.18636	AB853900|Rotavirus_A|Japan|Bos_taurus	0.10694
FJ947242|Rotavirus_A|USA|Homo_sapiens	0.16841	AB908903|Rotavirus_A|Japan|Equus_caballus	0.19891	MT796864|Rotavirus_A|Russia|Homo_sapiens	0.20628	GU565078|Rotavirus_A|USA|	0.1629	LC477356|Rotavirus_A|Japan|Homo_sapiens	0.16141	AY117049|Rotavirus_A||	0.35193	FJ206134|Rotavirus_A|South_Korea|	0.18956	JF804986|Rotavirus_A|USA|Homo_sapiens	0.22316	KU361034|Rotavirus_A|Brazil|Homo_sapiens	0.18636	EF554147|Rotavirus_A|Italy|	0.10694
ON855220|Rotavirus_A|Belgium|Homo_sapiens	0.16847	LC467883|Rotavirus_A|Japan|Equus_caballus	0.19891	LC438917|Rotavirus_A|Venezuela|Homo_sapiens	0.20628	MN067448|Rotavirus_A|Morocco|Capra_hircus	0.1629	LC541982|Rotavirus_A|Japan|Homo_sapiens	0.16141	AY117051|Rotavirus_A||	0.35193	FJ206139|Rotavirus_A|South_Korea|	0.18956	ON059879|Rotavirus_A||Pholidota	0.22316	KU361035|Rotavirus_A|Brazil|Homo_sapiens	0.18636	KJ748486|Rotavirus_A|Ghana|Homo_sapiens	0.10694
ON855212|Rotavirus_A|Belgium|Homo_sapiens	0.16864	OM450980|Rotavirus_A|China|Nyctereutes_procyonoides	0.19951	LC438918|Rotavirus_A|Venezuela|Homo_sapiens	0.20628	MN626422|Rotavirus_A|France|Oryctolagus_cuniculus	0.1629	LC541971|Rotavirus_A|Japan|Homo_sapiens	0.16141	AY117053|Rotavirus_A||	0.35193	FJ206110|Rotavirus_A|South_Korea|	0.18956	ON059881|Rotavirus_A||Pholidota	0.22316	KU361038|Rotavirus_A|Brazil|Homo_sapiens	0.18636	KJ748475|Rotavirus_A|Ghana|Homo_sapiens	0.10694
ON855204|Rotavirus_A|Belgium|Homo_sapiens	0.16871	DQ146701|Rotavirus_A|Thailand|	0.19951	AY033150|Rotavirus_A||	0.20628	ON711388|Rotavirus_A|China|Bos_grunniens	0.1629	LC542169|Rotavirus_A|Japan|Homo_sapiens	0.16141	AY117052|Rotavirus_A||	0.35193	FJ206133|Rotavirus_A|South_Korea|	0.18956	ON059880|Rotavirus_A||Pholidota	0.22316	KU361039|Rotavirus_A|Brazil|Homo_sapiens	0.18636	MG214336|Rotavirus_A|Morocco|Homo_sapiens	0.10694
MZ095192|Rotavirus_A|Kenya|Homo_sapiens	0.16886	KJ412533|Rotavirus_A|Paraguay|Homo_sapiens	0.19951	ON059846|Rotavirus_A||Pholidota	0.20628	ON454216|Rotavirus_A|Brazil|Canis_lupus_familiaris	0.1629	MH569773|Rotavirus_A|Brazil|Homo_sapiens	0.16141	OR501082|Rotavirus_A|Thailand|Felis_catus	0.35193	MF940729|Rotavirus_A|South_Korea|Bos_taurus	0.18956	ON059853|Rotavirus_A||Pholidota	0.22316	KU361036|Rotavirus_A|Brazil|Homo_sapiens	0.18636	JX008870|Rotavirus_A|Denmark|Homo_sapiens	0.10694
LC822557|Rotavirus_A|USA|Homo_sapiens	0.16886	KJ412843|Rotavirus_A|Paraguay|Homo_sapiens	0.19951	ON059848|Rotavirus_A||Pholidota	0.20628	JF712581|Rotavirus_A|Argentina|Equus_caballus	0.1629	MH569775|Rotavirus_A|Brazil|Homo_sapiens	0.16141	JF804984|Rotavirus_A|USA|Homo_sapiens	0.35193	EU542708|Rotavirus_A|South_Korea|	0.18956	MT674504|Rotavirus_A|Brazil|Homo_sapiens	0.22316	KX618239|Rotavirus_A|Brazil|Homo_sapiens	0.18636	MT234350|Rotavirus_A|South_Africa|Syncerus_caffer	0.10694
OR187572|Rotavirus_A|USA|	0.16886	KJ412810|Rotavirus_A|Paraguay|Homo_sapiens	0.19951	ON059847|Rotavirus_A||Pholidota	0.20628	LC065019|Rotavirus_A|Japan|Homo_sapiens	0.1629	MN203561|Rotavirus_A|Slovakia|Homo_sapiens	0.16141	HQ846869|Rotavirus_A|USA|Homo_sapiens	0.35325	EU542709|Rotavirus_A|South_Korea|	0.18956	MT674509|Rotavirus_A|Brazil|Homo_sapiens	0.22316	EU708910|Rotavirus_A|USA|Homo_sapiens	0.18636	MT234358|Rotavirus_A|South_Africa|Syncerus_caffer	0.10694
MF469221|Rotavirus_A|USA|Homo_sapiens	0.16886	MK272909|Rotavirus_A|Brazil|Homo_sapiens	0.19951	EU708926|Rotavirus_A|USA|Canis_lupus_familiaris	0.20703	DQ146695|Rotavirus_A|Philippines|	0.1629	LC490221|Rotavirus_A|Thailand|Homo_sapiens	0.16141	OM450984|Rotavirus_A|China|Nyctereutes_procyonoides	0.35325	EU542710|Rotavirus_A|South_Korea|	0.18956	OR772019|Rotavirus_A|Russia|Homo_sapiens	0.22316	JF804987|Rotavirus_A|USA|Homo_sapiens	0.18636	LC158126|Rotavirus_A|Zambia|Rhinolophus_simulator	0.10694
HQ392419|Rotavirus_A|Belgium|Homo_sapiens	0.16886	EU708914|Rotavirus_A|USA|Canis_lupus_familiaris	0.19951	MT364838|Rotavirus_A|Thailand|Canis_lupus_familiaris	0.20703	HQ611020|Rotavirus_A|Russia|Homo_sapiens	0.1629	MF044125|Rotavirus_A|Taiwan|Homo_sapiens	0.16141	MW720873|Rotavirus_A|Thailand|Homo_sapiens	0.35325	EU542711|Rotavirus_A|South_Korea|	0.18956	MT005306|Rotavirus_A|Czech_Republic|Homo_sapiens	0.22316	JF712575|Rotavirus_A|Argentina|Equus_caballus	0.18636	MZ848163|Rotavirus_A|Turkey|Bos_taurus	0.10694
MG571796|Rotavirus_A|Venezuela|Homo_sapiens	0.16886	EU708925|Rotavirus_A|USA|Canis_lupus_familiaris	0.19951	OR501101|Rotavirus_A|Thailand|Canis_lupus_familiaris	0.20703	FJ947433|Rotavirus_A|USA|Homo_sapiens	0.1629	LC541927|Rotavirus_A|Japan|Homo_sapiens	0.16141	PP855873|Rotavirus_A|Thailand|Homo_sapiens	0.35325	EU542712|Rotavirus_A|South_Korea|	0.18956	MT005295|Rotavirus_A|Czech_Republic|Homo_sapiens	0.22316	JF712586|Rotavirus_A|Argentina|Equus_caballus	0.18636	MZ848164|Rotavirus_A|Turkey|Bos_taurus	0.10694
KC580211|Rotavirus_A|USA|Homo_sapiens	0.16886	EU708936|Rotavirus_A|USA|Canis_lupus_familiaris	0.19951	OR501112|Rotavirus_A|Thailand|Canis_lupus_familiaris	0.20703	FJ947455|Rotavirus_A|USA|Homo_sapiens	0.1629	LC311227|Rotavirus_A|Japan|Homo_sapiens	0.16141	EU708896|Rotavirus_A|Israel|Homo_sapiens	0.35325	EU542713|Rotavirus_A|South_Korea|	0.18956	KJ721755|Rotavirus_A|Brazil|Homo_sapiens	0.22316	FJ347120|Rotavirus_A|Argentina|Bos_taurus	0.18636	OR683290|Rotavirus_A|China|Sus_scrofa	0.10694
ON855197|Rotavirus_A|Belgium|Homo_sapiens	0.16886	LC467850|Rotavirus_A|Japan|Equus_caballus	0.19951	OR501115|Rotavirus_A|Thailand|Canis_lupus_familiaris	0.20703	FJ947444|Rotavirus_A|USA|Homo_sapiens	0.1629	LC541960|Rotavirus_A|Japan|Homo_sapiens	0.16141	EU708907|Rotavirus_A|USA|Homo_sapiens	0.35325	MW720874|Rotavirus_A|Thailand|Homo_sapiens	0.19093	KJ748473|Rotavirus_A|Ghana|Homo_sapiens	0.22316	KJ820856|Rotavirus_A|Brazil|Homo_sapiens	0.19091	OR683301|Rotavirus_A|China|Sus_scrofa	0.10694
ON855198|Rotavirus_A|Belgium|Homo_sapiens	0.16886	LC467861|Rotavirus_A|Japan|Equus_caballus	0.19951	MW254168|Rotavirus_A|China|Homo_sapiens	0.20703	FJ947334|Rotavirus_A|USA|Homo_sapiens	0.1629	LC542026|Rotavirus_A|Japan|Homo_sapiens	0.16141	OK651097|Rotavirus_A|India|Equus_caballus	0.35458	KX814949|Rotavirus_A|China|Hipposideros_pomona	0.19093	KX655525|Rotavirus_A|Uganda|Homo_sapiens	0.22316	OM416838|Rotavirus_A|China|Oryctolagus_cuniculus	0.19091	OR683334|Rotavirus_A|China|Sus_scrofa	0.10694
ON855199|Rotavirus_A|Belgium|Homo_sapiens	0.16886	LC460226|Rotavirus_A|Japan|Equus_caballus	0.19951	MW254169|Rotavirus_A|China|Homo_sapiens	0.20703	FJ947787|Rotavirus_A|USA|Homo_sapiens	0.1629	MN203563|Rotavirus_A|Slovakia|Homo_sapiens	0.16141	OK651096|Rotavirus_A|India|Equus_caballus	0.35458	OP946896|Rotavirus_A|India|Homo_sapiens	0.19093	JF712585|Rotavirus_A|Argentina|Equus_caballus	0.22437	MT364833|Rotavirus_A|Thailand|Canis_lupus_familiaris	0.19091	AB741659|Rotavirus_A|Japan|Homo_sapiens	0.10694
ON855200|Rotavirus_A|Belgium|Homo_sapiens	0.16886	LC467806|Rotavirus_A|Japan|Equus_caballus	0.19951	MW254170|Rotavirus_A|China|Homo_sapiens	0.20703	MK228009|Rotavirus_A|Taiwan|Sus_scrofa	0.1629	LC542725|Rotavirus_A|Japan|Homo_sapiens	0.16141	EU708918|Rotavirus_A|USA|Canis_lupus_familiaris	0.35458	MF940619|Rotavirus_A|South_Korea|Bos_taurus	0.19093	LC463300|Rotavirus_A|Japan|Homo_sapiens	0.22437	MT364844|Rotavirus_A|Thailand|Canis_lupus_familiaris	0.19091	JF781168|Rotavirus_A|China|Sus_scrofa	0.10694
ON855201|Rotavirus_A|Belgium|Homo_sapiens	0.16886	LC467817|Rotavirus_A|Japan|Equus_caballus	0.19951	OM450981|Rotavirus_A|China|Nyctereutes_procyonoides	0.20703	KU739960|Rotavirus_A|Taiwan|Sus_scrofa	0.1629	LC542726|Rotavirus_A|Japan|Homo_sapiens	0.16141	MW720862|Rotavirus_A|Thailand|Homo_sapiens	0.35591	MF940621|Rotavirus_A|South_Korea|Bos_taurus	0.19093	MT674508|Rotavirus_A|Brazil|Homo_sapiens	0.22437	MT364855|Rotavirus_A|Thailand|Canis_lupus_familiaris	0.19091	MG781062|Rotavirus_A|Thailand|Sus_scrofa	0.10694
ON855202|Rotavirus_A|Belgium|Homo_sapiens	0.16886	LC467839|Rotavirus_A|Japan|Equus_caballus	0.19951	HQ846868|Rotavirus_A|USA|Homo_sapiens	0.20703	MW331506|Rotavirus_A|Japan|Homo_sapiens	0.16516	LC542727|Rotavirus_A|Japan|Homo_sapiens	0.16141	HQ661140|Rotavirus_A|Italy|Canis_lupus_familiaris	0.35591	MF940620|Rotavirus_A|South_Korea|Bos_taurus	0.19093	JX965153|Rotavirus_A|Australia|Homo_sapiens	0.22437	KJ875800|Rotavirus_A|Hungary|Canis_lupus_familiaris	0.19091	PP669375|Rotavirus_A|South_Africa|Sus_scrofa	0.10694
ON855203|Rotavirus_A|Belgium|Homo_sapiens	0.16886	KJ412723|Rotavirus_A|Paraguay|Homo_sapiens	0.20012	HQ846879|Rotavirus_A|USA|Homo_sapiens	0.20703	PP855882|Rotavirus_A|Thailand|Homo_sapiens	0.16516	LC542728|Rotavirus_A|Japan|Homo_sapiens	0.16141	HQ661129|Rotavirus_A|Italy|Canis_lupus_familiaris	0.35591	MF940728|Rotavirus_A|South_Korea|Bos_taurus	0.19093	OP717892|Rotavirus_A|Malawi|Homo_sapiens	0.22437	HQ661121|Rotavirus_A|Italy|Homo_sapiens	0.19091	PP669399|Rotavirus_A|South_Africa|Sus_scrofa	0.10694
ON855205|Rotavirus_A|Belgium|Homo_sapiens	0.16886	AB908914|Rotavirus_A|Japan|Equus_caballus	0.20012	KC960622|Rotavirus_A|China|Rhinolophus_hipposideros	0.20703	OR789985|Rotavirus_A|USA|Homo_sapiens	0.16516	LC542729|Rotavirus_A|Japan|Homo_sapiens	0.16141	EU708940|Rotavirus_A|USA|Canis_lupus_familiaris	0.35591	OK651109|Rotavirus_A|India|Equus_caballus	0.19231	OP717899|Rotavirus_A|Malawi|Homo_sapiens	0.22437	DQ146705|Rotavirus_A|Thailand|	0.19091	PP669479|Rotavirus_A|South_Africa|Sus_scrofa	0.10694
ON855206|Rotavirus_A|Belgium|Homo_sapiens	0.16886	LC467927|Rotavirus_A|Japan|Equus_caballus	0.20012	MW254165|Rotavirus_A|China|Homo_sapiens	0.20777	OR789977|Rotavirus_A|USA|Homo_sapiens	0.16516	LC542730|Rotavirus_A|Japan|Homo_sapiens	0.16141	KU243402|Rotavirus_A|China|Homo_sapiens	0.35724	MN528096|Rotavirus_A|Gabon|Macronycteris_gigas	0.19231	MG926722|Rotavirus_A|Mozambique|Homo_sapiens	0.22437	PP025601|Rotavirus_A|Brazil|Homo_sapiens	0.19091	PP669387|Rotavirus_A|South_Africa|Sus_scrofa	0.10694
ON855207|Rotavirus_A|Belgium|Homo_sapiens	0.16886	LC467938|Rotavirus_A|Japan|Equus_caballus	0.20012	MW254167|Rotavirus_A|China|Homo_sapiens	0.20777	OR789988|Rotavirus_A|USA|Homo_sapiens	0.16516	LC542731|Rotavirus_A|Japan|Homo_sapiens	0.16141	LC158122|Rotavirus_A|Zambia|Rhinolophus_simulator	0.35724	ON059884|Rotavirus_A||Pholidota	0.19231	JN605445|Rotavirus_A|South_Africa|Homo_sapiens	0.22437	OK651117|Rotavirus_A|India|Equus_caballus	0.19091	PP669457|Rotavirus_A|South_Africa|Sus_scrofa	0.10694
ON855208|Rotavirus_A|Belgium|Homo_sapiens	0.16886	KX814947|Rotavirus_A|China|Hipposideros_pomona	0.20073	MW254166|Rotavirus_A|China|Homo_sapiens	0.20777	MT670286|Rotavirus_A|Japan|Homo_sapiens	0.16516	LC542732|Rotavirus_A|Japan|Homo_sapiens	0.16141	EU708929|Rotavirus_A|USA|Canis_lupus_familiaris	0.35724	ON059886|Rotavirus_A||Pholidota	0.19231	MN106173|Rotavirus_A|China|Homo_sapiens	0.22437	OK651116|Rotavirus_A|India|Equus_caballus	0.19091	PP669468|Rotavirus_A|South_Africa|Sus_scrofa	0.10694
ON855209|Rotavirus_A|Belgium|Homo_sapiens	0.16886	KF907288|Rotavirus_A|Brazil|Homo_sapiens	0.20073	HQ846857|Rotavirus_A|USA|Homo_sapiens	0.20777	OP487433|Rotavirus_A|USA|Homo_sapiens	0.16516	LC542733|Rotavirus_A|Japan|Homo_sapiens	0.16141	MT364863|Rotavirus_A|Thailand|Canis_lupus_familiaris	0.35857	ON059887|Rotavirus_A||Pholidota	0.19231	LC086777|Rotavirus_A|Thailand|Homo_sapiens	0.22437	MW720876|Rotavirus_A|Thailand|Homo_sapiens	0.19091	PP669501|Rotavirus_A|South_Africa|Sus_scrofa	0.10694
ON855210|Rotavirus_A|Belgium|Homo_sapiens	0.16886	JN903523|Rotavirus_A|Ireland|Equus_caballus	0.20073	KU243622|Rotavirus_A|China|Homo_sapiens	0.20777	OR789975|Rotavirus_A|USA|Homo_sapiens	0.16516	LC542735|Rotavirus_A|Japan|Homo_sapiens	0.16141	MT364874|Rotavirus_A|Thailand|Canis_lupus_familiaris	0.35989	KM026619|Rotavirus_A|Brazil|Homo_sapiens	0.19231	OR772022|Rotavirus_A|Russia|Homo_sapiens	0.22437	MW720865|Rotavirus_A|Thailand|Homo_sapiens	0.19091	PP669512|Rotavirus_A|South_Africa|Sus_scrofa	0.10694
ON855213|Rotavirus_A|Belgium|Homo_sapiens	0.16886	LC460248|Rotavirus_A|Japan|Equus_caballus	0.20073	KU243626|Rotavirus_A|China|Homo_sapiens	0.20777	OR789987|Rotavirus_A|USA|Homo_sapiens	0.16516	LC542736|Rotavirus_A|Japan|Homo_sapiens	0.16141	OR501104|Rotavirus_A|Thailand|Canis_lupus_familiaris	0.35989	PP391046|Rotavirus_A|China|Sus_scrofa	0.19231	KJ721752|Rotavirus_A|Brazil|Homo_sapiens	0.22437	KT695003|Rotavirus_A|USA|Homo_sapiens	0.19091	PP669523|Rotavirus_A|South_Africa|Sus_scrofa	0.10694
ON855214|Rotavirus_A|Belgium|Homo_sapiens	0.16886	LC467828|Rotavirus_A|Japan|Equus_caballus	0.20073	KU243624|Rotavirus_A|China|Homo_sapiens	0.20777	OR789976|Rotavirus_A|USA|Homo_sapiens	0.16516	LC542737|Rotavirus_A|Japan|Homo_sapiens	0.16141	OR501093|Rotavirus_A|Thailand|Canis_lupus_familiaris	0.36122	MF462317|Rotavirus_A|China|Sus_scrofa	0.19231	KJ721754|Rotavirus_A|Brazil|Homo_sapiens	0.22437	DQ005116|Rotavirus_A|Democratic_Republic_of_the_Congo|Homo_sapiens	0.19091	PP586030|Rotavirus_A|Mozambique|Homo_sapiens	0.10694
ON855215|Rotavirus_A|Belgium|Homo_sapiens	0.16886	LC460215|Rotavirus_A|Japan|Equus_caballus	0.20134	KU243625|Rotavirus_A|China|Homo_sapiens	0.20777	OR789978|Rotavirus_A|USA|Homo_sapiens	0.16516	LC542738|Rotavirus_A|Japan|Homo_sapiens	0.16141	KF690131|Rotavirus_A|Australia|Homo_sapiens	0.36122	MF940730|Rotavirus_A|South_Korea|Bos_taurus	0.19231	KJ748484|Rotavirus_A|Ghana|Homo_sapiens	0.22437	MN649779|Rotavirus_A|Uruguay|Bos_taurus	0.19091	PP586034|Rotavirus_A|Mozambique|Homo_sapiens	0.10694
ON855216|Rotavirus_A|Belgium|Homo_sapiens	0.16886	PP453588|Rotavirus_A|USA|Equus_caballus	0.20134	ON059907|Rotavirus_A||Pholidota	0.20777	LC465289|Rotavirus_A|Japan|Homo_sapiens	0.16516	LC542739|Rotavirus_A|Japan|Homo_sapiens	0.16141	KT887537|Rotavirus_A|Peru|Vicugna_pacos	0.36122	MF940732|Rotavirus_A|South_Korea|Bos_taurus	0.19231	OP717888|Rotavirus_A|Malawi|Homo_sapiens	0.22437	MN649775|Rotavirus_A|Uruguay|Bos_taurus	0.19091	PP586035|Rotavirus_A|Mozambique|Homo_sapiens	0.10694
ON855218|Rotavirus_A|Belgium|Homo_sapiens	0.16886	OK651088|Rotavirus_A|India|Equus_caballus	0.20195	KJ879451|Rotavirus_A|Germany|Rattus_norvegicus	0.20852	KJ752121|Rotavirus_A|Guinea-Bissau|Homo_sapiens	0.16516	LC542742|Rotavirus_A|Japan|Homo_sapiens	0.16141	LC340027|Rotavirus_A|Japan|Homo_sapiens	0.36255	FJ206150|Rotavirus_A|South_Korea|	0.19231	KC178743|Rotavirus_A|Italy|Homo_sapiens	0.22464	MN649774|Rotavirus_A|Uruguay|Bos_taurus	0.19091	PP586036|Rotavirus_A|Mozambique|Homo_sapiens	0.10694
ON855219|Rotavirus_A|Belgium|Homo_sapiens	0.16886	EU708903|Rotavirus_A|USA|Homo_sapiens	0.20255	KJ875794|Rotavirus_A|Hungary|Canis_lupus_familiaris	0.21001	KJ752143|Rotavirus_A|Togo|Homo_sapiens	0.16516	LC542744|Rotavirus_A|Japan|Homo_sapiens	0.16141	KT935481|Rotavirus_A|Peru|Vicugna_pacos	0.36255	FJ206123|Rotavirus_A|South_Korea|	0.19231	OP718296|Rotavirus_A|China|Sus_scrofa	0.22557	KU861421|Rotavirus_A|USA|Homo_sapiens	0.19178	PP586037|Rotavirus_A|Mozambique|Homo_sapiens	0.10694
ON855221|Rotavirus_A|Belgium|Homo_sapiens	0.16886	AB908936|Rotavirus_A|Japan|Equus_caballus	0.20255	MW254163|Rotavirus_A|China|Homo_sapiens	0.21151	KJ752165|Rotavirus_A|Togo|Homo_sapiens	0.16516	LC542745|Rotavirus_A|Japan|Homo_sapiens	0.16141	KT878998|Rotavirus_A|Peru|Vicugna_pacos	0.36255	MN528110|Rotavirus_A|Gabon|Macronycteris_gigas	0.19368	LC340029|Rotavirus_A|Japan|Homo_sapiens	0.22557	KU861410|Rotavirus_A|USA|Homo_sapiens	0.19266	PP586040|Rotavirus_A|Mozambique|Homo_sapiens	0.10694
ON855223|Rotavirus_A|Belgium|Homo_sapiens	0.16886	LC460237|Rotavirus_A|Japan|Equus_caballus	0.20255	MN539287|Rotavirus_A|Bulgaria|Rhinolophus_euryale	0.21152	LC105557|Rotavirus_A|Ghana|Homo_sapiens	0.16516	LC542806|Rotavirus_A|Japan|Homo_sapiens	0.16141	PP453590|Rotavirus_A|USA|Equus_caballus	0.36255	MN528123|Rotavirus_A|Gabon|Macronycteris_gigas	0.19368	KF907262|Rotavirus_A|Brazil|Homo_sapiens	0.22557	PP475767|Rotavirus_A|Russia|Homo_sapiens	0.19545	PP586041|Rotavirus_A|Mozambique|Homo_sapiens	0.10694
ON855224|Rotavirus_A|Belgium|Homo_sapiens	0.16886	LC467916|Rotavirus_A|Japan|Equus_caballus	0.20255	KU243631|Rotavirus_A|China|Homo_sapiens	0.21226	LC105568|Rotavirus_A|Ghana|Homo_sapiens	0.16516	LC490218|Rotavirus_A|Thailand|Homo_sapiens	0.16141	OM450940|Rotavirus_A|China|Oryctolagus_cuniculus	0.36381	MN477232|Rotavirus_A|Gabon|Macronycteris_gigas	0.19368	EU708920|Rotavirus_A|USA|Canis_lupus_familiaris	0.22557	PP475771|Rotavirus_A|Russia|Homo_sapiens	0.19545	PP586042|Rotavirus_A|Mozambique|Homo_sapiens	0.10694
ON855226|Rotavirus_A|Belgium|Homo_sapiens	0.16886	KX814926|Rotavirus_A|China|Taphozous_melanopogon	0.20316	AF045228|Rotavirus_A|Switzerland|	0.21226	KC443657|Rotavirus_A|Australia|Homo_sapiens	0.16516	LC490235|Rotavirus_A|Thailand|Homo_sapiens	0.16141	KT887526|Rotavirus_A|Peru|Vicugna_pacos	0.36388	MN477243|Rotavirus_A|Gabon|Macronycteris_gigas	0.19368	JN903512|Rotavirus_A|Ireland|Equus_caballus	0.22557	PP475769|Rotavirus_A|Russia|Homo_sapiens	0.19545	LC174276|Rotavirus_A|Japan|Homo_sapiens	0.10694
MN479158|Rotavirus_A|USA|Homo_sapiens	0.16886	KF907287|Rotavirus_A|Brazil|Homo_sapiens	0.20316	PP408172|Rotavirus_A|China|Bos_taurus	0.21226	KC443193|Rotavirus_A|Australia|Homo_sapiens	0.16516	LC490231|Rotavirus_A|Thailand|Homo_sapiens	0.16141	JF712572|Rotavirus_A|Argentina|Equus_caballus	0.36388	MN551594|Rotavirus_A|Gabon|Macronycteris_gigas	0.19368	JN903511|Rotavirus_A|Ireland|Equus_caballus	0.22557	PP475770|Rotavirus_A|Russia|Homo_sapiens	0.19545	LC174316|Rotavirus_A|Japan|Homo_sapiens	0.10694
MN479231|Rotavirus_A|USA|Homo_sapiens	0.16886	LC467872|Rotavirus_A|Japan|Equus_caballus	0.20316	PP408169|Rotavirus_A|China|Bos_taurus	0.21226	KC443349|Rotavirus_A|Australia|Homo_sapiens	0.16516	LC260217|Rotavirus_A|Indonesia|Homo_sapiens	0.16141	MT364830|Rotavirus_A|Thailand|Canis_lupus_familiaris	0.36521	ON059885|Rotavirus_A||Pholidota	0.19368	LC173800|Rotavirus_A|Japan|Homo_sapiens	0.22557	OQ117398|Rotavirus_A|USA|	0.19545	PP586031|Rotavirus_A|Mozambique|Homo_sapiens	0.10694
MN479252|Rotavirus_A|USA|Homo_sapiens	0.16886	LC467894|Rotavirus_A|Japan|Equus_caballus	0.20316	MN433620|Rotavirus_A|Bulgaria|Rhinolophus_blasii	0.213	GU390425|Rotavirus_A|Russia|Homo_sapiens	0.16516	LC260219|Rotavirus_A|Indonesia|Homo_sapiens	0.16141	MT364841|Rotavirus_A|Thailand|Canis_lupus_familiaris	0.36521	JF766574|Rotavirus_A|South_Korea|Homo_sapiens	0.19368	LC173801|Rotavirus_A|Japan|Homo_sapiens	0.22557	MT796863|Rotavirus_A|Russia|Homo_sapiens	0.19545	PP586039|Rotavirus_A|Mozambique|Homo_sapiens	0.10694
KX954617|Rotavirus_A|USA|	0.16886	LC467905|Rotavirus_A|Japan|Equus_caballus	0.20316	KX814922|Rotavirus_A|China|Taphozous_melanopogon	0.213	GU390427|Rotavirus_A|Russia|Homo_sapiens	0.16516	LC490286|Rotavirus_A|Thailand|Homo_sapiens	0.16141	MT364852|Rotavirus_A|Thailand|Canis_lupus_familiaris	0.36521	JF766585|Rotavirus_A|South_Korea|Homo_sapiens	0.19368	LC173919|Rotavirus_A|Japan|Homo_sapiens	0.22557	HQ846852|Rotavirus_A|USA|Homo_sapiens	0.19545	PP862142|Rotavirus_A|China|Homo_sapiens	0.10694
MT854922|Rotavirus_A|South_Africa|Homo_sapiens	0.16886	OK651089|Rotavirus_A|India|Equus_caballus	0.20377	AB055967|Rotavirus_A||Capra_hircus	0.21375	GQ468560|Rotavirus_A|Russia|Homo_sapiens	0.16516	MN203560|Rotavirus_A|Slovakia|Homo_sapiens	0.16141	JN872871|Rotavirus_A|Argentina|Equus_caballus	0.36521	KP883051|Rotavirus_A|Mali|Homo_sapiens	0.19368	KU550311|Rotavirus_A|Spain|Homo_sapiens	0.22557	HQ846874|Rotavirus_A|USA|Homo_sapiens	0.19545	MW384406|Rotavirus_A|China|Homo_sapiens	0.10694
KC580413|Rotavirus_A|USA|Homo_sapiens	0.16886	MW720860|Rotavirus_A|Thailand|Homo_sapiens	0.20377	AF143408|Rotavirus_A||	0.21375	LC460430|Rotavirus_A|Ghana|Homo_sapiens	0.16516	MN203566|Rotavirus_A|Slovakia|Homo_sapiens	0.16141	JF712583|Rotavirus_A|Argentina|Equus_caballus	0.36653	KP882963|Rotavirus_A|Mali|Homo_sapiens	0.19368	KU550314|Rotavirus_A|Spain|Homo_sapiens	0.22557	EU636933|Rotavirus_A|USA|Macaca_mulatta	0.19545	ON993120|Rotavirus_A|China|Homo_sapiens	0.10694
KC442915|Rotavirus_A|USA|Homo_sapiens	0.16886	EU708892|Rotavirus_A|Israel|Homo_sapiens	0.20377	OM450958|Rotavirus_A|China|Oryctolagus_cuniculus	0.2145	LC384334|Rotavirus_A|Japan|Homo_sapiens	0.16516	ON736913|Rotavirus_A|Paraguay|Homo_sapiens	0.16141	AB908940|Rotavirus_A|Japan|Equus_caballus	0.36786	HQ657145|Rotavirus_A|South_Africa|Homo_sapiens	0.19368	LC260301|Rotavirus_A||Homo_sapiens	0.22557	LC438934|Rotavirus_A|Venezuela|Homo_sapiens	0.19545	OR729580|Rotavirus_A|China|Homo_sapiens	0.10694
FJ947308|Rotavirus_A|USA|Homo_sapiens	0.16886	PP453577|Rotavirus_A|USA|Equus_caballus	0.20377	PP855881|Rotavirus_A|Thailand|Homo_sapiens	0.2145	GU565056|Rotavirus_A|USA|	0.16516	MZ546112|Rotavirus_A|USA|Homo_sapiens	0.16141	DQ205225|Rotavirus_A|Italy|	0.37052	HQ657156|Rotavirus_A|South_Africa|Homo_sapiens	0.19368	LC169926|Rotavirus_A|Thailand|Homo_sapiens	0.22557	KF907267|Rotavirus_A|Brazil|Homo_sapiens	0.19545	OR729582|Rotavirus_A|China|Homo_sapiens	0.10694
JF490489|Rotavirus_A|Australia|Homo_sapiens	0.16886	MW720869|Rotavirus_A|Thailand|Homo_sapiens	0.20438	MN937507|Rotavirus_A|China|Bos_taurus	0.2145	GU565067|Rotavirus_A|USA|	0.16516	OQ446783|Rotavirus_A|Russia|Homo_sapiens	0.16141	FJ816612|Rotavirus_A|USA|	0.37185	KM026653|Rotavirus_A|Brazil|Homo_sapiens	0.19368	LC228323|Rotavirus_A|Japan|Homo_sapiens	0.22557	KF907268|Rotavirus_A|Brazil|Homo_sapiens	0.19545	ON563409|Rotavirus_A|China|Homo_sapiens	0.10694
KJ626846|Rotavirus_A|Paraguay|Homo_sapiens	0.16886	EF583012|Rotavirus_A|USA|	0.2056	MN937514|Rotavirus_A|China|Bos_taurus	0.2145	GU565089|Rotavirus_A|USA|	0.16516	OQ446784|Rotavirus_A|Russia|Homo_sapiens	0.16141	DQ838651|Rotavirus_A|USA|	0.37185	KM026654|Rotavirus_A|Brazil|Homo_sapiens	0.19368	LC455762|Rotavirus_A|Thailand|Homo_sapiens	0.22557	PP855876|Rotavirus_A|Thailand|Homo_sapiens	0.19545	ON563368|Rotavirus_A|China|Homo_sapiens	0.10694
KJ626525|Rotavirus_A|Paraguay|Homo_sapiens	0.16886	JF712579|Rotavirus_A|Argentina|Equus_caballus	0.2056	MN937508|Rotavirus_A|China|Bos_taurus	0.2145	MF168112|Rotavirus_A|USA|Homo_sapiens	0.16516	OQ446785|Rotavirus_A|Russia|Homo_sapiens	0.16141	AB908929|Rotavirus_A|Japan|Equus_caballus	0.37185	KM026622|Rotavirus_A|Brazil|Homo_sapiens	0.19368	LC173858|Rotavirus_A|Japan|Homo_sapiens	0.22557	KT695014|Rotavirus_A|USA|Homo_sapiens	0.19545	ON993107|Rotavirus_A|China|Homo_sapiens	0.10694
KF835899|Rotavirus_A|Hungary|Homo_sapiens	0.16886	OQ807042|Rotavirus_A|China|Bos_taurus	0.2062	MN937510|Rotavirus_A|China|Bos_taurus	0.2145	GU565045|Rotavirus_A|USA|	0.16516	OQ446786|Rotavirus_A|Russia|Homo_sapiens	0.16141	AB908907|Rotavirus_A|Japan|Equus_caballus	0.37185	PQ141612|Rotavirus_A|China|Sus_scrofa	0.19368	LC173922|Rotavirus_A|Japan|Homo_sapiens	0.22557	KT695036|Rotavirus_A|USA|Homo_sapiens	0.19545	OR729595|Rotavirus_A|China|Homo_sapiens	0.10694
KJ752485|Rotavirus_A|South_Africa|Sus_scrofa_domesticus	0.16886	KU243605|Rotavirus_A|China|Homo_sapiens	0.2062	MN937511|Rotavirus_A|China|Bos_taurus	0.2145	AF411322|Rotavirus_A|USA|	0.16516	OQ446789|Rotavirus_A|Russia|Homo_sapiens	0.16141	JN903516|Rotavirus_A|Ireland|Equus_caballus	0.37185	OQ799884|Rotavirus_A|China|Sus_scrofa	0.19368	MN401296|Rotavirus_A|Czech_Republic|Homo_sapiens	0.22557	KT695025|Rotavirus_A|USA|Homo_sapiens	0.19545	ON993106|Rotavirus_A|China|Homo_sapiens	0.10694
LC569892|Rotavirus_A|Thailand|Homo_sapiens	0.16886	MN528088|Rotavirus_A|Gabon|Macronycteris_gigas	0.2062	MN937512|Rotavirus_A|China|Bos_taurus	0.2145	MF469344|Rotavirus_A|USA|Homo_sapiens	0.16516	OQ446788|Rotavirus_A|Russia|Homo_sapiens	0.16141	JF712561|Rotavirus_A|United_Kingdom|Equus_caballus	0.37317	JX683627|Rotavirus_A|Brazil|Homo_sapiens	0.19368	LC469540|Rotavirus_A|Indonesia|Homo_sapiens	0.22557	KT695047|Rotavirus_A|USA|Homo_sapiens	0.19545	PP862186|Rotavirus_A|China|Homo_sapiens	0.10694
ON855222|Rotavirus_A|Belgium|Homo_sapiens	0.16887	JF712568|Rotavirus_A|Argentina|Equus_caballus	0.2062	MN937513|Rotavirus_A|China|Bos_taurus	0.2145	MF167989|Rotavirus_A|USA|Homo_sapiens	0.16516	OP378554|Rotavirus_A|Malaysia|Homo_sapiens	0.16141	AB908951|Rotavirus_A|Japan|Equus_caballus	0.37317	LC095895|Rotavirus_A|Viet_Nam|Homo_sapiens	0.19368	AB930199|Rotavirus_A|Japan|Homo_sapiens	0.22557	KX638668|Rotavirus_A|India|Homo_sapiens	0.19545	MG891970|Rotavirus_A|Mozambique|Homo_sapiens	0.10694
ON855211|Rotavirus_A|Belgium|Homo_sapiens	0.16894	ON377049|Rotavirus_A|China|Equus_asinus	0.20681	MN937509|Rotavirus_A|China|Bos_taurus	0.21525	KT919451|Rotavirus_A|USA|Homo_sapiens	0.16516	MW840129|Rotavirus_A|Indonesia|Homo_sapiens	0.16141	AB908918|Rotavirus_A|Japan|Equus_caballus	0.3745	KM026625|Rotavirus_A|Brazil|Homo_sapiens	0.19368	LC228334|Rotavirus_A|Japan|Homo_sapiens	0.22557	KX638670|Rotavirus_A|India|Homo_sapiens	0.19545	MG926713|Rotavirus_A|Mozambique|Homo_sapiens	0.10694
ON855225|Rotavirus_A|Belgium|Homo_sapiens	0.16901	PP855872|Rotavirus_A|Thailand|Homo_sapiens	0.20681	KF541284|Rotavirus_A|USA|	0.21525	KC443602|Rotavirus_A|Australia|Homo_sapiens	0.16516	MN203562|Rotavirus_A|Slovakia|Homo_sapiens	0.16141	KF541287|Rotavirus_A|USA|	0.37583	JN258332|Rotavirus_A|USA|Homo_sapiens	0.19368	LC477610|Rotavirus_A|Japan|Homo_sapiens	0.22557	KX638672|Rotavirus_A|India|Homo_sapiens	0.19545	MG926775|Rotavirus_A|Mozambique|Homo_sapiens	0.10694
ON737633|Rotavirus_A|Ghana|Homo_sapiens	0.16902	JN872867|Rotavirus_A|Argentina|Equus_caballus	0.20694	PP991481|Rotavirus_A|China|Bos_taurus	0.21599	MF168376|Rotavirus_A|USA|Homo_sapiens	0.16516	LC490234|Rotavirus_A|Thailand|Homo_sapiens	0.16141	PP453579|Rotavirus_A|USA|Equus_caballus	0.37583	FJ206126|Rotavirus_A|South_Korea|	0.19368	OP717929|Rotavirus_A|Malawi|Homo_sapiens	0.22557	JF766576|Rotavirus_A|South_Korea|Homo_sapiens	0.19545	KU048767|Rotavirus_A|Italy|Homo_sapiens	0.10694
OR338265|Rotavirus_A|Zambia|Homo_sapiens	0.16931	OM416831|Rotavirus_A|China|Oryctolagus_cuniculus	0.20742	DQ838602|Rotavirus_A||	0.21599	OR125128|Rotavirus_A|China|Homo_sapiens	0.16516	MK690513|Rotavirus_A|Czech_Republic|Homo_sapiens	0.16141	KP258404|Rotavirus_A|Belgium|Homo_sapiens	0.37849	KU243406|Rotavirus_A|China|Homo_sapiens	0.19368	KU248380|Rotavirus_A|Bangladesh|Homo_sapiens	0.22557	EF059924|Rotavirus_A|South_Korea|	0.19545	ON563358|Rotavirus_A|China|Homo_sapiens	0.10694
LC784905|Rotavirus_A|Viet_Nam|	0.16931	OP963638|Rotavirus_A|China|Rhinolophus_marshalli	0.20742	DQ838605|Rotavirus_A||	0.21599	OP680458|Rotavirus_A|USA|Homo_sapiens	0.16516	MN203559|Rotavirus_A|Slovakia|Homo_sapiens	0.16141	AY740735|Rotavirus_A|Belgium|Homo_sapiens	0.37849	ON221578|Rotavirus_A|China|Rhinolophus_affinis	0.19505	KU248391|Rotavirus_A|Bangladesh|Homo_sapiens	0.22557	HQ392304|Rotavirus_A|Belgium|Homo_sapiens	0.19545	KT695059|Rotavirus_A|USA|Homo_sapiens	0.10694
MH291365|Rotavirus_A|Kenya|Homo_sapiens	0.16931	ON059867|Rotavirus_A||Pholidota	0.20864	DQ838596|Rotavirus_A||	0.21599	GU984759|Rotavirus_A|India|Bos_taurus	0.16516	MH704732|Rotavirus_A|Indonesia|Homo_sapiens	0.16267	JN903515|Rotavirus_A|Ireland|Equus_caballus	0.38114	KF812768|Rotavirus_A|South_Korea|Homo_sapiens	0.19505	KX536645|Rotavirus_A|India|Homo_sapiens	0.22557	HM773753|Rotavirus_A|USA|Homo_sapiens	0.19545	KT695092|Rotavirus_A|USA|Homo_sapiens	0.10694
OP677629|Rotavirus_A|Kenya|Homo_sapiens	0.16931	ON059845|Rotavirus_A||Pholidota	0.20864	DQ838603|Rotavirus_A||	0.21599	EF200569|Rotavirus_A|India|	0.16516	MH704733|Rotavirus_A|Indonesia|Homo_sapiens	0.16267	KJ879454|Rotavirus_A|Germany|Rattus_norvegicus	0.38513	KF812769|Rotavirus_A|South_Korea|Homo_sapiens	0.19505	DQ490559|Rotavirus_A|Bangladesh|	0.22557	MH171457|Rotavirus_A|Spain|Homo_sapiens	0.19545	KF680477|Rotavirus_A|Russia|Homo_sapiens	0.10694
MZ095148|Rotavirus_A|Kenya|Homo_sapiens	0.16931	JN903524|Rotavirus_A|Ireland|Equus_caballus	0.20864	DQ838604|Rotavirus_A||	0.21599	EF200567|Rotavirus_A|India|	0.16516	KU059771|Rotavirus_A|Australia|Homo_sapiens	0.16267	KC178720|Rotavirus_A|Italy|Homo_sapiens	0.41965	KP883040|Rotavirus_A|Mali|Homo_sapiens	0.19505	KU248436|Rotavirus_A|Bangladesh|Homo_sapiens	0.22557	KX655449|Rotavirus_A|Uganda|Homo_sapiens	0.19545	OM038066|Rotavirus_A|China|Homo_sapiens	0.10694
MZ095158|Rotavirus_A|Kenya|Homo_sapiens	0.16931	OM450957|Rotavirus_A|China|Oryctolagus_cuniculus	0.20925	FJ816611|Rotavirus_A|USA|	0.21599	LC001920|Rotavirus_A|Japan|Homo_sapiens	0.16516	KU059782|Rotavirus_A|Australia|Homo_sapiens	0.16267	LC684238|Rotavirus_A||Homo_sapiens	0.42497	KP882567|Rotavirus_A|Ghana|Homo_sapiens	0.19505	KJ721751|Rotavirus_A|Brazil|Homo_sapiens	0.22557	FJ206135|Rotavirus_A|South_Korea|	0.19545	OM038077|Rotavirus_A|China|Homo_sapiens	0.10694
OP677607|Rotavirus_A|Kenya|Homo_sapiens	0.16931	KF690127|Rotavirus_A|Australia|Homo_sapiens	0.20925	AY596189|Rotavirus_A||	0.21599	DQ870488|Rotavirus_A|Japan|	0.16516	KJ639028|Rotavirus_A|Japan|Homo_sapiens	0.16267	AB097459|Rotavirus_A|Thailand|	0.42497	KP882798|Rotavirus_A|Mali|Homo_sapiens	0.19505	KJ721758|Rotavirus_A|Brazil|Homo_sapiens	0.22557	MN649771|Rotavirus_A|Uruguay|Bos_taurus	0.19617	OM038033|Rotavirus_A|China|Homo_sapiens	0.10694
KC579692|Rotavirus_A|USA|Homo_sapiens	0.16931	OP717294|Rotavirus_A|Malawi|Homo_sapiens	0.2095	OQ799670|Rotavirus_A|China|Sus_scrofa	0.21599	AB971551|Rotavirus_A|Japan|Homo_sapiens	0.16516	LC542114|Rotavirus_A|Japan|Homo_sapiens	0.16267	KC140593|Rotavirus_A|South_Korea|Homo_sapiens	0.42629	KP882809|Rotavirus_A|Mali|Homo_sapiens	0.19505	LC227900|Rotavirus_A|India|Homo_sapiens	0.22557	OP963645|Rotavirus_A|China|Rhinolophus_marshalli	0.2	KT695081|Rotavirus_A|USA|Homo_sapiens	0.10694
JF490379|Rotavirus_A|Australia|Homo_sapiens	0.16931	KC834706|Rotavirus_A|Australia|Homo_sapiens	0.20985	OP963639|Rotavirus_A|China|Rhinolophus_marshalli	0.21674	AB971552|Rotavirus_A|Japan|Homo_sapiens	0.16516	MW280956|Rotavirus_A|Italy|Homo_sapiens	0.16267	EU513169|Rotavirus_A|Argentina|	0.42629	KP882820|Rotavirus_A|Mali|Homo_sapiens	0.19505	OR772020|Rotavirus_A|Russia|Homo_sapiens	0.22557	ON221580|Rotavirus_A|China|Rhinolophus_affinis	0.2	KU861433|Rotavirus_A|USA|Homo_sapiens	0.10694
JF490390|Rotavirus_A|Australia|Homo_sapiens	0.16931	ON059866|Rotavirus_A||Pholidota	0.20985	JF693029|Rotavirus_A|USA|Bos_taurus	0.21674	LC001922|Rotavirus_A|Japan|Homo_sapiens	0.16516	OR712344|Rotavirus_A|China|Homo_sapiens	0.16267	EU513173|Rotavirus_A|Argentina|	0.42629	KP882864|Rotavirus_A|Mali|Homo_sapiens	0.19505	KT936623|Rotavirus_A|Thailand|Homo_sapiens	0.22557	KY271800|Rotavirus_A|Russia|Homo_sapiens	0.2	KU861444|Rotavirus_A|USA|Homo_sapiens	0.10694
JF490401|Rotavirus_A|Australia|Homo_sapiens	0.16931	ON059864|Rotavirus_A||Pholidota	0.20985	JN790187|Rotavirus_A|China|Bos_taurus	0.21674	LC001924|Rotavirus_A|Japan|Homo_sapiens	0.16516	LC542125|Rotavirus_A|Japan|Homo_sapiens	0.16267	EU513170|Rotavirus_A|Japan|	0.42629	KP882952|Rotavirus_A|Mali|Homo_sapiens	0.19505	MZ407407|Rotavirus_A|China|Homo_sapiens	0.22557	HQ846885|Rotavirus_A|USA|Homo_sapiens	0.2	KT695103|Rotavirus_A|USA|Homo_sapiens	0.10694
JF490511|Rotavirus_A|Australia|Homo_sapiens	0.16931	ON059865|Rotavirus_A||Pholidota	0.20985	AB747365|Rotavirus_A|India|	0.21674	LC001927|Rotavirus_A|Japan|Homo_sapiens	0.16516	LC086730|Rotavirus_A|Thailand|Homo_sapiens	0.16267	KM026553|Rotavirus_A|Brazil|Homo_sapiens	0.42762	KP882974|Rotavirus_A|Mali|Homo_sapiens	0.19505	MZ407451|Rotavirus_A|China|Homo_sapiens	0.22557	HQ846863|Rotavirus_A|USA|Homo_sapiens	0.2	AB796464|Rotavirus_A|Japan|Homo_sapiens	0.10694
ON855217|Rotavirus_A|Belgium|Homo_sapiens	0.16947	ON059863|Rotavirus_A||Pholidota	0.20985	AB747362|Rotavirus_A|Japan|	0.21674	LC001932|Rotavirus_A|Japan|Homo_sapiens	0.16516	LC086719|Rotavirus_A|Thailand|Homo_sapiens	0.16267	HQ650120|Rotavirus_A|USA|Homo_sapiens	0.42762	KP883117|Rotavirus_A|Mali|Homo_sapiens	0.19505	MZ407462|Rotavirus_A|China|Homo_sapiens	0.22557	MT364866|Rotavirus_A|Thailand|Canis_lupus_familiaris	0.2	PP586038|Rotavirus_A|Mozambique|Homo_sapiens	0.10694
JX027735|Rotavirus_A|Australia|Homo_sapiens	0.16947	KF541283|Rotavirus_A|USA|	0.21046	AB747363|Rotavirus_A|Japan|	0.21674	AB762771|Rotavirus_A|Japan|	0.16516	LC542103|Rotavirus_A|Japan|Homo_sapiens	0.16267	MW771168|Rotavirus_A|Mozambique|Bos_taurus	0.42762	KP883194|Rotavirus_A|Mali|Homo_sapiens	0.19505	OP717886|Rotavirus_A|Malawi|Homo_sapiens	0.22557	D88832|Rotavirus_A||Canis_lupus_familiaris	0.2	LC174302|Rotavirus_A|Japan|Homo_sapiens	0.10694
OK651085|Rotavirus_A|India|Equus_caballus	0.16977	MK606441|Rotavirus_A|China|Mus	0.21107	AB747364|Rotavirus_A|Japan|	0.21674	LC001929|Rotavirus_A|Japan|Homo_sapiens	0.16516	LC542015|Rotavirus_A|Japan|Homo_sapiens	0.16267	LC133531|Rotavirus_A|Thailand|Bos_taurus	0.42762	HQ343382|Rotavirus_A|Australia|Homo_sapiens	0.19505	OP717887|Rotavirus_A|Malawi|Homo_sapiens	0.22557	HG917367|Rotavirus_A|France|Homo_sapiens	0.2	LC174288|Rotavirus_A|Japan|Homo_sapiens	0.10694
OK651084|Rotavirus_A|India|Equus_caballus	0.16977	OQ117391|Rotavirus_A|USA|	0.21168	JF693040|Rotavirus_A|South_Africa|Bos_taurus	0.21674	LC001930|Rotavirus_A|Japan|Homo_sapiens	0.16516	LC490224|Rotavirus_A|Thailand|Homo_sapiens	0.16267	EU513168|Rotavirus_A|Argentina|	0.42762	DQ146667|Rotavirus_A|Bangladesh|	0.19505	OP717889|Rotavirus_A|Malawi|Homo_sapiens	0.22557	JN258852|Rotavirus_A|Belgium|Homo_sapiens	0.2	LC174308|Rotavirus_A|Japan|Homo_sapiens	0.10694
OQ133192|Rotavirus_A|Zambia|Homo_sapiens	0.16977	HQ846845|Rotavirus_A|USA|Homo_sapiens	0.21168	LC133517|Rotavirus_A|Thailand|Bos_taurus	0.21674	LC001931|Rotavirus_A|Japan|Homo_sapiens	0.16516	LC490225|Rotavirus_A|Thailand|Homo_sapiens	0.16267	EU513171|Rotavirus_A|South_Korea|	0.42762	JF790343|Rotavirus_A|USA|Homo_sapiens	0.19505	AB938296|Rotavirus_A|Malawi|	0.22557	HQ392138|Rotavirus_A|Belgium|Homo_sapiens	0.2	LC174304|Rotavirus_A|Japan|Homo_sapiens	0.10694
OQ133193|Rotavirus_A|Zambia|Homo_sapiens	0.16977	HQ846856|Rotavirus_A|USA|Homo_sapiens	0.21168	OQ799737|Rotavirus_A|China|Sus_scrofa	0.21674	LC001933|Rotavirus_A|Japan|Homo_sapiens	0.16516	KY418050|Rotavirus_A|Taiwan|Homo_sapiens	0.16267	DQ199657|Rotavirus_A|Australia|	0.42895	HQ702258|Rotavirus_A|USA|Homo_sapiens	0.19505	KX655503|Rotavirus_A|Uganda|Homo_sapiens	0.22557	HQ392170|Rotavirus_A|Belgium|Homo_sapiens	0.2	LC174313|Rotavirus_A|Japan|Homo_sapiens	0.10694
OQ133194|Rotavirus_A|Zambia|Homo_sapiens	0.16977	HQ846867|Rotavirus_A|USA|Homo_sapiens	0.21168	OQ799734|Rotavirus_A|China|Sus_scrofa	0.21674	JN258847|Rotavirus_A|Belgium|Homo_sapiens	0.16516	MF093555|Rotavirus_A|Taiwan|Homo_sapiens	0.16267	HQ127384|Rotavirus_A|USA|Homo_sapiens	0.42895	MH171426|Rotavirus_A|Spain|Homo_sapiens	0.19505	MT767403|Rotavirus_A|Russia|Homo_sapiens	0.22557	HQ392425|Rotavirus_A|Belgium|Homo_sapiens	0.2	LC174315|Rotavirus_A|Japan|Homo_sapiens	0.10694
OP717224|Rotavirus_A|Malawi|Homo_sapiens	0.16977	HQ846878|Rotavirus_A|USA|Homo_sapiens	0.21168	OQ799705|Rotavirus_A|China|Sus_scrofa	0.21749	MH002242|Rotavirus_A|France|Homo_sapiens	0.16516	MF093556|Rotavirus_A|Taiwan|Homo_sapiens	0.16267	HQ127385|Rotavirus_A|USA|Homo_sapiens	0.42895	ON792170|Rotavirus_A|Malawi|Homo_sapiens	0.19505	JX307624|Rotavirus_A|India|Homo_sapiens	0.22557	HQ392382|Rotavirus_A|Belgium|Homo_sapiens	0.2	LC174312|Rotavirus_A|Japan|Homo_sapiens	0.10694
MZ096971|Rotavirus_A|Kenya|Homo_sapiens	0.16977	MT796860|Rotavirus_A|Russia|Homo_sapiens	0.21168	OK539645|Rotavirus_A|China|Bos_taurus	0.21749	LC438926|Rotavirus_A|Venezuela|Homo_sapiens	0.16516	LC542734|Rotavirus_A|Japan|Homo_sapiens	0.16267	HQ127386|Rotavirus_A|USA|Homo_sapiens	0.42895	KM026655|Rotavirus_A|Brazil|Homo_sapiens	0.19505	LC095896|Rotavirus_A|Viet_Nam|Homo_sapiens	0.22678	JN258916|Rotavirus_A|Belgium|Homo_sapiens	0.2	LC174318|Rotavirus_A|Japan|Homo_sapiens	0.10694
OP677618|Rotavirus_A|Kenya|Homo_sapiens	0.16977	EF583008|Rotavirus_A|USA|	0.21168	MT240625|Rotavirus_A|China|Bos_taurus	0.21749	LC438925|Rotavirus_A|Venezuela|Homo_sapiens	0.16516	LC542740|Rotavirus_A|Japan|Homo_sapiens	0.16267	HQ127387|Rotavirus_A|USA|Homo_sapiens	0.42895	KM026652|Rotavirus_A|Brazil|Homo_sapiens	0.19505	MK376889|Rotavirus_A|Bangladesh|Bos_indicus	0.22678	JF490560|Rotavirus_A|USA|Homo_sapiens	0.2	LC477655|Rotavirus_A|Japan|Homo_sapiens	0.10694
OR187573|Rotavirus_A|USA|	0.16977	LC576610|Rotavirus_A|Thailand|Homo_sapiens	0.21168	MN807286|Rotavirus_A|China|Bos_taurus	0.21749	FJ947521|Rotavirus_A|USA|Homo_sapiens	0.16516	LC542741|Rotavirus_A|Japan|Homo_sapiens	0.16267	HQ127388|Rotavirus_A|USA|Homo_sapiens	0.42895	KM026651|Rotavirus_A|Brazil|Homo_sapiens	0.19505	KU708264|Rotavirus_A|Slovenia|Capreolus_capreolus	0.22678	JF490626|Rotavirus_A|USA|Homo_sapiens	0.2	LC477678|Rotavirus_A|Japan|Homo_sapiens	0.10694
KT694973|Rotavirus_A|USA|Homo_sapiens	0.16977	LC169986|Rotavirus_A|Thailand|Homo_sapiens	0.21229	KF729650|Rotavirus_A||	0.21749	FJ947510|Rotavirus_A|USA|Homo_sapiens	0.16516	LC386081|Rotavirus_A|Japan|Homo_sapiens	0.16267	EU513172|Rotavirus_A|Argentina|	0.42895	MK410290|Rotavirus_A|China|Sus_scrofa	0.19505	MT364865|Rotavirus_A|Thailand|Canis_lupus_familiaris	0.22678	JF490637|Rotavirus_A|USA|Homo_sapiens	0.2	PP586032|Rotavirus_A|Mozambique|Homo_sapiens	0.10694
KC580098|Rotavirus_A|USA|Homo_sapiens	0.16977	LC169975|Rotavirus_A|Thailand|Homo_sapiens	0.21229	KF729690|Rotavirus_A||	0.21749	FJ947941|Rotavirus_A|USA|Homo_sapiens	0.16516	LC260211|Rotavirus_A|Indonesia|Homo_sapiens	0.16267	KR632626|Rotavirus_A|Italy|Homo_sapiens	0.42895	KM026642|Rotavirus_A|Brazil|Homo_sapiens	0.19505	KX814961|Rotavirus_A|China|Scotophilus_kuhlii	0.22678	JF490647|Rotavirus_A|USA|Homo_sapiens	0.2	LC477671|Rotavirus_A|Japan|Homo_sapiens	0.10694
KT694984|Rotavirus_A|USA|Homo_sapiens	0.16977	KM660314|Rotavirus_A|Cameroon|Homo_sapiens	0.21229	KF729651|Rotavirus_A||	0.21749	MT784822|Rotavirus_A|Mozambique|Sus_scrofa_domesticus	0.16516	LC260212|Rotavirus_A|Indonesia|Homo_sapiens	0.16267	KX632348|Rotavirus_A|Uganda|Homo_sapiens	0.43028	OP978245|Rotavirus_A|USA|Sus_scrofa	0.19505	DQ490535|Rotavirus_A|Japan|Homo_sapiens	0.22678	JF490681|Rotavirus_A|USA|Homo_sapiens	0.2	MH094759|Rotavirus_A|China|Homo_sapiens	0.10694
JX027724|Rotavirus_A|Australia|Homo_sapiens	0.16977	KM660317|Rotavirus_A|Cameroon|Homo_sapiens	0.21229	KF729652|Rotavirus_A||	0.21749	MN203574|Rotavirus_A|Slovakia|Sus_scrofa_domesticus	0.16516	LC260210|Rotavirus_A|Indonesia|Homo_sapiens	0.16267	OL989012|Rotavirus_A|Ireland|	0.43028	KJ450850|Rotavirus_A|Spain|	0.19505	OR727624|Rotavirus_A|Japan|Homo_sapiens	0.22678	JF490690|Rotavirus_A|USA|Homo_sapiens	0.2	KX778525|Rotavirus_A|China|Homo_sapiens	0.10694
JF490467|Rotavirus_A|Australia|Homo_sapiens	0.16977	PP991469|Rotavirus_A|China|Bos_taurus	0.21229	KF729649|Rotavirus_A||	0.21749	MK228015|Rotavirus_A|Taiwan|Sus_scrofa	0.16516	LC260215|Rotavirus_A|Indonesia|Homo_sapiens	0.16267	LC002006|Rotavirus_A|Japan|Homo_sapiens	0.43028	MT025920|Rotavirus_A|USA|Sus_scrofa	0.19505	OR715777|Rotavirus_A|Japan|Homo_sapiens	0.22678	JF490708|Rotavirus_A|USA|Homo_sapiens	0.2	KX778529|Rotavirus_A|China|Homo_sapiens	0.10694
JF490493|Rotavirus_A|Australia|Homo_sapiens	0.16977	OQ603390|Rotavirus_A|China|Ovis_aries	0.21229	OK651090|Rotavirus_A|India|Equus_caballus	0.21749	MK228014|Rotavirus_A|Taiwan|Sus_scrofa	0.16516	ON736935|Rotavirus_A|Paraguay|Homo_sapiens	0.16267	LC002007|Rotavirus_A|Japan|Homo_sapiens	0.43028	MT025921|Rotavirus_A|USA|Sus_scrofa	0.19505	KJ820833|Rotavirus_A|Brazil|Homo_sapiens	0.22678	JF490746|Rotavirus_A|USA|Homo_sapiens	0.2	KX778534|Rotavirus_A|China|Homo_sapiens	0.10694
JN258865|Rotavirus_A|Belgium|Homo_sapiens	0.16977	JQ013504|Rotavirus_A|China|Ovis_aries	0.21229	OK651091|Rotavirus_A|India|Equus_caballus	0.21749	MK228013|Rotavirus_A|Taiwan|Sus_scrofa	0.16516	ON737034|Rotavirus_A|Paraguay|Homo_sapiens	0.16267	LC438396|Rotavirus_A|Japan|	0.43028	MN746101|Rotavirus_A|Lebanon|Homo_sapiens	0.19505	KJ820866|Rotavirus_A|Brazil|Homo_sapiens	0.22678	JF490767|Rotavirus_A|USA|Homo_sapiens	0.2	KX778531|Rotavirus_A|China|Homo_sapiens	0.10694
HQ392079|Rotavirus_A|Belgium|Homo_sapiens	0.16977	KY113335|Rotavirus_A|China|Homo_sapiens	0.21229	AB747366|Rotavirus_A|Israel|	0.21749	MK228016|Rotavirus_A|Taiwan|Sus_scrofa	0.16516	MG652305|Rotavirus_A|Dominican_Republic|Homo_sapiens	0.16267	AB733136|Rotavirus_A|Japan|	0.43028	LC765803|Rotavirus_A|Viet_Nam|Homo_sapiens	0.19505	KJ820911|Rotavirus_A|Brazil|Homo_sapiens	0.22678	JF490791|Rotavirus_A|USA|Homo_sapiens	0.2	KX778533|Rotavirus_A|China|Homo_sapiens	0.10694
KT694951|Rotavirus_A|USA|Homo_sapiens	0.16985	KY113345|Rotavirus_A|China|Homo_sapiens	0.21229	MK638873|Rotavirus_A|China|Bos_grunniens	0.21749	PP669379|Rotavirus_A|South_Africa|Sus_scrofa	0.16591	MG652309|Rotavirus_A|Dominican_Republic|Homo_sapiens	0.16267	MW771179|Rotavirus_A|South_Africa|Bos_taurus	0.43028	KU739933|Rotavirus_A|Taiwan|Sus_scrofa	0.19505	LC066658|Rotavirus_A|Thailand|Homo_sapiens	0.22678	JF490823|Rotavirus_A|USA|Homo_sapiens	0.2	KX778536|Rotavirus_A|China|Homo_sapiens	0.10694
JF490478|Rotavirus_A|Australia|Homo_sapiens	0.16985	HQ834207|Rotavirus_A|China|Ovis_aries	0.21229	OQ504196|Rotavirus_A|China|Sus_scrofa	0.21749	KR262154|Rotavirus_A|South_Korea|Homo_sapiens	0.16742	MG652310|Rotavirus_A|Dominican_Republic|Homo_sapiens	0.16267	MW771190|Rotavirus_A|South_Africa|Bos_taurus	0.43028	OR735143|Rotavirus_A|Brazil|Homo_sapiens	0.19505	LC469555|Rotavirus_A|Indonesia|Homo_sapiens	0.22678	JF490811|Rotavirus_A|USA|Homo_sapiens	0.2	KX778528|Rotavirus_A|China|Homo_sapiens	0.10694
MK751433|Rotavirus_A|South_Korea|Oryctolagus_cuniculus	0.17022	KT878997|Rotavirus_A|Peru|Vicugna_pacos	0.21229	PP391053|Rotavirus_A|China|Sus_scrofa	0.21749	HQ661127|Rotavirus_A|Italy|Canis_lupus_familiaris	0.16742	MG652313|Rotavirus_A|Dominican_Republic|Homo_sapiens	0.16267	MK376887|Rotavirus_A|Bangladesh|Bos_indicus	0.43028	FJ206125|Rotavirus_A|South_Korea|	0.19505	LC465249|Rotavirus_A|Japan|Homo_sapiens	0.22678	JF490581|Rotavirus_A|USA|Homo_sapiens	0.2	HQ392126|Rotavirus_A|Belgium|Homo_sapiens	0.10694
ON791984|Rotavirus_A|Malawi|Homo_sapiens	0.17022	MT601237|Rotavirus_A|Brazil|Homo_sapiens	0.2129	MW687596|Rotavirus_A|China|Bos_taurus	0.21824	HQ738588|Rotavirus_A|Russia|Homo_sapiens	0.16742	MG652317|Rotavirus_A|Dominican_Republic|Homo_sapiens	0.16267	KX655446|Rotavirus_A|Uganda|Homo_sapiens	0.43085	MT025898|Rotavirus_A|USA|Sus_scrofa	0.19505	LC173779|Rotavirus_A|Japan|Homo_sapiens	0.22678	HQ392436|Rotavirus_A|Belgium|Homo_sapiens	0.2	HQ392380|Rotavirus_A|Belgium|Homo_sapiens	0.10694
MH166409|Rotavirus_A|Pakistan|Homo_sapiens	0.17022	MT601238|Rotavirus_A|Brazil|Homo_sapiens	0.2129	OK574452|Rotavirus_A|China|Bos_taurus	0.21824	GU390451|Rotavirus_A|Russia|Homo_sapiens	0.16742	MF997040|Rotavirus_A|USA|Homo_sapiens	0.16267	KM820743|Rotavirus_A|Belgium|Sus_scrofa	0.43145	MT025899|Rotavirus_A|USA|Sus_scrofa	0.19505	LC173803|Rotavirus_A|Japan|Homo_sapiens	0.22678	HM773819|Rotavirus_A|USA|Homo_sapiens	0.2	HQ392081|Rotavirus_A|Belgium|Homo_sapiens	0.10694
PP861653|Rotavirus_A|China|Homo_sapiens	0.17022	KM660318|Rotavirus_A|Cameroon|Homo_sapiens	0.2129	MT240627|Rotavirus_A|China|Bos_taurus	0.21824	GU390446|Rotavirus_A|Russia|Homo_sapiens	0.16742	OQ446791|Rotavirus_A|Russia|Homo_sapiens	0.16267	MT633546|Rotavirus_A|Brazil|Homo_sapiens	0.43161	KX814960|Rotavirus_A|China|Scotophilus_kuhlii	0.19643	LC173806|Rotavirus_A|Japan|Homo_sapiens	0.22678	KU048746|Rotavirus_A|Italy|Homo_sapiens	0.2	JN258883|Rotavirus_A|Belgium|Homo_sapiens	0.10694
LC784938|Rotavirus_A|Viet_Nam|	0.17022	MN433619|Rotavirus_A|Bulgaria|Rhinolophus_blasii	0.2129	MT240628|Rotavirus_A|China|Bos_taurus	0.21824	HQ738594|Rotavirus_A|Russia|Homo_sapiens	0.16742	OQ446792|Rotavirus_A|Russia|Homo_sapiens	0.16267	MT633549|Rotavirus_A|Brazil|Homo_sapiens	0.43161	KU360990|Rotavirus_A|Brazil|Homo_sapiens	0.19643	LC173807|Rotavirus_A|Japan|Homo_sapiens	0.22678	MZ955409|Rotavirus_A|Iran|Homo_sapiens	0.2	HQ392104|Rotavirus_A|Belgium|Homo_sapiens	0.10694
LC784645|Rotavirus_A|Viet_Nam|	0.17022	KU243602|Rotavirus_A|China|Homo_sapiens	0.2129	KF729648|Rotavirus_A||	0.21824	GQ477113|Rotavirus_A|Russia|Homo_sapiens	0.16742	OQ446794|Rotavirus_A|Russia|Homo_sapiens	0.16267	MT633550|Rotavirus_A|Brazil|Homo_sapiens	0.43161	KU360989|Rotavirus_A|Brazil|Homo_sapiens	0.19643	LC173810|Rotavirus_A|Japan|Homo_sapiens	0.22678	KT369191|Rotavirus_A|Italy|Homo_sapiens	0.2	KP645266|Rotavirus_A|Australia|Homo_sapiens	0.10694
OR338263|Rotavirus_A|Zambia|Homo_sapiens	0.17022	KU243598|Rotavirus_A|China|Homo_sapiens	0.2129	MF940711|Rotavirus_A|South_Korea|Bos_taurus	0.21824	KF036145|Rotavirus_A|Russia|Homo_sapiens	0.16742	OQ446787|Rotavirus_A|Russia|Homo_sapiens	0.16267	JN258845|Rotavirus_A|Belgium|Homo_sapiens	0.43161	KU360993|Rotavirus_A|Brazil|Homo_sapiens	0.19643	LC173811|Rotavirus_A|Japan|Homo_sapiens	0.22678	KT369194|Rotavirus_A|Italy|Homo_sapiens	0.2	KP645321|Rotavirus_A|Australia|Homo_sapiens	0.10694
OQ133169|Rotavirus_A|Zambia|Homo_sapiens	0.17022	MN539286|Rotavirus_A|Bulgaria|Rhinolophus_euryale	0.21333	KF636259|Rotavirus_A|South_Africa|Bos_primigenius	0.21824	PP848594|Rotavirus_A|Mozambique|Homo_sapiens	0.16742	OQ446790|Rotavirus_A|Russia|Homo_sapiens	0.16267	OR475356|Rotavirus_A|China|Homo_sapiens	0.43161	KU360992|Rotavirus_A|Brazil|Homo_sapiens	0.19643	LC173816|Rotavirus_A|Japan|Homo_sapiens	0.22678	LC514556|Rotavirus_A|Thailand|Homo_sapiens	0.2	LC668554|Rotavirus_A|Japan|Homo_sapiens	0.10694
OQ133171|Rotavirus_A|Zambia|Homo_sapiens	0.17022	KC443688|Rotavirus_A|Australia|Homo_sapiens	0.2135	KU962131|Rotavirus_A|USA|Cervidae	0.21824	PP848592|Rotavirus_A|Mozambique|Homo_sapiens	0.16742	OP378553|Rotavirus_A|Malaysia|Homo_sapiens	0.16267	KJ501688|Rotavirus_A|India|Homo_sapiens	0.43161	KF185100|Rotavirus_A|Brazil|Homo_sapiens	0.19643	LC173819|Rotavirus_A|Japan|Homo_sapiens	0.22678	LC514545|Rotavirus_A|Thailand|Homo_sapiens	0.2	OM037846|Rotavirus_A|China|Homo_sapiens	0.10694
OQ133172|Rotavirus_A|Zambia|Homo_sapiens	0.17022	MN479365|Rotavirus_A|USA|Homo_sapiens	0.2135	GU937880|Rotavirus_A|Bangladesh|Capra_hircus	0.21824	LC491442|Rotavirus_A|Viet_Nam|Homo_sapiens	0.16742	LC541487|Rotavirus_A|Malaysia|Homo_sapiens	0.16267	LC002009|Rotavirus_A|Japan|Homo_sapiens	0.43161	KU360988|Rotavirus_A|Brazil|Homo_sapiens	0.19643	LC173828|Rotavirus_A|Japan|Homo_sapiens	0.22678	KT369180|Rotavirus_A|Italy|Homo_sapiens	0.2	OM037857|Rotavirus_A|China|Homo_sapiens	0.10694
OQ133173|Rotavirus_A|Zambia|Homo_sapiens	0.17022	KP753084|Rotavirus_A|Senegal|Homo_sapiens	0.2135	LC133528|Rotavirus_A|Thailand|Bos_taurus	0.21824	MN401292|Rotavirus_A|Czech_Republic|Homo_sapiens	0.16742	LC541488|Rotavirus_A|Malaysia|Homo_sapiens	0.16267	KR705141|Rotavirus_A|Belgium|Homo_sapiens	0.43161	KU360991|Rotavirus_A|Brazil|Homo_sapiens	0.19643	LC173829|Rotavirus_A|Japan|Homo_sapiens	0.22678	AB008240|Rotavirus_A||	0.2	OM037989|Rotavirus_A|China|Homo_sapiens	0.10694
OQ133176|Rotavirus_A|Zambia|Homo_sapiens	0.17022	MZ066328|Rotavirus_A|Benin|Homo_sapiens	0.2135	MW720861|Rotavirus_A|Thailand|Homo_sapiens	0.21898	MN058761|Rotavirus_A|South_Korea|Homo_sapiens	0.16742	LC541489|Rotavirus_A|Malaysia|Homo_sapiens	0.16267	MZ848148|Rotavirus_A|Turkey|Bos_taurus	0.43161	ON791861|Rotavirus_A|Malawi|Homo_sapiens	0.19643	LC173832|Rotavirus_A|Japan|Homo_sapiens	0.22678	LC213817|Rotavirus_A|Japan|Homo_sapiens	0.2	OM038000|Rotavirus_A|China|Homo_sapiens	0.10694
OP717278|Rotavirus_A|Malawi|Homo_sapiens	0.17022	DQ490537|Rotavirus_A|Japan|Homo_sapiens	0.2135	KF649187|Rotavirus_A|China|Chiroptera	0.21898	LC169933|Rotavirus_A|Thailand|Homo_sapiens	0.16742	LC541490|Rotavirus_A|Malaysia|Homo_sapiens	0.16267	MT501458|Rotavirus_A|India|Capra_hircus	0.43161	ON791915|Rotavirus_A|Malawi|Homo_sapiens	0.19643	LC173834|Rotavirus_A|Japan|Homo_sapiens	0.22678	PP215783|Rotavirus_A|Brazil|Homo_sapiens	0.2	OM037868|Rotavirus_A|China|Homo_sapiens	0.10694
OP717214|Rotavirus_A|Malawi|Homo_sapiens	0.17022	OR727618|Rotavirus_A|Japan|Homo_sapiens	0.2135	MT240626|Rotavirus_A|China|Bos_taurus	0.21898	LC569542|Rotavirus_A|Japan|Homo_sapiens	0.16742	LC541491|Rotavirus_A|Malaysia|Homo_sapiens	0.16267	MT633544|Rotavirus_A|Brazil|Homo_sapiens	0.43293	ON791959|Rotavirus_A|Malawi|Homo_sapiens	0.19643	LC173838|Rotavirus_A|Japan|Homo_sapiens	0.22678	PP215784|Rotavirus_A|Brazil|Homo_sapiens	0.2	LC095887|Rotavirus_A|Viet_Nam|Homo_sapiens	0.10694
OP717222|Rotavirus_A|Malawi|Homo_sapiens	0.17022	OR715771|Rotavirus_A|Japan|Homo_sapiens	0.2135	MF940709|Rotavirus_A|South_Korea|Bos_taurus	0.21898	LC569534|Rotavirus_A|Japan|Homo_sapiens	0.16742	LC541492|Rotavirus_A|Malaysia|Homo_sapiens	0.16267	KP882797|Rotavirus_A|Mali|Homo_sapiens	0.43293	PP848658|Rotavirus_A|Mozambique|Homo_sapiens	0.19643	LC173839|Rotavirus_A|Japan|Homo_sapiens	0.22678	HQ609575|Rotavirus_A|India|Homo_sapiens	0.2	KT695070|Rotavirus_A|USA|Homo_sapiens	0.10725
OP717223|Rotavirus_A|Malawi|Homo_sapiens	0.17022	PP861743|Rotavirus_A|China|Homo_sapiens	0.21411	MF940712|Rotavirus_A|South_Korea|Bos_taurus	0.21898	LC569536|Rotavirus_A|Japan|Homo_sapiens	0.16742	LC541493|Rotavirus_A|Malaysia|Homo_sapiens	0.16267	KP882863|Rotavirus_A|Mali|Homo_sapiens	0.43293	OP717867|Rotavirus_A|Malawi|Homo_sapiens	0.19643	LC173843|Rotavirus_A|Japan|Homo_sapiens	0.22678	JF490142|Rotavirus_A|Australia|Homo_sapiens	0.2	MW720877|Rotavirus_A|Thailand|Homo_sapiens	0.10983
OP717229|Rotavirus_A|Malawi|Homo_sapiens	0.17022	MN479433|Rotavirus_A|USA|Homo_sapiens	0.21411	FJ422134|Rotavirus_A|USA|Macaca_nemestrina	0.21898	MT732502|Rotavirus_A|Japan|Homo_sapiens	0.16742	LC541494|Rotavirus_A|Malaysia|Homo_sapiens	0.16267	KP882962|Rotavirus_A|Mali|Homo_sapiens	0.43293	OP717870|Rotavirus_A|Malawi|Homo_sapiens	0.19643	LC173859|Rotavirus_A|Japan|Homo_sapiens	0.22678	MH171458|Rotavirus_A|Spain|Homo_sapiens	0.2	HQ661144|Rotavirus_A|Italy|Canis_lupus_familiaris	0.10983
OP717234|Rotavirus_A|Malawi|Homo_sapiens	0.17022	KJ751570|Rotavirus_A|South_Africa|Homo_sapiens	0.21411	OM643802|Rotavirus_A|China|Bos_taurus	0.21973	MT732513|Rotavirus_A|Japan|Homo_sapiens	0.16742	MZ407415|Rotavirus_A|China|Homo_sapiens	0.16267	MG781037|Rotavirus_A|Thailand|Homo_sapiens	0.43293	LC227888|Rotavirus_A|India|Homo_sapiens	0.19643	LC173907|Rotavirus_A|Japan|Homo_sapiens	0.22678	KJ820878|Rotavirus_A|Brazil|Homo_sapiens	0.2	OK651120|Rotavirus_A|India|Equus_caballus	0.10983
OP717235|Rotavirus_A|Malawi|Homo_sapiens	0.17022	KX655453|Rotavirus_A|Uganda|Homo_sapiens	0.21411	MW924301|Rotavirus_A|Argentina|	0.21973	LC477422|Rotavirus_A|Japan|Homo_sapiens	0.16742	LC490227|Rotavirus_A|Thailand|Homo_sapiens	0.16267	PP861817|Rotavirus_A|China|Homo_sapiens	0.43293	LC227889|Rotavirus_A|India|Homo_sapiens	0.19643	LC173943|Rotavirus_A|Japan|Homo_sapiens	0.22678	MG407654|Rotavirus_A|Brazil|Homo_sapiens	0.2	PP987326|Rotavirus_A|China|Bos_taurus	0.10983
OP717241|Rotavirus_A|Malawi|Homo_sapiens	0.17022	EF554117|Rotavirus_A|Belgium|	0.21411	MF940708|Rotavirus_A|South_Korea|Bos_taurus	0.21973	LC569539|Rotavirus_A|Japan|Homo_sapiens	0.16742	MH569776|Rotavirus_A|Brazil|Homo_sapiens	0.16267	LC001999|Rotavirus_A|Japan|Homo_sapiens	0.43293	LC227893|Rotavirus_A|India|Homo_sapiens	0.19643	LC173946|Rotavirus_A|Japan|Homo_sapiens	0.22678	LC095952|Rotavirus_A|Viet_Nam|Homo_sapiens	0.2	FN665698|Rotavirus_A|Hungary|Homo_sapiens	0.10983
OP717225|Rotavirus_A|Malawi|Homo_sapiens	0.17022	JQ423904|Rotavirus_A|China|Leporidae	0.21411	MF940710|Rotavirus_A|South_Korea|Bos_taurus	0.21973	MN058750|Rotavirus_A|South_Korea|Homo_sapiens	0.16742	MH569774|Rotavirus_A|Brazil|Homo_sapiens	0.16267	LC002002|Rotavirus_A|Japan|Homo_sapiens	0.43293	LC227894|Rotavirus_A|India|Homo_sapiens	0.19643	LC173903|Rotavirus_A|Japan|Homo_sapiens	0.22678	OQ440194|Rotavirus_A|Croatia|Homo_sapiens	0.2	KY055437|Rotavirus_A|Uganda|Capra_hircus	0.10983
OP717244|Rotavirus_A|Malawi|Homo_sapiens	0.17022	KU243603|Rotavirus_A|China|Homo_sapiens	0.21411	KY055430|Rotavirus_A|Uganda|Capra_hircus	0.21973	OR789983|Rotavirus_A|USA|Homo_sapiens	0.16742	PP861347|Rotavirus_A|China|Homo_sapiens	0.16393	MZ848147|Rotavirus_A|Turkey|Bos_taurus	0.43293	LC227896|Rotavirus_A|India|Homo_sapiens	0.19643	LC173910|Rotavirus_A|Japan|Homo_sapiens	0.22678	MH308730|Rotavirus_A|USA|Sus_scrofa_domesticus	0.2	EF200581|Rotavirus_A|India|	0.10983
OP717243|Rotavirus_A|Malawi|Homo_sapiens	0.17022	KU168341|Rotavirus_A|Peru|Vicugna_pacos	0.21411	OQ799658|Rotavirus_A|China|Sus_scrofa	0.21973	OP487367|Rotavirus_A|USA|Homo_sapiens	0.16742	PP861358|Rotavirus_A|China|Homo_sapiens	0.16393	KC488891|Rotavirus_A|Netherlands|Oryctolagus_cuniculus	0.43293	LC227897|Rotavirus_A|India|Homo_sapiens	0.19643	LC173906|Rotavirus_A|Japan|Homo_sapiens	0.22678	LC066156|Rotavirus_A|Viet_Nam|Homo_sapiens	0.2	MN067454|Rotavirus_A|Morocco|Bovidae	0.10983
OP717248|Rotavirus_A|Malawi|Homo_sapiens	0.17022	KU243582|Rotavirus_A|China|Homo_sapiens	0.21411	MW720870|Rotavirus_A|Thailand|Homo_sapiens	0.22048	OR789981|Rotavirus_A|USA|Homo_sapiens	0.16742	PP861361|Rotavirus_A|China|Homo_sapiens	0.16393	KM026547|Rotavirus_A|Brazil|Homo_sapiens	0.43426	ON960255|Rotavirus_A|France|	0.19643	KU550313|Rotavirus_A|Spain|Homo_sapiens	0.22678	LC066167|Rotavirus_A|Viet_Nam|Homo_sapiens	0.2	EF554158|Rotavirus_A|Spain|Ovis_aries	0.10983
OP717252|Rotavirus_A|Malawi|Homo_sapiens	0.17022	LC173308|Rotavirus_A|Japan|Homo_sapiens	0.21472	KT887534|Rotavirus_A|Peru|Vicugna_pacos	0.22048	OR789980|Rotavirus_A|USA|Homo_sapiens	0.16742	MZ407272|Rotavirus_A|China|Homo_sapiens	0.16393	LC173552|Rotavirus_A|Japan|Homo_sapiens	0.43426	PP861959|Rotavirus_A|China|Homo_sapiens	0.19643	LC173913|Rotavirus_A|Japan|Homo_sapiens	0.22678	LC086811|Rotavirus_A|Thailand|Homo_sapiens	0.2	FJ347121|Rotavirus_A|Argentina|Bos_taurus	0.10983
OP717254|Rotavirus_A|Malawi|Homo_sapiens	0.17022	LC173337|Rotavirus_A|Japan|Homo_sapiens	0.21472	LC119096|Rotavirus_A|Nigeria|Homo_sapiens	0.22048	OR789986|Rotavirus_A|USA|Homo_sapiens	0.16742	MZ407404|Rotavirus_A|China|Homo_sapiens	0.16393	ON992498|Rotavirus_A|China|Homo_sapiens	0.43426	PP861964|Rotavirus_A|China|Homo_sapiens	0.19643	LC169849|Rotavirus_A|Thailand|Homo_sapiens	0.22678	MT674393|Rotavirus_A|Brazil|Homo_sapiens	0.2	KU708266|Rotavirus_A|Slovenia|Capreolus_capreolus	0.10983
OP717251|Rotavirus_A|Malawi|Homo_sapiens	0.17022	LC173307|Rotavirus_A|Japan|Homo_sapiens	0.21472	LC528255|Rotavirus_A|Japan|Equus_caballus	0.22048	OR789992|Rotavirus_A|USA|Homo_sapiens	0.16742	LC477366|Rotavirus_A|Japan|Homo_sapiens	0.16393	ON992503|Rotavirus_A|China|Homo_sapiens	0.43426	ON791905|Rotavirus_A|Malawi|Homo_sapiens	0.19643	LC169860|Rotavirus_A|Thailand|Homo_sapiens	0.22678	MT674394|Rotavirus_A|Brazil|Homo_sapiens	0.2	KU508379|Rotavirus_A|Hungary|Homo_sapiens	0.10983
OP717283|Rotavirus_A|Malawi|Homo_sapiens	0.17022	LC173310|Rotavirus_A|Japan|Homo_sapiens	0.21472	ON989016|Rotavirus_A|China|Sus_scrofa	0.22048	OP487312|Rotavirus_A|USA|Homo_sapiens	0.16742	OR712333|Rotavirus_A|China|Homo_sapiens	0.16393	LC173577|Rotavirus_A|Japan|Homo_sapiens	0.43426	KF812772|Rotavirus_A|South_Korea|Homo_sapiens	0.19643	LC169871|Rotavirus_A|Thailand|Homo_sapiens	0.22678	MT674395|Rotavirus_A|Brazil|Homo_sapiens	0.2	FN665687|Rotavirus_A|Hungary|Homo_sapiens	0.10983
ON737701|Rotavirus_A|Ghana|Homo_sapiens	0.17022	LC173314|Rotavirus_A|Japan|Homo_sapiens	0.21472	MK936412|Rotavirus_A|Spain|Sus_scrofa	0.22048	OP487378|Rotavirus_A|USA|Homo_sapiens	0.16742	OR712343|Rotavirus_A|China|Homo_sapiens	0.16393	ON563362|Rotavirus_A|China|Homo_sapiens	0.43426	KF812773|Rotavirus_A|South_Korea|Homo_sapiens	0.19643	LC169882|Rotavirus_A|Thailand|Homo_sapiens	0.22678	MT674396|Rotavirus_A|Brazil|Homo_sapiens	0.2	LC119103|Rotavirus_A|Nigeria|Homo_sapiens	0.10983
ON737713|Rotavirus_A|Ghana|Homo_sapiens	0.17022	LC784515|Rotavirus_A|Viet_Nam|	0.21472	MK936413|Rotavirus_A|Spain|Sus_scrofa	0.22048	OR789990|Rotavirus_A|USA|Homo_sapiens	0.16742	LC542448|Rotavirus_A|Japan|Homo_sapiens	0.16393	KP882808|Rotavirus_A|Mali|Homo_sapiens	0.43426	KY497504|Rotavirus_A|Pakistan|Homo_sapiens	0.19643	LC169904|Rotavirus_A|Thailand|Homo_sapiens	0.22678	MT674397|Rotavirus_A|Brazil|Homo_sapiens	0.2	LC119114|Rotavirus_A|Nigeria|Bos_taurus	0.10983
MZ096079|Rotavirus_A|Kenya|Homo_sapiens	0.17022	KU243587|Rotavirus_A|China|Homo_sapiens	0.21472	LC576611|Rotavirus_A|Thailand|Homo_sapiens	0.22123	OP487323|Rotavirus_A|USA|Homo_sapiens	0.16742	LC542371|Rotavirus_A|Japan|Homo_sapiens	0.16393	KP883193|Rotavirus_A|Mali|Homo_sapiens	0.43426	JN605422|Rotavirus_A|Zimbabwe|Homo_sapiens	0.19643	LC169915|Rotavirus_A|Thailand|Homo_sapiens	0.22678	MT674398|Rotavirus_A|Brazil|Homo_sapiens	0.2	LC133546|Rotavirus_A|Thailand|Bos_taurus	0.10983
MZ096938|Rotavirus_A|Kenya|Homo_sapiens	0.17022	KJ752995|Rotavirus_A|Zimbabwe|Homo_sapiens	0.21472	MH238273|Rotavirus_A|Spain|Sus_scrofa	0.22123	LC569538|Rotavirus_A|Japan|Homo_sapiens	0.16742	LC542569|Rotavirus_A|Japan|Homo_sapiens	0.16393	KP882951|Rotavirus_A|Mali|Homo_sapiens	0.43426	JN605433|Rotavirus_A|South_Africa|Homo_sapiens	0.19643	LC169937|Rotavirus_A|Thailand|Homo_sapiens	0.22678	EF554091|Rotavirus_A|Belgium|	0.2	KR705288|Rotavirus_A|Belgium|Homo_sapiens	0.10983
MZ096927|Rotavirus_A|Kenya|Homo_sapiens	0.17022	KJ753718|Rotavirus_A|South_Africa|Homo_sapiens	0.21472	MH238274|Rotavirus_A|Spain|Sus_scrofa	0.22123	OR789979|Rotavirus_A|USA|Homo_sapiens	0.16742	LC542191|Rotavirus_A|Japan|Homo_sapiens	0.16393	KP883006|Rotavirus_A|Mali|Homo_sapiens	0.43426	GU199510|Rotavirus_A|Bangladesh|Homo_sapiens	0.19643	LC169959|Rotavirus_A|Thailand|Homo_sapiens	0.22678	MT796876|Rotavirus_A|USA|Homo_sapiens	0.2	KR705299|Rotavirus_A|Belgium|Homo_sapiens	0.10983
OP677684|Rotavirus_A|Kenya|Homo_sapiens	0.17022	KM660315|Rotavirus_A|Cameroon|Homo_sapiens	0.21472	AB971771|Rotavirus_A|Japan|Petaurus_breviceps	0.22123	LC477413|Rotavirus_A|Japan|Homo_sapiens	0.16742	LC542327|Rotavirus_A|Japan|Homo_sapiens	0.16393	KP882819|Rotavirus_A|Mali|Homo_sapiens	0.43426	DQ146656|Rotavirus_A|Bangladesh|Homo_sapiens	0.19643	LC169893|Rotavirus_A|Thailand|Homo_sapiens	0.22678	KU356660|Rotavirus_A|Bangladesh|Homo_sapiens	0.2	PP669411|Rotavirus_A|South_Africa|Sus_scrofa	0.10983
MZ096101|Rotavirus_A|Kenya|Homo_sapiens	0.17022	KM660309|Rotavirus_A|Cameroon|Homo_sapiens	0.21472	AB971773|Rotavirus_A|Japan|Petaurus_breviceps	0.22123	OP487488|Rotavirus_A|USA|Homo_sapiens	0.16742	LC542415|Rotavirus_A|Japan|Homo_sapiens	0.16393	KP882973|Rotavirus_A|Mali|Homo_sapiens	0.43426	OM037876|Rotavirus_A|China|Homo_sapiens	0.19643	LC169970|Rotavirus_A|Thailand|Homo_sapiens	0.22678	MT234367|Rotavirus_A|South_Africa|Syncerus_caffer	0.2	PP669423|Rotavirus_A|South_Africa|Sus_scrofa	0.10983
MH291364|Rotavirus_A|Kenya|Homo_sapiens	0.17022	KU243604|Rotavirus_A|China|Homo_sapiens	0.21472	AB971775|Rotavirus_A|Japan|Petaurus_breviceps	0.22123	OP487345|Rotavirus_A|USA|Homo_sapiens	0.16742	LC542536|Rotavirus_A|Japan|Homo_sapiens	0.16393	KP883116|Rotavirus_A|Mali|Homo_sapiens	0.43426	OM037887|Rotavirus_A|China|Homo_sapiens	0.19643	LC260302|Rotavirus_A|Indonesia|Homo_sapiens	0.22678	DQ005105|Rotavirus_A|Democratic_Republic_of_the_Congo|Homo_sapiens	0.2	PP669434|Rotavirus_A|South_Africa|Sus_scrofa	0.10983
MH291367|Rotavirus_A|Kenya|Homo_sapiens	0.17022	KJ020893|Rotavirus_A|China|Chiroptera	0.21472	AB971779|Rotavirus_A|Japan|Petaurus_breviceps	0.22123	OP487356|Rotavirus_A|USA|Homo_sapiens	0.16742	LC542547|Rotavirus_A|Japan|Homo_sapiens	0.16393	JF491052|Rotavirus_A|USA|Homo_sapiens	0.43426	KP645274|Rotavirus_A|Australia|Homo_sapiens	0.19643	LC463289|Rotavirus_A|Japan|Homo_sapiens	0.22678	AB755564|Rotavirus_A|Malawi|	0.2	PP669446|Rotavirus_A|South_Africa|Sus_scrofa	0.10983
OP677750|Rotavirus_A|Kenya|Homo_sapiens	0.17022	KP882829|Rotavirus_A|Mali|Homo_sapiens	0.21485	AB971783|Rotavirus_A|Japan|Petaurus_breviceps	0.22123	LC074733|Rotavirus_A|Viet_Nam|Homo_sapiens	0.16742	LC542262|Rotavirus_A|Japan|Homo_sapiens	0.16393	LC491512|Rotavirus_A|Viet_Nam|Homo_sapiens	0.43426	KP645296|Rotavirus_A|Australia|Homo_sapiens	0.19643	LC465282|Rotavirus_A|Japan|Homo_sapiens	0.22678	AB755565|Rotavirus_A|Malawi|	0.2	PP669534|Rotavirus_A|South_Africa|Sus_scrofa	0.10983
MZ094066|Rotavirus_A|Kenya|Homo_sapiens	0.17022	MW275251|Rotavirus_A|Australia|Homo_sapiens	0.21533	AB971785|Rotavirus_A|Japan|Petaurus_breviceps	0.22123	LC784435|Rotavirus_A|Viet_Nam|	0.16742	LC542382|Rotavirus_A|Japan|Homo_sapiens	0.16393	FJ947278|Rotavirus_A|USA|Homo_sapiens	0.43426	KP645307|Rotavirus_A|Australia|Homo_sapiens	0.19643	LC469544|Rotavirus_A|Indonesia|Homo_sapiens	0.22678	AB755570|Rotavirus_A|Malawi|	0.2	PP669490|Rotavirus_A|South_Africa|Sus_scrofa	0.10983
MZ094258|Rotavirus_A|Kenya|Homo_sapiens	0.17022	MW275273|Rotavirus_A|Australia|Homo_sapiens	0.21533	AB971777|Rotavirus_A|Japan|Petaurus_breviceps	0.22123	LC784556|Rotavirus_A|Viet_Nam|	0.16742	LC542393|Rotavirus_A|Japan|Homo_sapiens	0.16393	OR127196|Rotavirus_A|China|Sus_scrofa	0.43426	KM026667|Rotavirus_A|Brazil|Homo_sapiens	0.19643	LC546085|Rotavirus_A|Japan|Homo_sapiens	0.22678	AB755571|Rotavirus_A|Malawi|	0.2	LC776501|Rotavirus_A|Japan|Sus_scrofa_domesticus	0.10983
ON736906|Rotavirus_A|Guatemala|Homo_sapiens	0.17022	LC784559|Rotavirus_A|Viet_Nam|	0.21533	AB971781|Rotavirus_A|Japan|Petaurus_breviceps	0.22123	LC784589|Rotavirus_A|Viet_Nam|	0.16742	LC542251|Rotavirus_A|Japan|Homo_sapiens	0.16393	PP025949|Rotavirus_A|China|Sus_scrofa	0.43426	KF907259|Rotavirus_A|Brazil|Homo_sapiens	0.19643	LC463210|Rotavirus_A|Japan|Homo_sapiens	0.22678	AB755572|Rotavirus_A|Malawi|	0.2	LC776513|Rotavirus_A|Japan|Sus_scrofa_domesticus	0.10983
ON736994|Rotavirus_A|Guatemala|Homo_sapiens	0.17022	LC784592|Rotavirus_A|Viet_Nam|	0.21533	LC119107|Rotavirus_A|Nigeria|Bos_taurus	0.22197	LC784490|Rotavirus_A|Viet_Nam|	0.16742	LC542213|Rotavirus_A|Japan|Homo_sapiens	0.16393	PP025960|Rotavirus_A|China|Sus_scrofa	0.43426	KF907260|Rotavirus_A|Brazil|Homo_sapiens	0.19643	LC173777|Rotavirus_A|Japan|Homo_sapiens	0.22678	JN903510|Rotavirus_A|Ireland|Equus_caballus	0.2	OQ440221|Rotavirus_A|Croatia|Sus_scrofa	0.10983
MT601136|Rotavirus_A|Brazil|Homo_sapiens	0.17022	KR701631|Rotavirus_A|USA|	0.21533	MH238279|Rotavirus_A|Spain|Sus_scrofa	0.22197	LC784468|Rotavirus_A|Viet_Nam|	0.16742	LC542338|Rotavirus_A|Japan|Homo_sapiens	0.16393	MH238086|Rotavirus_A|Spain|Sus_scrofa	0.43426	MH171425|Rotavirus_A|Spain|Homo_sapiens	0.19643	LC173788|Rotavirus_A|Japan|Homo_sapiens	0.22678	JN903509|Rotavirus_A|Ireland|Equus_caballus	0.2	OQ440234|Rotavirus_A|Croatia|Sus_scrofa	0.10983
MT796879|Rotavirus_A|USA|Homo_sapiens	0.17022	LC477507|Rotavirus_A|Japan|Homo_sapiens	0.21533	MH238280|Rotavirus_A|Spain|Sus_scrofa	0.22197	LC784501|Rotavirus_A|Viet_Nam|	0.16742	LC542349|Rotavirus_A|Japan|Homo_sapiens	0.16393	OR194487|Rotavirus_A|China|Homo_sapiens	0.43426	KP881896|Rotavirus_A|Bangladesh|Homo_sapiens	0.19643	LC173799|Rotavirus_A|Japan|Homo_sapiens	0.22678	AB908946|Rotavirus_A|Japan|Equus_caballus	0.2	DQ204739|Rotavirus_A|India|	0.10983
LC485132|Rotavirus_A|Japan|Homo_sapiens	0.17022	LC477509|Rotavirus_A|Japan|Homo_sapiens	0.21533	KP882473|Rotavirus_A|Ghana|Homo_sapiens	0.22247	LC784523|Rotavirus_A|Viet_Nam|	0.16742	LC542360|Rotavirus_A|Japan|Homo_sapiens	0.16393	PP861864|Rotavirus_A|China|Homo_sapiens	0.43426	KP882138|Rotavirus_A|Bangladesh|Homo_sapiens	0.19643	LC173802|Rotavirus_A|Japan|Homo_sapiens	0.22678	AB908947|Rotavirus_A|Japan|Equus_caballus	0.2	HM348731|Rotavirus_A|India|Homo_sapiens	0.10983
KT694940|Rotavirus_A|USA|Homo_sapiens	0.17022	LC569574|Rotavirus_A|Japan|Homo_sapiens	0.21533	LC727728|Rotavirus_A|Japan|Bos_taurus	0.22272	MT410477|Rotavirus_A|Japan|Homo_sapiens	0.16742	LC542470|Rotavirus_A|Japan|Homo_sapiens	0.16393	PP861820|Rotavirus_A|China|Homo_sapiens	0.43426	KP882182|Rotavirus_A|Bangladesh|Homo_sapiens	0.19643	LC173815|Rotavirus_A|Japan|Homo_sapiens	0.22678	MF940683|Rotavirus_A|South_Korea|Bos_taurus	0.2	OR475412|Rotavirus_A|China|Homo_sapiens	0.10983
JX509936|Rotavirus_A|China|Homo_sapiens	0.17022	KU243585|Rotavirus_A|China|Homo_sapiens	0.21533	HM988970|Rotavirus_A|South_Korea|Bos_taurus	0.22272	OP487389|Rotavirus_A|USA|Homo_sapiens	0.16742	LC542525|Rotavirus_A|Japan|Homo_sapiens	0.16393	PP861822|Rotavirus_A|China|Homo_sapiens	0.43426	KP882248|Rotavirus_A|Bangladesh|Homo_sapiens	0.19643	LC173817|Rotavirus_A|Japan|Homo_sapiens	0.22678	MF940684|Rotavirus_A|South_Korea|Bos_taurus	0.2	OR475414|Rotavirus_A|China|Homo_sapiens	0.10983
JX406748|Rotavirus_A|USA|Homo_sapiens	0.17022	KC443545|Rotavirus_A|Australia|Homo_sapiens	0.21533	MH238276|Rotavirus_A|Spain|Sus_scrofa	0.22272	OP487422|Rotavirus_A|USA|Homo_sapiens	0.16742	LC542404|Rotavirus_A|Japan|Homo_sapiens	0.16393	LC784852|Rotavirus_A|Viet_Nam|	0.43426	KP882259|Rotavirus_A|Bangladesh|Homo_sapiens	0.19643	LC173822|Rotavirus_A|Japan|Homo_sapiens	0.22678	MF940686|Rotavirus_A|South_Korea|Bos_taurus	0.2	LC668455|Rotavirus_A|Japan|Homo_sapiens	0.10983
FJ423114|Rotavirus_A|USA|	0.17022	LC066174|Rotavirus_A|Viet_Nam|Homo_sapiens	0.21533	AB971763|Rotavirus_A|Japan|Petaurus_breviceps	0.22272	OP263659|Rotavirus_A|Brazil|Homo_sapiens	0.16742	LC542305|Rotavirus_A|Japan|Homo_sapiens	0.16393	LC227885|Rotavirus_A|India|Homo_sapiens	0.43426	KP881962|Rotavirus_A|Bangladesh|Homo_sapiens	0.19643	LC173824|Rotavirus_A|Japan|Homo_sapiens	0.22678	MF940685|Rotavirus_A|South_Korea|Bos_taurus	0.2	LC668510|Rotavirus_A|Japan|Homo_sapiens	0.10983
FJ423125|Rotavirus_A|USA|	0.17022	PP861797|Rotavirus_A|China|Homo_sapiens	0.21533	KT935478|Rotavirus_A|Peru|Vicugna_pacos	0.22305	MT410499|Rotavirus_A|Japan|Homo_sapiens	0.16742	LC542426|Rotavirus_A|Japan|Homo_sapiens	0.16393	KF716387|Rotavirus_A|USA|Homo_sapiens	0.43426	KP881995|Rotavirus_A|Bangladesh|Homo_sapiens	0.19643	LC173825|Rotavirus_A|Japan|Homo_sapiens	0.22678	FJ206106|Rotavirus_A|South_Korea|	0.2	LC668521|Rotavirus_A|Japan|Homo_sapiens	0.10983
FJ423136|Rotavirus_A|USA|	0.17022	KJ721709|Rotavirus_A|Brazil|Homo_sapiens	0.21533	HM988969|Rotavirus_A|South_Korea|Bos_taurus	0.22347	LC569024|Rotavirus_A|Japan|Homo_sapiens	0.16742	LC542284|Rotavirus_A|Japan|Homo_sapiens	0.16393	PP861831|Rotavirus_A|China|Homo_sapiens	0.43426	KP882061|Rotavirus_A|Bangladesh|Homo_sapiens	0.19643	LC173826|Rotavirus_A|Japan|Homo_sapiens	0.22678	KU956015|Rotavirus_A|Honduras|Homo_sapiens	0.2	PP862157|Rotavirus_A|China|Homo_sapiens	0.10983
KC579543|Rotavirus_A|USA|Homo_sapiens	0.17022	KJ753492|Rotavirus_A|Zambia|Homo_sapiens	0.21533	JF796737|Rotavirus_A|South_Korea|Sus_scrofa	0.22347	MT410488|Rotavirus_A|Japan|Homo_sapiens	0.16742	LC542514|Rotavirus_A|Japan|Homo_sapiens	0.16393	PP861838|Rotavirus_A|China|Homo_sapiens	0.43426	KP882116|Rotavirus_A|Bangladesh|Homo_sapiens	0.19643	LC173831|Rotavirus_A|Japan|Homo_sapiens	0.22678	MF940632|Rotavirus_A|South_Korea|Bos_taurus	0.2	PP862164|Rotavirus_A|China|Homo_sapiens	0.10983
KC579826|Rotavirus_A|USA|Homo_sapiens	0.17022	KJ753830|Rotavirus_A|Zimbabwe|Homo_sapiens	0.21533	MH238269|Rotavirus_A|Spain|Sus_scrofa	0.22347	LC433668|Rotavirus_A|Viet_Nam|Homo_sapiens	0.16742	LC542492|Rotavirus_A|Japan|Homo_sapiens	0.16393	PP861840|Rotavirus_A|China|Homo_sapiens	0.43426	KP882127|Rotavirus_A|Bangladesh|Homo_sapiens	0.19643	LC173847|Rotavirus_A|Japan|Homo_sapiens	0.22678	JN872874|Rotavirus_A|Argentina|Equus_caballus	0.2	PP862173|Rotavirus_A|China|Homo_sapiens	0.10983
KC579881|Rotavirus_A|USA|Homo_sapiens	0.17022	JF460814|Rotavirus_A|USA|Homo_sapiens	0.21533	JN872868|Rotavirus_A|Argentina|Equus_caballus	0.22422	LC433679|Rotavirus_A|Viet_Nam|Homo_sapiens	0.16742	LC542295|Rotavirus_A|Japan|Homo_sapiens	0.16393	PP861855|Rotavirus_A|China|Homo_sapiens	0.43426	KP882160|Rotavirus_A|Bangladesh|Homo_sapiens	0.19643	LC173848|Rotavirus_A|Japan|Homo_sapiens	0.22678	FJ347109|Rotavirus_A|Argentina|Lama_guanicoe	0.2	PP862194|Rotavirus_A|China|Homo_sapiens	0.10983
KC579984|Rotavirus_A|USA|Homo_sapiens	0.17022	KP883093|Rotavirus_A|Mali|Homo_sapiens	0.21533	LC467868|Rotavirus_A|Japan|Equus_caballus	0.22422	LC066149|Rotavirus_A|Viet_Nam|Homo_sapiens	0.16742	LC542503|Rotavirus_A|Japan|Homo_sapiens	0.16393	OR772006|Rotavirus_A|Russia|Homo_sapiens	0.43426	KP882171|Rotavirus_A|Bangladesh|Homo_sapiens	0.19643	LC173866|Rotavirus_A|Japan|Homo_sapiens	0.22678	MN649780|Rotavirus_A|Uruguay|Bos_taurus	0.2	PP862197|Rotavirus_A|China|Homo_sapiens	0.10983
KC580266|Rotavirus_A|USA|Homo_sapiens	0.17022	KP883104|Rotavirus_A|Mali|Homo_sapiens	0.21533	KM820722|Rotavirus_A|Belgium|Sus_scrofa	0.22422	LC066160|Rotavirus_A|Viet_Nam|Homo_sapiens	0.16742	LC542558|Rotavirus_A|Japan|Homo_sapiens	0.16393	LC477555|Rotavirus_A|Japan|Homo_sapiens	0.43426	KP881984|Rotavirus_A|Bangladesh|Homo_sapiens	0.19643	LC173809|Rotavirus_A|Japan|Homo_sapiens	0.22678	MN649776|Rotavirus_A|Uruguay|Bos_taurus	0.2	PP862198|Rotavirus_A|China|Homo_sapiens	0.10983
KC580369|Rotavirus_A|USA|Homo_sapiens	0.17022	KM660310|Rotavirus_A|Cameroon|Homo_sapiens	0.21533	OR192591|Rotavirus_A|Chile|Sus_scrofa	0.22422	MZ407271|Rotavirus_A|China|Homo_sapiens	0.16742	MF044092|Rotavirus_A|Taiwan|Homo_sapiens	0.16393	LC477556|Rotavirus_A|Japan|Homo_sapiens	0.43426	KP882556|Rotavirus_A|Ghana|Homo_sapiens	0.19643	LC173947|Rotavirus_A|Japan|Homo_sapiens	0.22678	PP862120|Rotavirus_A|China|Homo_sapiens	0.20455	PP862199|Rotavirus_A|China|Homo_sapiens	0.10983
KC580380|Rotavirus_A|USA|Homo_sapiens	0.17022	KM660316|Rotavirus_A|Cameroon|Homo_sapiens	0.21533	MH238285|Rotavirus_A|Spain|Sus_scrofa	0.22422	MZ407348|Rotavirus_A|China|Homo_sapiens	0.16742	LC542459|Rotavirus_A|Japan|Homo_sapiens	0.16393	KU925779|Rotavirus_A|Taiwan|Homo_sapiens	0.43426	KP882578|Rotavirus_A|Ghana|Homo_sapiens	0.19643	LC173861|Rotavirus_A|Japan|Homo_sapiens	0.22678	PP475768|Rotavirus_A|Russia|Homo_sapiens	0.20455	PP862154|Rotavirus_A|China|Homo_sapiens	0.10983
KC580446|Rotavirus_A|USA|Homo_sapiens	0.17022	KP752450|Rotavirus_A|Gambia|Homo_sapiens	0.21533	MH238286|Rotavirus_A|Spain|Sus_scrofa	0.22422	MZ407381|Rotavirus_A|China|Homo_sapiens	0.16742	LC542240|Rotavirus_A|Japan|Homo_sapiens	0.16393	KM434193|Rotavirus_A|Indonesia|Homo_sapiens	0.43426	KP882754|Rotavirus_A|Mali|Homo_sapiens	0.19643	LC173864|Rotavirus_A|Japan|Homo_sapiens	0.22678	PP862113|Rotavirus_A|China|Homo_sapiens	0.20455	PP862156|Rotavirus_A|China|Homo_sapiens	0.10983
KC579904|Rotavirus_A|USA|Homo_sapiens	0.17022	KJ752396|Rotavirus_A|Gambia|Homo_sapiens	0.21533	MH238283|Rotavirus_A|Spain|Sus_scrofa	0.22422	OR712316|Rotavirus_A|China|Homo_sapiens	0.16742	MF044103|Rotavirus_A|Taiwan|Homo_sapiens	0.16393	D38150|Rotavirus_A||	0.43426	KP882875|Rotavirus_A|Mali|Homo_sapiens	0.19643	LC173898|Rotavirus_A|Japan|Homo_sapiens	0.22678	LC576617|Rotavirus_A|Thailand|Homo_sapiens	0.20455	ON563303|Rotavirus_A|China|Homo_sapiens	0.10983
KC579725|Rotavirus_A|USA|Homo_sapiens	0.17022	KP752973|Rotavirus_A|Gambia|Homo_sapiens	0.21533	MH238284|Rotavirus_A|Spain|Sus_scrofa	0.22422	OR712327|Rotavirus_A|China|Homo_sapiens	0.16742	MF044081|Rotavirus_A|Taiwan|Homo_sapiens	0.16393	MW771135|Rotavirus_A|South_Africa|Bos_taurus	0.43426	KP882886|Rotavirus_A|Mali|Homo_sapiens	0.19643	LC173899|Rotavirus_A|Japan|Homo_sapiens	0.22678	ON059900|Rotavirus_A||Pholidota	0.20455	ON993214|Rotavirus_A|China|Homo_sapiens	0.10983
KC580298|Rotavirus_A|USA|Homo_sapiens	0.17022	ON012965|Rotavirus_A|China|Bos_taurus	0.21533	MK936415|Rotavirus_A|Spain|Sus_scrofa	0.22422	PP861520|Rotavirus_A|China|Homo_sapiens	0.16742	MF093559|Rotavirus_A|Taiwan|Homo_sapiens	0.16393	MT796882|Rotavirus_A|USA|Homo_sapiens	0.43559	KP882941|Rotavirus_A|Mali|Homo_sapiens	0.19643	LC173918|Rotavirus_A|Japan|Homo_sapiens	0.22678	ON059855|Rotavirus_A||Pholidota	0.20455	MW384230|Rotavirus_A|China|Homo_sapiens	0.10983
MT025864|Rotavirus_A|USA|Homo_sapiens	0.17022	PP855880|Rotavirus_A|Thailand|Homo_sapiens	0.21533	JF712580|Rotavirus_A|Argentina|Equus_caballus	0.22496	PP861521|Rotavirus_A|China|Homo_sapiens	0.16742	MF093561|Rotavirus_A|Taiwan|Homo_sapiens	0.16393	KT695000|Rotavirus_A|USA|Homo_sapiens	0.43559	KP883161|Rotavirus_A|Mali|Homo_sapiens	0.19643	MH520733|Rotavirus_A|Brazil|Homo_sapiens	0.22678	OM038032|Rotavirus_A|China|Homo_sapiens	0.20455	MW384285|Rotavirus_A|China|Homo_sapiens	0.10983
MT025865|Rotavirus_A|USA|Homo_sapiens	0.17022	OR501089|Rotavirus_A|Thailand|Felis_catus	0.21533	LC460233|Rotavirus_A|Japan|Equus_caballus	0.22496	PP861524|Rotavirus_A|China|Homo_sapiens	0.16742	MF093562|Rotavirus_A|Taiwan|Homo_sapiens	0.16393	KT695033|Rotavirus_A|USA|Homo_sapiens	0.43559	KP883172|Rotavirus_A|Mali|Homo_sapiens	0.19643	MH520734|Rotavirus_A|Brazil|Homo_sapiens	0.22678	JQ988897|Rotavirus_A|Croatia|Homo_sapiens	0.20455	JF766599|Rotavirus_A|South_Korea|Homo_sapiens	0.10983
KJ659454|Rotavirus_A|USA|Homo_sapiens	0.17022	KP883148|Rotavirus_A|Mali|Homo_sapiens	0.21546	LC467912|Rotavirus_A|Japan|Equus_caballus	0.22496	MF044102|Rotavirus_A|Taiwan|Homo_sapiens	0.16742	MF093560|Rotavirus_A|Taiwan|Homo_sapiens	0.16393	KT695022|Rotavirus_A|USA|Homo_sapiens	0.43559	KP883205|Rotavirus_A|Mali|Homo_sapiens	0.19643	MH520736|Rotavirus_A|Brazil|Homo_sapiens	0.22678	AF173213|Rotavirus_A||	0.20455	ON993194|Rotavirus_A|China|Homo_sapiens	0.10983
KJ659465|Rotavirus_A|USA|Homo_sapiens	0.17022	KP882609|Rotavirus_A|Ghana|Homo_sapiens	0.21559	HQ834199|Rotavirus_A|China|Ovis_aries	0.22496	LC172676|Rotavirus_A|Japan|Homo_sapiens	0.16742	MF093557|Rotavirus_A|Taiwan|Homo_sapiens	0.16393	KT695044|Rotavirus_A|USA|Homo_sapiens	0.43559	KP882644|Rotavirus_A|Ghana|Homo_sapiens	0.19643	LC173856|Rotavirus_A|Japan|Homo_sapiens	0.22678	AF173214|Rotavirus_A||	0.20455	OR475417|Rotavirus_A|China|Homo_sapiens	0.10983
MN479166|Rotavirus_A|USA|Homo_sapiens	0.17022	KU925786|Rotavirus_A|Taiwan|Homo_sapiens	0.21594	HM988968|Rotavirus_A|South_Korea|Bos_taurus	0.22496	LC172685|Rotavirus_A|Japan|Homo_sapiens	0.16742	KY986432|Rotavirus_A|Taiwan|Homo_sapiens	0.16393	KU861407|Rotavirus_A|USA|Homo_sapiens	0.43559	KP883007|Rotavirus_A|Mali|Homo_sapiens	0.19643	MH520737|Rotavirus_A|Brazil|Homo_sapiens	0.22678	AF173215|Rotavirus_A||	0.20455	OR475418|Rotavirus_A|China|Homo_sapiens	0.10983
MN479178|Rotavirus_A|USA|Homo_sapiens	0.17022	OP717287|Rotavirus_A|Malawi|Homo_sapiens	0.21594	OR192580|Rotavirus_A|Chile|Sus_scrofa	0.22496	LC172738|Rotavirus_A|Japan|Homo_sapiens	0.16742	LC542437|Rotavirus_A|Japan|Homo_sapiens	0.16393	KU861418|Rotavirus_A|USA|Homo_sapiens	0.43559	KM660126|Rotavirus_A|Cameroon|Homo_sapiens	0.19643	MH520738|Rotavirus_A|Brazil|Homo_sapiens	0.22678	JN258785|Rotavirus_A|Belgium|Homo_sapiens	0.20455	MW383977|Rotavirus_A|China|Homo_sapiens	0.10983
MN479192|Rotavirus_A|USA|Homo_sapiens	0.17022	LC477510|Rotavirus_A|Japan|Homo_sapiens	0.21594	MH238289|Rotavirus_A|Spain|Sus_scrofa	0.22496	AB975595|Rotavirus_A|Japan|Homo_sapiens	0.16742	LC542743|Rotavirus_A|Japan|Homo_sapiens	0.16393	KM026548|Rotavirus_A|Brazil|Homo_sapiens	0.43559	KM660127|Rotavirus_A|Cameroon|Homo_sapiens	0.19643	LC386084|Rotavirus_A|Japan|Homo_sapiens	0.22678	HQ392203|Rotavirus_A|Belgium|Homo_sapiens	0.20455	MW384032|Rotavirus_A|China|Homo_sapiens	0.10983
MN479193|Rotavirus_A|USA|Homo_sapiens	0.17022	LC569200|Rotavirus_A|Japan|Homo_sapiens	0.21594	MH238275|Rotavirus_A|Spain|Sus_scrofa	0.22496	LC172788|Rotavirus_A|Japan|Homo_sapiens	0.16742	LC542224|Rotavirus_A|Japan|Homo_sapiens	0.16393	PP585985|Rotavirus_A|Mozambique|Homo_sapiens	0.43559	KM660128|Rotavirus_A|Cameroon|Homo_sapiens	0.19643	LC173778|Rotavirus_A|Japan|Homo_sapiens	0.22678	KP645287|Rotavirus_A|Australia|Homo_sapiens	0.20455	MW384164|Rotavirus_A|China|Homo_sapiens	0.10983
MN479196|Rotavirus_A|USA|Homo_sapiens	0.17022	MW552437|Rotavirus_A|South_Africa|Homo_sapiens	0.21594	AB908937|Rotavirus_A|Japan|Equus_caballus	0.22571	LC172823|Rotavirus_A|Japan|Homo_sapiens	0.16742	LC490229|Rotavirus_A|Thailand|Homo_sapiens	0.16393	PP585986|Rotavirus_A|Mozambique|Homo_sapiens	0.43559	HQ343356|Rotavirus_A|Australia|Homo_sapiens	0.19643	LC173835|Rotavirus_A|Japan|Homo_sapiens	0.22678	JN258797|Rotavirus_A|Belgium|Homo_sapiens	0.20455	ON563314|Rotavirus_A|China|Homo_sapiens	0.10983
MN479198|Rotavirus_A|USA|Homo_sapiens	0.17022	LC784460|Rotavirus_A|Viet_Nam|	0.21594	LC467890|Rotavirus_A|Japan|Equus_caballus	0.22571	LC172822|Rotavirus_A|Japan|Homo_sapiens	0.16742	LC477370|Rotavirus_A|Japan|Homo_sapiens	0.16393	LC668528|Rotavirus_A|Japan|Homo_sapiens	0.43559	KM026632|Rotavirus_A|Brazil|Homo_sapiens	0.19643	LC173836|Rotavirus_A|Japan|Homo_sapiens	0.22678	HQ392193|Rotavirus_A|Belgium|Homo_sapiens	0.20455	ON993113|Rotavirus_A|China|Homo_sapiens	0.10983
MN479199|Rotavirus_A|USA|Homo_sapiens	0.17022	MF184769|Rotavirus_A|USA|Homo_sapiens	0.21594	LC467901|Rotavirus_A|Japan|Equus_caballus	0.22571	LC172774|Rotavirus_A|Japan|Homo_sapiens	0.16742	LC260209|Rotavirus_A|Indonesia|Homo_sapiens	0.16393	LC668539|Rotavirus_A|Japan|Homo_sapiens	0.43559	JF490084|Rotavirus_A|Australia|Homo_sapiens	0.19643	LC173857|Rotavirus_A|Japan|Homo_sapiens	0.22678	HQ392460|Rotavirus_A|Belgium|Homo_sapiens	0.20455	ON993117|Rotavirus_A|China|Homo_sapiens	0.10983
MN479200|Rotavirus_A|USA|Homo_sapiens	0.17022	KF716373|Rotavirus_A|USA|Homo_sapiens	0.21594	KJ803838|Rotavirus_A|Paraguay|Homo_sapiens	0.22571	LC172824|Rotavirus_A|Japan|Homo_sapiens	0.16742	MG652316|Rotavirus_A|Dominican_Republic|Homo_sapiens	0.16393	LC173556|Rotavirus_A|Japan|Homo_sapiens	0.43559	JF490194|Rotavirus_A|Australia|Homo_sapiens	0.19643	LC173867|Rotavirus_A|Japan|Homo_sapiens	0.22678	HQ392105|Rotavirus_A|Belgium|Homo_sapiens	0.20455	ON993178|Rotavirus_A|China|Homo_sapiens	0.10983
MN479201|Rotavirus_A|USA|Homo_sapiens	0.17022	KF716374|Rotavirus_A|USA|Homo_sapiens	0.21594	FJ347125|Rotavirus_A|Argentina|Lama_guanicoe	0.22571	LC784578|Rotavirus_A|Viet_Nam|	0.16742	MG652320|Rotavirus_A|Dominican_Republic|Homo_sapiens	0.16393	LC173560|Rotavirus_A|Japan|Homo_sapiens	0.43559	JF490799|Rotavirus_A|USA|Homo_sapiens	0.19643	LC173862|Rotavirus_A|Japan|Homo_sapiens	0.22678	HM773775|Rotavirus_A|USA|Homo_sapiens	0.20455	ON993179|Rotavirus_A|China|Homo_sapiens	0.10983
MN479202|Rotavirus_A|USA|Homo_sapiens	0.17022	KF716375|Rotavirus_A|USA|Homo_sapiens	0.21594	PP991470|Rotavirus_A|China|Bos_taurus	0.22571	OP717489|Rotavirus_A|Malawi|Homo_sapiens	0.16742	MG652319|Rotavirus_A|Dominican_Republic|Homo_sapiens	0.16393	LC173561|Rotavirus_A|Japan|Homo_sapiens	0.43559	JF490172|Rotavirus_A|Australia|Homo_sapiens	0.19643	LC173888|Rotavirus_A|Japan|Homo_sapiens	0.22678	HQ392050|Rotavirus_A|Belgium|Homo_sapiens	0.20455	ON993189|Rotavirus_A|China|Homo_sapiens	0.10983
MN479203|Rotavirus_A|USA|Homo_sapiens	0.17022	AB849002|Rotavirus_A|Japan|Homo_sapiens	0.21594	OQ603391|Rotavirus_A|China|Ovis_aries	0.22571	JX965143|Rotavirus_A|Australia|Homo_sapiens	0.16742	MG652324|Rotavirus_A|Dominican_Republic|Homo_sapiens	0.16393	LC173566|Rotavirus_A|Japan|Homo_sapiens	0.43559	JF490094|Rotavirus_A|Australia|Homo_sapiens	0.19643	LC173865|Rotavirus_A|Japan|Homo_sapiens	0.22678	HQ392325|Rotavirus_A|Belgium|Homo_sapiens	0.20455	ON993198|Rotavirus_A|China|Homo_sapiens	0.10983
MN479204|Rotavirus_A|USA|Homo_sapiens	0.17022	OQ596318|Rotavirus_A|Japan|Homo_sapiens	0.21594	JQ013506|Rotavirus_A|China|Ovis_aries	0.22571	GQ468557|Rotavirus_A|Russia|Homo_sapiens	0.16742	MG652326|Rotavirus_A|Dominican_Republic|Homo_sapiens	0.16393	LC173550|Rotavirus_A|Japan|Homo_sapiens	0.43559	JF490359|Rotavirus_A|Australia|Homo_sapiens	0.19643	OR729559|Rotavirus_A|China|Homo_sapiens	0.22678	HQ392227|Rotavirus_A|Belgium|Homo_sapiens	0.20455	ON993199|Rotavirus_A|China|Homo_sapiens	0.10983
MN479212|Rotavirus_A|USA|Homo_sapiens	0.17022	MZ407423|Rotavirus_A|China|Homo_sapiens	0.21594	KY113336|Rotavirus_A|China|Homo_sapiens	0.22571	DQ490549|Rotavirus_A|Bangladesh|	0.16742	MG652318|Rotavirus_A|Dominican_Republic|Homo_sapiens	0.16393	LC173564|Rotavirus_A|Japan|Homo_sapiens	0.43559	HQ392234|Rotavirus_A|Belgium|Homo_sapiens	0.19643	LC465260|Rotavirus_A|Japan|Homo_sapiens	0.22678	HQ392127|Rotavirus_A|Belgium|Homo_sapiens	0.20455	ON993201|Rotavirus_A|China|Homo_sapiens	0.10983
MN479215|Rotavirus_A|USA|Homo_sapiens	0.17022	LC066185|Rotavirus_A|Viet_Nam|Homo_sapiens	0.21594	KY113331|Rotavirus_A|China|Homo_sapiens	0.22571	LC569037|Rotavirus_A|Japan|Homo_sapiens	0.16742	MG652321|Rotavirus_A|Dominican_Republic|Homo_sapiens	0.16393	LC173563|Rotavirus_A|Japan|Homo_sapiens	0.43559	HQ392344|Rotavirus_A|Belgium|Homo_sapiens	0.19643	LC173818|Rotavirus_A|Japan|Homo_sapiens	0.22678	HQ392447|Rotavirus_A|Belgium|Homo_sapiens	0.20455	ON993208|Rotavirus_A|China|Homo_sapiens	0.10983
MN479216|Rotavirus_A|USA|Homo_sapiens	0.17022	DQ146684|Rotavirus_A|Bangladesh|Homo_sapiens	0.21594	OP978241|Rotavirus_A|USA|Sus_scrofa	0.22571	MN551951|Rotavirus_A|Russia|Homo_sapiens	0.16742	MG652306|Rotavirus_A|Dominican_Republic|Homo_sapiens	0.16393	ON992465|Rotavirus_A|China|Homo_sapiens	0.43559	HQ392312|Rotavirus_A|Belgium|Homo_sapiens	0.19643	LC173797|Rotavirus_A|Japan|Homo_sapiens	0.22678	JX509933|Rotavirus_A|China|Homo_sapiens	0.20455	ON993196|Rotavirus_A|China|Homo_sapiens	0.10983
MN479218|Rotavirus_A|USA|Homo_sapiens	0.17022	KR705148|Rotavirus_A|Belgium|Homo_sapiens	0.21594	MF940653|Rotavirus_A|South_Korea|Bos_taurus	0.22571	LC228341|Rotavirus_A|Japan|Homo_sapiens	0.16742	LC260214|Rotavirus_A|Indonesia|Homo_sapiens	0.16393	MF580914|Rotavirus_A|China|Homo_sapiens	0.43559	KX674706|Rotavirus_A|India|Homo_sapiens	0.19643	LC173837|Rotavirus_A|Japan|Homo_sapiens	0.22678	JN258379|Rotavirus_A|USA|Homo_sapiens	0.20455	ON993103|Rotavirus_A|China|Homo_sapiens	0.10983
MN479219|Rotavirus_A|USA|Homo_sapiens	0.17022	KR705159|Rotavirus_A|Belgium|Homo_sapiens	0.21594	MF940654|Rotavirus_A|South_Korea|Bos_taurus	0.22571	LC228363|Rotavirus_A|Japan|Homo_sapiens	0.16742	LC541511|Rotavirus_A|Malaysia|Homo_sapiens	0.16393	MW384402|Rotavirus_A|China|Homo_sapiens	0.43559	KU738577|Rotavirus_A|India|Homo_sapiens	0.19643	LC173783|Rotavirus_A|Japan|Homo_sapiens	0.22678	JF490658|Rotavirus_A|USA|Homo_sapiens	0.20455	ON993182|Rotavirus_A|China|Homo_sapiens	0.10983
MN479221|Rotavirus_A|USA|Homo_sapiens	0.17022	PP585829|Rotavirus_A|Mozambique|Homo_sapiens	0.21594	MH238271|Rotavirus_A|Spain|Sus_scrofa	0.22571	LC228352|Rotavirus_A|Japan|Homo_sapiens	0.16742	LC541512|Rotavirus_A|Malaysia|Homo_sapiens	0.16393	LC491490|Rotavirus_A|Viet_Nam|Homo_sapiens	0.43559	MH002247|Rotavirus_A|France|Homo_sapiens	0.19643	LC173798|Rotavirus_A|Japan|Homo_sapiens	0.22678	JF490670|Rotavirus_A|USA|Homo_sapiens	0.20455	ON993185|Rotavirus_A|China|Homo_sapiens	0.10983
MN479224|Rotavirus_A|USA|Homo_sapiens	0.17022	KJ753789|Rotavirus_A|South_Africa|Homo_sapiens	0.21594	MH238270|Rotavirus_A|Spain|Sus_scrofa	0.22571	LC569020|Rotavirus_A|Japan|Homo_sapiens	0.16742	LC541513|Rotavirus_A|Malaysia|Homo_sapiens	0.16393	MF580913|Rotavirus_A|China|Homo_sapiens	0.43559	ON992837|Rotavirus_A|China|Homo_sapiens	0.19643	LC173808|Rotavirus_A|Japan|Homo_sapiens	0.22678	JF490868|Rotavirus_A|USA|Homo_sapiens	0.20455	ON563379|Rotavirus_A|China|Homo_sapiens	0.10983
MN479225|Rotavirus_A|USA|Homo_sapiens	0.17022	JF460825|Rotavirus_A|Belgium|Homo_sapiens	0.21594	MH238277|Rotavirus_A|Spain|Sus_scrofa	0.22571	LC477420|Rotavirus_A|Japan|Homo_sapiens	0.16742	LC541503|Rotavirus_A|Malaysia|Homo_sapiens	0.16393	PP861818|Rotavirus_A|China|Homo_sapiens	0.43559	ON992840|Rotavirus_A|China|Homo_sapiens	0.19643	LC173823|Rotavirus_A|Japan|Homo_sapiens	0.22678	JF490945|Rotavirus_A|USA|Homo_sapiens	0.20455	ON993121|Rotavirus_A|China|Homo_sapiens	0.10983
MN479227|Rotavirus_A|USA|Homo_sapiens	0.17022	JF460836|Rotavirus_A|Belgium|Homo_sapiens	0.21594	LC467846|Rotavirus_A|Japan|Equus_caballus	0.22646	LC228374|Rotavirus_A|Japan|Homo_sapiens	0.16742	LC541495|Rotavirus_A|Malaysia|Homo_sapiens	0.16393	PP861828|Rotavirus_A|China|Homo_sapiens	0.43559	OM038085|Rotavirus_A|China|Homo_sapiens	0.19643	LC173948|Rotavirus_A|Japan|Homo_sapiens	0.22678	JF490835|Rotavirus_A|USA|Homo_sapiens	0.20455	ON993140|Rotavirus_A|China|Homo_sapiens	0.10983
MN479230|Rotavirus_A|USA|Homo_sapiens	0.17022	KP753147|Rotavirus_A|Togo|Homo_sapiens	0.21594	AB908926|Rotavirus_A|Japan|Equus_caballus	0.22646	LC569038|Rotavirus_A|Japan|Homo_sapiens	0.16742	LC541496|Rotavirus_A|Malaysia|Homo_sapiens	0.16393	PP861845|Rotavirus_A|China|Homo_sapiens	0.43559	OM038008|Rotavirus_A|China|Homo_sapiens	0.19643	LC477591|Rotavirus_A|Japan|Homo_sapiens	0.22678	JF490109|Rotavirus_A|Australia|Homo_sapiens	0.20455	ON993202|Rotavirus_A|China|Homo_sapiens	0.10983
MN479232|Rotavirus_A|USA|Homo_sapiens	0.17022	KJ752185|Rotavirus_A|Togo|Homo_sapiens	0.21594	HM627545|Rotavirus_A|Kenya|Homo_sapiens	0.22646	KU550261|Rotavirus_A|Spain|Homo_sapiens	0.16742	LC541497|Rotavirus_A|Malaysia|Homo_sapiens	0.16393	JN258372|Rotavirus_A|USA|Homo_sapiens	0.43559	OM037832|Rotavirus_A|China|Homo_sapiens	0.19643	LC173805|Rotavirus_A|Japan|Homo_sapiens	0.22678	JF490120|Rotavirus_A|Australia|Homo_sapiens	0.20455	ON993205|Rotavirus_A|China|Homo_sapiens	0.10983
MN479237|Rotavirus_A|USA|Homo_sapiens	0.17022	KP882367|Rotavirus_A|Ghana|Homo_sapiens	0.21594	KU708257|Rotavirus_A|Slovenia|Capreolus_capreolus	0.22646	MW275248|Rotavirus_A|Australia|Homo_sapiens	0.16742	LC541498|Rotavirus_A|Malaysia|Homo_sapiens	0.16393	KP882555|Rotavirus_A|Ghana|Homo_sapiens	0.43559	OM038041|Rotavirus_A|China|Homo_sapiens	0.19643	LC173830|Rotavirus_A|Japan|Homo_sapiens	0.22678	JF490131|Rotavirus_A|Australia|Homo_sapiens	0.20455	ON993207|Rotavirus_A|China|Homo_sapiens	0.10983
MN479238|Rotavirus_A|USA|Homo_sapiens	0.17022	KP882488|Rotavirus_A|Ghana|Homo_sapiens	0.21594	MT066203|Rotavirus_A|Switzerland|	0.22646	MW275259|Rotavirus_A|Australia|Homo_sapiens	0.16742	LC541505|Rotavirus_A|Malaysia|Homo_sapiens	0.16393	PP585987|Rotavirus_A|Mozambique|Homo_sapiens	0.43559	OM038074|Rotavirus_A|China|Homo_sapiens	0.19643	LC173846|Rotavirus_A|Japan|Homo_sapiens	0.22678	JF490405|Rotavirus_A|Australia|Homo_sapiens	0.20455	ON993102|Rotavirus_A|China|Homo_sapiens	0.10983
MN479239|Rotavirus_A|USA|Homo_sapiens	0.17022	KP882433|Rotavirus_A|Ghana|Homo_sapiens	0.21594	KJ450845|Rotavirus_A|Spain|	0.22646	AB749340|Rotavirus_A|Malawi|	0.16742	LC541508|Rotavirus_A|Malaysia|Homo_sapiens	0.16393	OR735061|Rotavirus_A|Brazil|Homo_sapiens	0.43559	OR729530|Rotavirus_A|China|Homo_sapiens	0.19643	LC469552|Rotavirus_A|Indonesia|Homo_sapiens	0.22678	HQ392249|Rotavirus_A|Belgium|Homo_sapiens	0.20455	ON993104|Rotavirus_A|China|Homo_sapiens	0.10983
MN479242|Rotavirus_A|USA|Homo_sapiens	0.17022	KP883082|Rotavirus_A|Mali|Homo_sapiens	0.21594	HQ641296|Rotavirus_A|China|Ailuropoda_melanoleuca	0.22646	KC443171|Rotavirus_A|Australia|Homo_sapiens	0.16742	LC541509|Rotavirus_A|Malaysia|Homo_sapiens	0.16393	KU243378|Rotavirus_A|China|Homo_sapiens	0.43559	KJ870929|Rotavirus_A|Democratic_Republic_of_the_Congo|Homo_sapiens	0.19643	LC469554|Rotavirus_A|Indonesia|Homo_sapiens	0.22678	HQ392282|Rotavirus_A|Belgium|Homo_sapiens	0.20455	ON993108|Rotavirus_A|China|Homo_sapiens	0.10983
MN479244|Rotavirus_A|USA|Homo_sapiens	0.17022	KP882994|Rotavirus_A|Mali|Homo_sapiens	0.21594	MF940598|Rotavirus_A|South_Korea|Bos_taurus	0.22646	KC443448|Rotavirus_A|Australia|Homo_sapiens	0.16742	LC541504|Rotavirus_A|Malaysia|Homo_sapiens	0.16393	EU200799|Rotavirus_A|India|	0.43559	KJ870918|Rotavirus_A|Democratic_Republic_of_the_Congo|Homo_sapiens	0.19643	LC173784|Rotavirus_A|Japan|Homo_sapiens	0.22678	JF490712|Rotavirus_A|USA|Homo_sapiens	0.20455	ON993109|Rotavirus_A|China|Homo_sapiens	0.10983
MN479245|Rotavirus_A|USA|Homo_sapiens	0.17022	MZ065778|Rotavirus_A|Benin|Homo_sapiens	0.21594	MF940599|Rotavirus_A|South_Korea|Bos_taurus	0.22646	KC443734|Rotavirus_A|Australia|Homo_sapiens	0.16742	LC541507|Rotavirus_A|Malaysia|Homo_sapiens	0.16393	MT025874|Rotavirus_A|USA|Homo_sapiens	0.43559	LC372887|Rotavirus_A|Nepal|Homo_sapiens	0.19643	LC173812|Rotavirus_A|Japan|Homo_sapiens	0.22678	JF490846|Rotavirus_A|USA|Homo_sapiens	0.20455	ON993110|Rotavirus_A|China|Homo_sapiens	0.10983
MN479246|Rotavirus_A|USA|Homo_sapiens	0.17022	KP882675|Rotavirus_A|Ghana|Homo_sapiens	0.21594	MF940600|Rotavirus_A|South_Korea|Bos_taurus	0.22646	KC443182|Rotavirus_A|Australia|Homo_sapiens	0.16742	LC541515|Rotavirus_A|Malaysia|Homo_sapiens	0.16393	MT025875|Rotavirus_A|USA|Homo_sapiens	0.43559	LC372865|Rotavirus_A|Nepal|Homo_sapiens	0.19643	LC173908|Rotavirus_A|Japan|Homo_sapiens	0.22678	JF490856|Rotavirus_A|USA|Homo_sapiens	0.20455	ON993111|Rotavirus_A|China|Homo_sapiens	0.10983
MN479247|Rotavirus_A|USA|Homo_sapiens	0.17022	LC001990|Rotavirus_A|Japan|Homo_sapiens	0.21594	MF940601|Rotavirus_A|South_Korea|Bos_taurus	0.22646	KC443292|Rotavirus_A|Australia|Homo_sapiens	0.16742	LC260213|Rotavirus_A|Indonesia|Homo_sapiens	0.16393	FJ947344|Rotavirus_A|USA|Homo_sapiens	0.43559	HM773619|Rotavirus_A|USA|Homo_sapiens	0.19643	MH060086|Rotavirus_A|Thailand|Homo_sapiens	0.22678	HQ392396|Rotavirus_A|Belgium|Homo_sapiens	0.20455	ON993112|Rotavirus_A|China|Homo_sapiens	0.10983
MN479248|Rotavirus_A|USA|Homo_sapiens	0.17022	KU243597|Rotavirus_A|China|Homo_sapiens	0.21594	OQ743749|Rotavirus_A|China|Sus_scrofa	0.22646	KC443503|Rotavirus_A|Australia|Homo_sapiens	0.16742	LC542316|Rotavirus_A|Japan|Homo_sapiens	0.16393	FJ947753|Rotavirus_A|USA|Homo_sapiens	0.43559	HM773630|Rotavirus_A|USA|Homo_sapiens	0.19643	MH060106|Rotavirus_A|Thailand|Homo_sapiens	0.22678	OP255987|Rotavirus_A|Netherlands|Homo_sapiens	0.20455	ON993115|Rotavirus_A|China|Homo_sapiens	0.10983
MN479249|Rotavirus_A|USA|Homo_sapiens	0.17022	LC542141|Rotavirus_A|Japan|Homo_sapiens	0.21655	MT025934|Rotavirus_A|USA|Sus_scrofa	0.22646	KC443712|Rotavirus_A|Australia|Homo_sapiens	0.16742	LC542273|Rotavirus_A|Japan|Homo_sapiens	0.16393	FJ947256|Rotavirus_A|USA|Homo_sapiens	0.43559	LC372876|Rotavirus_A|Nepal|Homo_sapiens	0.19643	MH060096|Rotavirus_A|Thailand|Homo_sapiens	0.22678	MH171459|Rotavirus_A|Spain|Homo_sapiens	0.20455	ON993135|Rotavirus_A|China|Homo_sapiens	0.10983
MN479250|Rotavirus_A|USA|Homo_sapiens	0.17022	PP861745|Rotavirus_A|China|Homo_sapiens	0.21655	KR052770|Rotavirus_A|USA|Sus_scrofa	0.22646	KC443149|Rotavirus_A|Australia|Homo_sapiens	0.16742	LC477365|Rotavirus_A|Japan|Homo_sapiens	0.16393	FJ947742|Rotavirus_A|USA|Homo_sapiens	0.43559	KJ918883|Rotavirus_A|Hungary|Homo_sapiens	0.19643	MH060116|Rotavirus_A|Thailand|Homo_sapiens	0.22678	MH171460|Rotavirus_A|Spain|Homo_sapiens	0.20455	ON993151|Rotavirus_A|China|Homo_sapiens	0.10983
MN479251|Rotavirus_A|USA|Homo_sapiens	0.17022	OP717286|Rotavirus_A|Malawi|Homo_sapiens	0.21655	EU873009|Rotavirus_A|South_Korea|	0.22646	KC443426|Rotavirus_A|Australia|Homo_sapiens	0.16742	MH569777|Rotavirus_A|Brazil|Homo_sapiens	0.16393	FJ947377|Rotavirus_A|USA|Homo_sapiens	0.43559	HQ702214|Rotavirus_A|USA|Homo_sapiens	0.19643	MH060126|Rotavirus_A|Thailand|Homo_sapiens	0.22678	LC173969|Rotavirus_A|Japan|Homo_sapiens	0.20455	ON993154|Rotavirus_A|China|Homo_sapiens	0.10983
MN479253|Rotavirus_A|USA|Homo_sapiens	0.17022	OP717290|Rotavirus_A|Malawi|Homo_sapiens	0.21655	MH238272|Rotavirus_A|Spain|Sus_scrofa	0.22646	KC443437|Rotavirus_A|Australia|Homo_sapiens	0.16742	MH569778|Rotavirus_A|Brazil|Homo_sapiens	0.16393	FJ947399|Rotavirus_A|USA|Homo_sapiens	0.43559	HQ702225|Rotavirus_A|USA|Homo_sapiens	0.19643	LC173833|Rotavirus_A|Japan|Homo_sapiens	0.22678	LC173973|Rotavirus_A|Japan|Homo_sapiens	0.20455	ON993156|Rotavirus_A|China|Homo_sapiens	0.10983
MN479254|Rotavirus_A|USA|Homo_sapiens	0.17022	OP717289|Rotavirus_A|Malawi|Homo_sapiens	0.21655	OQ799708|Rotavirus_A|China|Sus_scrofa	0.22646	KJ753609|Rotavirus_A|South_Africa|Homo_sapiens	0.16742	LC490222|Rotavirus_A|Thailand|Homo_sapiens	0.16393	FJ947190|Rotavirus_A|USA|Homo_sapiens	0.43559	HQ702236|Rotavirus_A|USA|Homo_sapiens	0.19643	LC173850|Rotavirus_A|Japan|Homo_sapiens	0.22678	LC173963|Rotavirus_A|Japan|Homo_sapiens	0.20455	ON993158|Rotavirus_A|China|Homo_sapiens	0.10983
MN479255|Rotavirus_A|USA|Homo_sapiens	0.17022	OP717288|Rotavirus_A|Malawi|Homo_sapiens	0.21655	MH238267|Rotavirus_A|Spain|Sus_scrofa	0.22646	KC443270|Rotavirus_A|Australia|Homo_sapiens	0.16742	MW711847|Rotavirus_A|China|Homo_sapiens	0.16393	FJ947764|Rotavirus_A|USA|Homo_sapiens	0.43559	HQ702247|Rotavirus_A|USA|Homo_sapiens	0.19643	LC173854|Rotavirus_A|Japan|Homo_sapiens	0.22678	LC173975|Rotavirus_A|Japan|Homo_sapiens	0.20455	ON993168|Rotavirus_A|China|Homo_sapiens	0.10983
MN479256|Rotavirus_A|USA|Homo_sapiens	0.17022	LC228350|Rotavirus_A|Japan|Homo_sapiens	0.21655	AB908904|Rotavirus_A|Japan|Equus_caballus	0.2272	KC443415|Rotavirus_A|Australia|Homo_sapiens	0.16742	MW711857|Rotavirus_A|China|Homo_sapiens	0.16393	FJ947775|Rotavirus_A|USA|Homo_sapiens	0.43559	HM773586|Rotavirus_A|USA|Homo_sapiens	0.19643	LC173863|Rotavirus_A|Japan|Homo_sapiens	0.22678	LC173977|Rotavirus_A|Japan|Homo_sapiens	0.20455	ON993169|Rotavirus_A|China|Homo_sapiens	0.10983
MN479259|Rotavirus_A|USA|Homo_sapiens	0.17022	LC228339|Rotavirus_A|Japan|Homo_sapiens	0.21655	LC467857|Rotavirus_A|Japan|Equus_caballus	0.2272	KC443558|Rotavirus_A|Australia|Homo_sapiens	0.16742	KF649188|Rotavirus_A|China|Chiroptera	0.16393	FJ947366|Rotavirus_A|USA|Homo_sapiens	0.43559	HM773597|Rotavirus_A|USA|Homo_sapiens	0.19643	LC462862|Rotavirus_A|Japan|Homo_sapiens	0.22678	LC173981|Rotavirus_A|Japan|Homo_sapiens	0.20455	MN106182|Rotavirus_A|China|Homo_sapiens	0.10983
MN479260|Rotavirus_A|USA|Homo_sapiens	0.17022	LC228361|Rotavirus_A|Japan|Homo_sapiens	0.21655	LC460244|Rotavirus_A|Japan|Equus_caballus	0.2272	KC443624|Rotavirus_A|Australia|Homo_sapiens	0.16742	PP861351|Rotavirus_A|China|Homo_sapiens	0.1652	FJ947808|Rotavirus_A|USA|Homo_sapiens	0.43559	HM773608|Rotavirus_A|USA|Homo_sapiens	0.19643	LC169948|Rotavirus_A|Thailand|Homo_sapiens	0.22678	LC173964|Rotavirus_A|Japan|Homo_sapiens	0.20455	ON993105|Rotavirus_A|China|Homo_sapiens	0.10983
MN479261|Rotavirus_A|USA|Homo_sapiens	0.17022	LC569172|Rotavirus_A|Japan|Homo_sapiens	0.21655	LC467923|Rotavirus_A|Japan|Equus_caballus	0.2272	KC442989|Rotavirus_A|USA|Homo_sapiens	0.16742	MZ407382|Rotavirus_A|China|Homo_sapiens	0.1652	FJ947841|Rotavirus_A|USA|Homo_sapiens	0.43559	HM534679|Rotavirus_A|USA|Homo_sapiens	0.19643	LC173915|Rotavirus_A|Japan|Homo_sapiens	0.22678	LC173980|Rotavirus_A|Japan|Homo_sapiens	0.20455	PP862161|Rotavirus_A|China|Homo_sapiens	0.10983
MN479262|Rotavirus_A|USA|Homo_sapiens	0.17022	MW275262|Rotavirus_A|Australia|Homo_sapiens	0.21655	LC467934|Rotavirus_A|Japan|Equus_caballus	0.2272	KP752564|Rotavirus_A|South_Africa|Homo_sapiens	0.16742	MZ407349|Rotavirus_A|China|Homo_sapiens	0.1652	FJ947819|Rotavirus_A|USA|Homo_sapiens	0.43559	ON792149|Rotavirus_A|Malawi|Homo_sapiens	0.19643	MN058732|Rotavirus_A|South_Korea|Homo_sapiens	0.22678	LC173978|Rotavirus_A|Japan|Homo_sapiens	0.20455	PP586043|Rotavirus_A|Mozambique|Homo_sapiens	0.10983
MN479263|Rotavirus_A|USA|Homo_sapiens	0.17022	KC442905|Rotavirus_A|USA|Homo_sapiens	0.21655	LC467813|Rotavirus_A|Japan|Equus_caballus	0.2272	KP753032|Rotavirus_A|Guinea-Bissau|Homo_sapiens	0.16742	OR712335|Rotavirus_A|China|Homo_sapiens	0.1652	FJ947300|Rotavirus_A|USA|Homo_sapiens	0.43559	ON792159|Rotavirus_A|Malawi|Homo_sapiens	0.19643	MN058743|Rotavirus_A|South_Korea|Homo_sapiens	0.22678	KJ162417|Rotavirus_A|Russia|Homo_sapiens	0.20455	KU361040|Rotavirus_A|Brazil|Homo_sapiens	0.10983
MN479264|Rotavirus_A|USA|Homo_sapiens	0.17022	LC569193|Rotavirus_A|Japan|Homo_sapiens	0.21655	MF940602|Rotavirus_A|South_Korea|Bos_taurus	0.2272	KP753075|Rotavirus_A|Guinea-Bissau|Homo_sapiens	0.16742	OR712336|Rotavirus_A|China|Homo_sapiens	0.1652	FJ947201|Rotavirus_A|USA|Homo_sapiens	0.43559	FJ947171|Rotavirus_A|USA|Homo_sapiens	0.19643	MN058754|Rotavirus_A|South_Korea|Homo_sapiens	0.22678	KC689358|Rotavirus_A|Russia|Homo_sapiens	0.20455	KU361043|Rotavirus_A|Brazil|Homo_sapiens	0.10983
MN479266|Rotavirus_A|USA|Homo_sapiens	0.17022	KC443147|Rotavirus_A|Australia|Homo_sapiens	0.21655	OP454315|Rotavirus_A|China|Sus_scrofa	0.2272	KJ751915|Rotavirus_A|Guinea-Bissau|Homo_sapiens	0.16742	OR712337|Rotavirus_A|China|Homo_sapiens	0.1652	OR194485|Rotavirus_A|China|Homo_sapiens	0.43559	LC213815|Rotavirus_A|Japan|Homo_sapiens	0.19643	LC066647|Rotavirus_A|Thailand|Homo_sapiens	0.22678	KC689359|Rotavirus_A|Russia|Homo_sapiens	0.20455	KU361044|Rotavirus_A|Brazil|Homo_sapiens	0.10983
MN479267|Rotavirus_A|USA|Homo_sapiens	0.17022	KC443424|Rotavirus_A|Australia|Homo_sapiens	0.21655	OP454316|Rotavirus_A|China|Sus_scrofa	0.2272	KP752975|Rotavirus_A|Gambia|Homo_sapiens	0.16742	OR712339|Rotavirus_A|China|Homo_sapiens	0.1652	PP861875|Rotavirus_A|China|Homo_sapiens	0.43559	MN551967|Rotavirus_A|Russia|Homo_sapiens	0.19643	LC469553|Rotavirus_A|Indonesia|Homo_sapiens	0.22678	KC689360|Rotavirus_A|Russia|Homo_sapiens	0.20455	KU361045|Rotavirus_A|Brazil|Homo_sapiens	0.10983
MN479268|Rotavirus_A|USA|Homo_sapiens	0.17022	KC443710|Rotavirus_A|Australia|Homo_sapiens	0.21655	OP454321|Rotavirus_A|China|Sus_scrofa	0.2272	KJ752052|Rotavirus_A|Cameroon|Homo_sapiens	0.16742	OR712340|Rotavirus_A|China|Homo_sapiens	0.1652	OR194489|Rotavirus_A|China|Homo_sapiens	0.43559	MN551932|Rotavirus_A|Russia|Homo_sapiens	0.19643	LC465293|Rotavirus_A|Japan|Homo_sapiens	0.22678	KC689361|Rotavirus_A|Russia|Homo_sapiens	0.20455	MH171467|Rotavirus_A|Spain|Homo_sapiens	0.10983
MN479270|Rotavirus_A|USA|Homo_sapiens	0.17022	KC443169|Rotavirus_A|Australia|Homo_sapiens	0.21655	AB924087|Rotavirus_A|Japan|Sus_scrofa_domesticus	0.2272	KP752697|Rotavirus_A|Gambia|Homo_sapiens	0.16742	OR712341|Rotavirus_A|China|Homo_sapiens	0.1652	PP861880|Rotavirus_A|China|Homo_sapiens	0.43559	KJ918928|Rotavirus_A|Hungary|Homo_sapiens	0.19643	LC465304|Rotavirus_A|Japan|Homo_sapiens	0.22678	KU361019|Rotavirus_A|Brazil|Homo_sapiens	0.20455	MH171479|Rotavirus_A|Spain|Homo_sapiens	0.10983
MN479272|Rotavirus_A|USA|Homo_sapiens	0.17022	KC443180|Rotavirus_A|Australia|Homo_sapiens	0.21655	OQ799743|Rotavirus_A|China|Sus_scrofa	0.2272	LC105546|Rotavirus_A|Ghana|Homo_sapiens	0.16742	OR712338|Rotavirus_A|China|Homo_sapiens	0.1652	PP861881|Rotavirus_A|China|Homo_sapiens	0.43559	MN223991|Rotavirus_A|Russia|Homo_sapiens	0.19643	LC468243|Rotavirus_A|Japan|Homo_sapiens	0.22678	KT369181|Rotavirus_A|Italy|Homo_sapiens	0.20455	MH171480|Rotavirus_A|Spain|Homo_sapiens	0.10983
KT694962|Rotavirus_A|USA|Homo_sapiens	0.17022	KC443446|Rotavirus_A|Australia|Homo_sapiens	0.21655	OQ799718|Rotavirus_A|China|Sus_scrofa	0.2272	KJ752354|Rotavirus_A|Guinea-Bissau|Homo_sapiens	0.16742	OR712342|Rotavirus_A|China|Homo_sapiens	0.1652	PP861883|Rotavirus_A|China|Homo_sapiens	0.43559	HQ392246|Rotavirus_A|Belgium|Homo_sapiens	0.19643	LC477596|Rotavirus_A|Japan|Homo_sapiens	0.22678	KT369183|Rotavirus_A|Italy|Homo_sapiens	0.20455	MH171481|Rotavirus_A|Spain|Homo_sapiens	0.10983
KU861380|Rotavirus_A|USA|Homo_sapiens	0.17022	KC443501|Rotavirus_A|Australia|Homo_sapiens	0.21655	OQ799676|Rotavirus_A|China|Sus_scrofa	0.2272	KC178805|Rotavirus_A|Italy|Homo_sapiens	0.16742	LC228309|Rotavirus_A|Japan|Homo_sapiens	0.1652	PP861876|Rotavirus_A|China|Homo_sapiens	0.43559	HQ392279|Rotavirus_A|Belgium|Homo_sapiens	0.19643	LC477598|Rotavirus_A|Japan|Homo_sapiens	0.22678	KT369185|Rotavirus_A|Italy|Homo_sapiens	0.20455	KU048760|Rotavirus_A|Italy|Homo_sapiens	0.10983
KU861391|Rotavirus_A|USA|Homo_sapiens	0.17022	KC443290|Rotavirus_A|Australia|Homo_sapiens	0.21655	OQ799663|Rotavirus_A|China|Sus_scrofa	0.2272	GQ468564|Rotavirus_A|Russia|Homo_sapiens	0.16742	LC542202|Rotavirus_A|Japan|Homo_sapiens	0.1652	PP861842|Rotavirus_A|China|Homo_sapiens	0.43559	KM026644|Rotavirus_A|Brazil|Homo_sapiens	0.19643	LC469558|Rotavirus_A|Indonesia|Homo_sapiens	0.22678	KT369193|Rotavirus_A|Italy|Homo_sapiens	0.20455	KU048761|Rotavirus_A|Italy|Homo_sapiens	0.10983
MT854361|Rotavirus_A|South_Africa|Homo_sapiens	0.17022	KC443732|Rotavirus_A|Australia|Homo_sapiens	0.21655	JF712569|Rotavirus_A|Argentina|Equus_caballus	0.22795	GQ468562|Rotavirus_A|Russia|Homo_sapiens	0.16742	LC542580|Rotavirus_A|Japan|Homo_sapiens	0.1652	OK349184|Rotavirus_A|China|Homo_sapiens	0.43559	KM026645|Rotavirus_A|Brazil|Homo_sapiens	0.19643	LC469556|Rotavirus_A|Indonesia|Homo_sapiens	0.22678	KT369182|Rotavirus_A|Italy|Homo_sapiens	0.20455	KU048762|Rotavirus_A|Italy|Homo_sapiens	0.10983
MT854383|Rotavirus_A|South_Africa|Homo_sapiens	0.17022	KC443435|Rotavirus_A|Australia|Homo_sapiens	0.21655	LC460211|Rotavirus_A|Japan|Equus_caballus	0.22795	AB749334|Rotavirus_A|Malawi|	0.16742	MF044158|Rotavirus_A|Taiwan|Homo_sapiens	0.1652	PP861815|Rotavirus_A|China|Homo_sapiens	0.43559	KM026646|Rotavirus_A|Brazil|Homo_sapiens	0.19643	PP848670|Rotavirus_A|Mozambique|Homo_sapiens	0.22678	KT369192|Rotavirus_A|Italy|Homo_sapiens	0.20455	KU048763|Rotavirus_A|Italy|Homo_sapiens	0.10983
MT854416|Rotavirus_A|South_Africa|Homo_sapiens	0.17022	MT232578|Rotavirus_A|USA|Homo_sapiens	0.21655	LC467879|Rotavirus_A|Japan|Equus_caballus	0.22795	LC406823|Rotavirus_A|Kenya|Homo_sapiens	0.16742	MF044169|Rotavirus_A|Taiwan|Homo_sapiens	0.1652	MZ407460|Rotavirus_A|China|Homo_sapiens	0.43559	KM026656|Rotavirus_A|Brazil|Homo_sapiens	0.19643	OP717968|Rotavirus_A|Malawi|Homo_sapiens	0.22678	KT369190|Rotavirus_A|Italy|Homo_sapiens	0.20455	KU048764|Rotavirus_A|Italy|Homo_sapiens	0.10983
MT854460|Rotavirus_A|South_Africa|Homo_sapiens	0.17022	MT232589|Rotavirus_A|USA|Homo_sapiens	0.21655	AB908915|Rotavirus_A|Japan|Equus_caballus	0.22795	LC406834|Rotavirus_A|Kenya|Homo_sapiens	0.16742	KY418052|Rotavirus_A|Taiwan|Homo_sapiens	0.1652	MZ407449|Rotavirus_A|China|Homo_sapiens	0.43559	KM026657|Rotavirus_A|Brazil|Homo_sapiens	0.19643	LC227906|Rotavirus_A|India|Homo_sapiens	0.22678	KT369186|Rotavirus_A|Italy|Homo_sapiens	0.20455	KU048766|Rotavirus_A|Italy|Homo_sapiens	0.10983
MT855329|Rotavirus_A|South_Africa|Homo_sapiens	0.17022	MT232611|Rotavirus_A|USA|Homo_sapiens	0.21655	PP453589|Rotavirus_A|USA|Equus_caballus	0.22795	KJ753044|Rotavirus_A|Kenya|Homo_sapiens	0.16742	LC260216|Rotavirus_A|Indonesia|Homo_sapiens	0.1652	PP861857|Rotavirus_A|China|Homo_sapiens	0.43559	KM026648|Rotavirus_A|Brazil|Homo_sapiens	0.19643	MT674507|Rotavirus_A|Brazil|Homo_sapiens	0.22678	KT369188|Rotavirus_A|Italy|Homo_sapiens	0.20455	AB861966|Rotavirus_A|Kenya|Homo_sapiens	0.10983
MT854515|Rotavirus_A|South_Africa|Homo_sapiens	0.17022	MT232600|Rotavirus_A|USA|Homo_sapiens	0.21655	PP453578|Rotavirus_A|USA|Equus_caballus	0.22795	KP753113|Rotavirus_A|Zimbabwe|Homo_sapiens	0.16742	LC260218|Rotavirus_A|Indonesia|Homo_sapiens	0.1652	PP861863|Rotavirus_A|China|Homo_sapiens	0.43559	OR683287|Rotavirus_A|China|Sus_scrofa	0.19643	MT674501|Rotavirus_A|Brazil|Homo_sapiens	0.22678	AB008241|Rotavirus_A||	0.20455	AB008663|Rotavirus_A||	0.10983
MT854889|Rotavirus_A|South_Africa|Homo_sapiens	0.17022	LC086793|Rotavirus_A|Thailand|Homo_sapiens	0.21655	LC467802|Rotavirus_A|Japan|Equus_caballus	0.22795	MW771175|Rotavirus_A|South_Africa|Bos_taurus	0.16742	MG652311|Rotavirus_A|Dominican_Republic|Homo_sapiens	0.1652	PP861859|Rotavirus_A|China|Homo_sapiens	0.43559	OR683298|Rotavirus_A|China|Sus_scrofa	0.19643	MT674505|Rotavirus_A|Brazil|Homo_sapiens	0.22678	AB008244|Rotavirus_A||	0.20455	GU288659|Rotavirus_A|Thailand|Homo_sapiens	0.10983
MT855131|Rotavirus_A|South_Africa|Homo_sapiens	0.17022	KJ919584|Rotavirus_A|Hungary|Homo_sapiens	0.21655	LC467824|Rotavirus_A|Japan|Equus_caballus	0.22795	MW771186|Rotavirus_A|South_Africa|Bos_taurus	0.16742	MG652323|Rotavirus_A|Dominican_Republic|Homo_sapiens	0.1652	PP861860|Rotavirus_A|China|Homo_sapiens	0.43559	OR683309|Rotavirus_A|China|Sus_scrofa	0.19643	KC571499|Rotavirus_A|Australia|Homo_sapiens	0.22678	AB008229|Rotavirus_A||	0.20455	JN605414|Rotavirus_A|Cameroon|Homo_sapiens	0.10983
MT855285|Rotavirus_A|South_Africa|Homo_sapiens	0.17022	LC173341|Rotavirus_A|Japan|Homo_sapiens	0.21655	LC467835|Rotavirus_A|Japan|Equus_caballus	0.22795	KP752881|Rotavirus_A|South_Africa|Bos_taurus	0.16742	MG652315|Rotavirus_A|Dominican_Republic|Homo_sapiens	0.1652	PP861861|Rotavirus_A|China|Homo_sapiens	0.43559	OR683320|Rotavirus_A|China|Sus_scrofa	0.19643	DQ490542|Rotavirus_A|Bangladesh|	0.22678	AB008230|Rotavirus_A||	0.20455	ON563347|Rotavirus_A|China|Homo_sapiens	0.10983
MT854482|Rotavirus_A|South_Africa|Homo_sapiens	0.17022	KJ753813|Rotavirus_A|South_Africa|Homo_sapiens	0.21655	OQ799677|Rotavirus_A|China|Sus_scrofa	0.22795	KP752914|Rotavirus_A|South_Africa|Bos_taurus	0.16742	MZ096469|Rotavirus_A|Kenya|Homo_sapiens	0.1652	PP861862|Rotavirus_A|China|Homo_sapiens	0.43559	OR683364|Rotavirus_A|China|Sus_scrofa	0.19643	DQ146679|Rotavirus_A|Bangladesh|Homo_sapiens	0.22678	AF173206|Rotavirus_A||	0.20455	HQ392175|Rotavirus_A|Belgium|Homo_sapiens	0.10983
MT854702|Rotavirus_A|South_Africa|Homo_sapiens	0.17022	KJ751814|Rotavirus_A|South_Africa|Homo_sapiens	0.21655	MH238268|Rotavirus_A|Spain|Sus_scrofa	0.22795	MG214341|Rotavirus_A|Morocco|Homo_sapiens	0.16742	MZ096480|Rotavirus_A|Kenya|Homo_sapiens	0.1652	PP861868|Rotavirus_A|China|Homo_sapiens	0.43559	OR683375|Rotavirus_A|China|Sus_scrofa	0.19643	KU248424|Rotavirus_A|Bangladesh|Homo_sapiens	0.22678	FJ425128|Rotavirus_A|Cote_d_Ivoire|Homo_sapiens	0.20455	KF907271|Rotavirus_A|Brazil|Homo_sapiens	0.10983
MT854845|Rotavirus_A|South_Africa|Homo_sapiens	0.17022	MT601239|Rotavirus_A|Brazil|Homo_sapiens	0.21655	MK936414|Rotavirus_A|Spain|Sus_scrofa	0.22795	LC133562|Rotavirus_A|Japan|Bos_taurus	0.16742	MW840131|Rotavirus_A|Indonesia|Homo_sapiens	0.1652	PP861873|Rotavirus_A|China|Homo_sapiens	0.43559	PQ141602|Rotavirus_A|China|Sus_scrofa	0.19643	KU248413|Rotavirus_A|Bangladesh|Homo_sapiens	0.22678	FJ425135|Rotavirus_A|Tunisia|Homo_sapiens	0.20455	KF907272|Rotavirus_A|Brazil|Homo_sapiens	0.10983
MT854856|Rotavirus_A|South_Africa|Homo_sapiens	0.17022	KC443677|Rotavirus_A|Australia|Homo_sapiens	0.21655	JN903522|Rotavirus_A|Ireland|Equus_caballus	0.2287	KC215544|Rotavirus_A|USA|	0.16742	LC541514|Rotavirus_A|Malaysia|Homo_sapiens	0.1652	OR194488|Rotavirus_A|China|Homo_sapiens	0.43559	MH898994|Rotavirus_A|China|Sus_scrofa	0.19643	AB938295|Rotavirus_A|Malawi|	0.22678	FJ425134|Rotavirus_A|Tunisia|Homo_sapiens	0.20455	JN869284|Rotavirus_A|Brazil|Homo_sapiens	0.10983
HM773877|Rotavirus_A|USA|Homo_sapiens	0.17022	DQ005112|Rotavirus_A|Democratic_Republic_of_the_Congo|Homo_sapiens	0.21655	LC460222|Rotavirus_A|Japan|Equus_caballus	0.2287	KC215512|Rotavirus_A|USA|	0.16742	LC541506|Rotavirus_A|Malaysia|Homo_sapiens	0.1652	PP861887|Rotavirus_A|China|Homo_sapiens	0.43559	EU200800|Rotavirus_A|India|	0.19643	KJ721759|Rotavirus_A|Brazil|Homo_sapiens	0.22678	FJ425133|Rotavirus_A|Ethiopia|Homo_sapiens	0.20455	JN869285|Rotavirus_A|Brazil|Homo_sapiens	0.10983
HM773921|Rotavirus_A|USA|Homo_sapiens	0.17022	MZ065998|Rotavirus_A|Benin|Homo_sapiens	0.21655	OP454317|Rotavirus_A|China|Sus_scrofa	0.2287	KC215501|Rotavirus_A|USA|	0.16742	LC541510|Rotavirus_A|Malaysia|Homo_sapiens	0.1652	PP861865|Rotavirus_A|China|Homo_sapiens	0.43559	LC438386|Rotavirus_A|Japan|Homo_sapiens	0.19643	KJ721753|Rotavirus_A|Brazil|Homo_sapiens	0.22678	PP215792|Rotavirus_A|Brazil|Homo_sapiens	0.20455	JN869286|Rotavirus_A|Brazil|Homo_sapiens	0.10983
HM773932|Rotavirus_A|USA|Homo_sapiens	0.17022	KP752814|Rotavirus_A|Togo|Homo_sapiens	0.21655	KC113250|Rotavirus_A|China|Sus_scrofa	0.2287	KU708258|Rotavirus_A|Slovenia|Capreolus_capreolus	0.16742	AB930191|Rotavirus_A|Japan|Homo_sapiens	0.1652	OK349195|Rotavirus_A|China|Homo_sapiens	0.43559	MN746035|Rotavirus_A|Lebanon|Homo_sapiens	0.19643	DQ005106|Rotavirus_A|Democratic_Republic_of_the_Congo|Homo_sapiens	0.22678	HM467977|Rotavirus_A|USA|Homo_sapiens	0.20455	JN869288|Rotavirus_A|Brazil|Homo_sapiens	0.10983
HM773943|Rotavirus_A|USA|Homo_sapiens	0.17022	KJ751847|Rotavirus_A|Cameroon|Homo_sapiens	0.21655	LC776515|Rotavirus_A|Japan|Sus_scrofa_domesticus	0.2287	MT234355|Rotavirus_A|South_Africa|Syncerus_caffer	0.16742	MW711845|Rotavirus_A|China|Homo_sapiens	0.1652	MZ407339|Rotavirus_A|China|Homo_sapiens	0.43559	MN746046|Rotavirus_A|Lebanon|Homo_sapiens	0.19643	DQ005117|Rotavirus_A|Democratic_Republic_of_the_Congo|Homo_sapiens	0.22678	HG513054|Rotavirus_A|Viet_Nam|Homo_sapiens	0.20455	JN869289|Rotavirus_A|Brazil|Homo_sapiens	0.10983
JX027647|Rotavirus_A|Australia|Homo_sapiens	0.17022	KP883126|Rotavirus_A|Mali|Homo_sapiens	0.21655	PQ141609|Rotavirus_A|China|Sus_scrofa	0.2287	OR124731|Rotavirus_A|China|Bos_taurus	0.16742	MW254138|Rotavirus_A|China|Homo_sapiens	0.1652	KU550301|Rotavirus_A|Spain|Homo_sapiens	0.43559	MN223995|Rotavirus_A|Russia|Homo_sapiens	0.19643	LC227899|Rotavirus_A|India|Homo_sapiens	0.22678	MK283698|Rotavirus_A|Czech_Republic|Sus_scrofa	0.20455	OM038011|Rotavirus_A|China|Homo_sapiens	0.10983
JX027680|Rotavirus_A|Australia|Homo_sapiens	0.17022	KP882840|Rotavirus_A|Mali|Homo_sapiens	0.21655	MW725569|Rotavirus_A|South_Korea|	0.22945	LC469483|Rotavirus_A|Indonesia|Homo_sapiens	0.16742	PP861356|Rotavirus_A|China|Homo_sapiens	0.16646	OQ266304|Rotavirus_A|China|Homo_sapiens	0.43559	JN258387|Rotavirus_A|USA|Homo_sapiens	0.19643	KX536644|Rotavirus_A|India|Homo_sapiens	0.22678	MK283699|Rotavirus_A|Czech_Republic|Sus_scrofa	0.20455	OM038044|Rotavirus_A|China|Homo_sapiens	0.10983
JX027768|Rotavirus_A|Australia|Homo_sapiens	0.17022	KP882895|Rotavirus_A|Mali|Homo_sapiens	0.21655	OP454313|Rotavirus_A|China|Sus_scrofa	0.22945	LC469485|Rotavirus_A|Indonesia|Homo_sapiens	0.16742	PP861360|Rotavirus_A|China|Homo_sapiens	0.16646	OQ266305|Rotavirus_A|China|Homo_sapiens	0.43559	KJ918871|Rotavirus_A|Hungary|Homo_sapiens	0.19643	PP585869|Rotavirus_A|Mozambique|Homo_sapiens	0.22678	OP946898|Rotavirus_A|India|Homo_sapiens	0.20455	OM038055|Rotavirus_A|China|Homo_sapiens	0.10983
JX027801|Rotavirus_A|Australia|Homo_sapiens	0.17022	KP882906|Rotavirus_A|Mali|Homo_sapiens	0.21655	OM982772|Rotavirus_A|Switzerland|Sus_scrofa	0.22945	GU984757|Rotavirus_A|India|Bos_taurus	0.16742	MW715614|Rotavirus_A|Brazil|Homo_sapiens	0.16646	OQ266307|Rotavirus_A|China|Homo_sapiens	0.43559	JX682999|Rotavirus_A|Russia|Homo_sapiens	0.19643	LC469543|Rotavirus_A|Indonesia|Homo_sapiens	0.22678	U78558|Rotavirus_A||Homo_sapiens	0.20455	OR338258|Rotavirus_A|Zambia|Homo_sapiens	0.10983
JX027658|Rotavirus_A|Australia|Homo_sapiens	0.17022	KP883060|Rotavirus_A|Mali|Homo_sapiens	0.21655	OQ799710|Rotavirus_A|China|Sus_scrofa	0.22945	GU984758|Rotavirus_A|India|Bos_taurus	0.16742	OR712334|Rotavirus_A|China|Homo_sapiens	0.16646	OQ266306|Rotavirus_A|China|Homo_sapiens	0.43559	KM820669|Rotavirus_A|Belgium|Sus_scrofa	0.19643	JF460831|Rotavirus_A|Belgium|Homo_sapiens	0.22678	LC095908|Rotavirus_A|Viet_Nam|Homo_sapiens	0.20455	KJ870921|Rotavirus_A|Democratic_Republic_of_the_Congo|Homo_sapiens	0.10983
JF490456|Rotavirus_A|Australia|Homo_sapiens	0.17022	KP883071|Rotavirus_A|Mali|Homo_sapiens	0.21655	OQ799671|Rotavirus_A|China|Sus_scrofa	0.22945	OP487400|Rotavirus_A|USA|Homo_sapiens	0.16742	OR712346|Rotavirus_A|China|Homo_sapiens	0.16646	LC784754|Rotavirus_A|Viet_Nam|	0.43559	OR192604|Rotavirus_A|Chile|Sus_scrofa	0.19643	JF460842|Rotavirus_A|Belgium|Homo_sapiens	0.22678	LC095897|Rotavirus_A|Viet_Nam|Homo_sapiens	0.20455	KU048765|Rotavirus_A|Italy|Homo_sapiens	0.10983
KC769328|Rotavirus_A|Australia|Homo_sapiens	0.17022	KP882851|Rotavirus_A|Mali|Homo_sapiens	0.21655	AB924109|Rotavirus_A|Japan|Sus_scrofa_domesticus	0.22945	HM348746|Rotavirus_A|India|Homo_sapiens	0.16742	LC542481|Rotavirus_A|Japan|Homo_sapiens	0.16646	LC784787|Rotavirus_A|Viet_Nam|	0.43559	MT784839|Rotavirus_A|Mozambique|Sus_scrofa_domesticus	0.19643	JF460820|Rotavirus_A|USA|Homo_sapiens	0.22678	ON791939|Rotavirus_A|Malawi|Homo_sapiens	0.20455	KU738586|Rotavirus_A|India|Homo_sapiens	0.10983
KC769438|Rotavirus_A|Australia|Homo_sapiens	0.17022	KP882576|Rotavirus_A|Ghana|Homo_sapiens	0.21655	OQ799678|Rotavirus_A|China|Sus_scrofa	0.22945	LC467913|Rotavirus_A|Japan|Equus_caballus	0.16742	MF363101|Rotavirus_A|Taiwan|Homo_sapiens	0.16646	LC784798|Rotavirus_A|Viet_Nam|	0.43559	MT784840|Rotavirus_A|Mozambique|Sus_scrofa_domesticus	0.19643	LC260303|Rotavirus_A|Indonesia|Homo_sapiens	0.22678	LC668498|Rotavirus_A|Japan|Homo_sapiens	0.20455	PP862140|Rotavirus_A|China|Homo_sapiens	0.10983
HQ392155|Rotavirus_A|Belgium|Homo_sapiens	0.17022	LC105538|Rotavirus_A|Ghana|Homo_sapiens	0.21655	JF712558|Rotavirus_A|United_Kingdom|Equus_caballus	0.23019	LC460245|Rotavirus_A|Japan|Equus_caballus	0.16742	LC546082|Rotavirus_A|Japan|Homo_sapiens	0.16646	LC784973|Rotavirus_A|Viet_Nam|	0.43559	MT784841|Rotavirus_A|Mozambique|Sus_scrofa_domesticus	0.19643	LC406794|Rotavirus_A|Kenya|Homo_sapiens	0.22678	LC086789|Rotavirus_A|Thailand|Homo_sapiens	0.20455	MZ955412|Rotavirus_A|Iran|Homo_sapiens	0.10983
HQ392376|Rotavirus_A|Belgium|Homo_sapiens	0.17022	LC105549|Rotavirus_A|Ghana|Homo_sapiens	0.21655	MH267273|Rotavirus_A|USA|Sus_scrofa_domesticus	0.23019	LC467935|Rotavirus_A|Japan|Equus_caballus	0.16742	MG652328|Rotavirus_A|Dominican_Republic|Homo_sapiens	0.16646	LC784809|Rotavirus_A|Viet_Nam|	0.43559	MT784842|Rotavirus_A|Mozambique|Sus_scrofa_domesticus	0.19643	OP717890|Rotavirus_A|Malawi|Homo_sapiens	0.22678	LC668487|Rotavirus_A|Japan|Homo_sapiens	0.20455	MZ955444|Rotavirus_A|Iran|Homo_sapiens	0.10983
JN258900|Rotavirus_A|Belgium|Homo_sapiens	0.17022	KP882301|Rotavirus_A|Ghana|Homo_sapiens	0.21655	MH308720|Rotavirus_A|USA|Sus_scrofa_domesticus	0.23019	LC467924|Rotavirus_A|Japan|Equus_caballus	0.16742	MW711855|Rotavirus_A|China|Homo_sapiens	0.16646	LC784820|Rotavirus_A|Viet_Nam|	0.43559	MT784843|Rotavirus_A|Mozambique|Sus_scrofa_domesticus	0.19643	JX965152|Rotavirus_A|Australia|Homo_sapiens	0.22678	MW384317|Rotavirus_A|China|Homo_sapiens	0.20455	MH171474|Rotavirus_A|Spain|Homo_sapiens	0.10983
JN258877|Rotavirus_A|Belgium|Homo_sapiens	0.17022	KP882312|Rotavirus_A|Ghana|Homo_sapiens	0.21655	ON676183|Rotavirus_A|China|Sus_scrofa	0.23019	LC001923|Rotavirus_A|Japan|Homo_sapiens	0.16742	MN433622|Rotavirus_A|Bulgaria|Rhinolophus_blasii	0.16646	LC784582|Rotavirus_A|Viet_Nam|	0.43559	MT784845|Rotavirus_A|Mozambique|Sus_scrofa_domesticus	0.19643	KX655470|Rotavirus_A|Uganda|Homo_sapiens	0.22678	MW384361|Rotavirus_A|China|Homo_sapiens	0.20455	KU361041|Rotavirus_A|Brazil|Homo_sapiens	0.10983
LC765800|Rotavirus_A|Viet_Nam|Homo_sapiens	0.17022	KP882521|Rotavirus_A|Ghana|Homo_sapiens	0.21655	OR127199|Rotavirus_A|China|Sus_scrofa	0.23019	LC001926|Rotavirus_A|Japan|Homo_sapiens	0.16742	PP861343|Rotavirus_A|China|Homo_sapiens	0.16772	LC477537|Rotavirus_A|Japan|Homo_sapiens	0.43559	MT784844|Rotavirus_A|Mozambique|Sus_scrofa_domesticus	0.19643	KU361002|Rotavirus_A|Brazil|Homo_sapiens	0.22705	ON993059|Rotavirus_A|China|Homo_sapiens	0.20455	LC491483|Rotavirus_A|Viet_Nam|Homo_sapiens	0.10983
KT695039|Rotavirus_A|USA|Homo_sapiens	0.1703	KP882532|Rotavirus_A|Ghana|Homo_sapiens	0.21655	OQ799701|Rotavirus_A|China|Sus_scrofa	0.23019	LC001925|Rotavirus_A|Japan|Homo_sapiens	0.16742	PP861357|Rotavirus_A|China|Homo_sapiens	0.16772	LC514476|Rotavirus_A|Thailand|Homo_sapiens	0.43559	LC765814|Rotavirus_A|Viet_Nam|Homo_sapiens	0.19643	HG513051|Rotavirus_A|Viet_Nam|Homo_sapiens	0.22799	ON993091|Rotavirus_A|China|Homo_sapiens	0.20455	LC491505|Rotavirus_A|Viet_Nam|Homo_sapiens	0.10983
KC769460|Rotavirus_A|Australia|Homo_sapiens	0.1703	KP882411|Rotavirus_A|Ghana|Homo_sapiens	0.21655	OP454314|Rotavirus_A|China|Sus_scrofa	0.23094	KJ752030|Rotavirus_A|Ethiopia|Homo_sapiens	0.16742	LC542180|Rotavirus_A|Japan|Homo_sapiens	0.16772	KJ721775|Rotavirus_A|Brazil|Homo_sapiens	0.43559	KU739943|Rotavirus_A|Taiwan|Sus_scrofa	0.19643	MG407653|Rotavirus_A|Brazil|Homo_sapiens	0.22799	ON993031|Rotavirus_A|China|Homo_sapiens	0.20455	LC491494|Rotavirus_A|Viet_Nam|Homo_sapiens	0.10983
KJ020892|Rotavirus_A|China|Chiroptera	0.17068	ON221573|Rotavirus_A|China|Rhinolophus_affinis	0.21655	OR232952|Rotavirus_A|China|Sus_scrofa	0.23094	KJ753350|Rotavirus_A|Ethiopia|Homo_sapiens	0.16742	LC542703|Rotavirus_A|Japan|Homo_sapiens	0.16772	OQ596311|Rotavirus_A|Japan|Homo_sapiens	0.43559	KM820673|Rotavirus_A|Belgium|Sus_scrofa	0.19643	GU199196|Rotavirus_A|India|Sus_scrofa	0.22799	ON993032|Rotavirus_A|China|Homo_sapiens	0.20455	KX778526|Rotavirus_A|China|Homo_sapiens	0.10983
LC260263|Rotavirus_A|Indonesia|Homo_sapiens	0.17068	AY740739|Rotavirus_A|Belgium|Homo_sapiens	0.21655	MH898990|Rotavirus_A|China|Sus_scrofa	0.23094	KJ752633|Rotavirus_A|Ethiopia|Homo_sapiens	0.16742	LC542714|Rotavirus_A|Japan|Homo_sapiens	0.16772	KF716385|Rotavirus_A|USA|Homo_sapiens	0.43559	JN258816|Rotavirus_A|Belgium|Homo_sapiens	0.19643	LC133522|Rotavirus_A|Thailand|Bos_taurus	0.22799	ON993033|Rotavirus_A|China|Homo_sapiens	0.20455	KX778527|Rotavirus_A|China|Homo_sapiens	0.10983
PP848526|Rotavirus_A|Mozambique|Homo_sapiens	0.17068	JF805015|Rotavirus_A|USA|Homo_sapiens	0.21675	MH910077|Rotavirus_A|China|Sus_scrofa	0.23094	HQ392389|Rotavirus_A|Belgium|Homo_sapiens	0.16742	LC542788|Rotavirus_A|Japan|Homo_sapiens	0.16772	PP861813|Rotavirus_A|China|Homo_sapiens	0.43559	KM026616|Rotavirus_A|Brazil|Homo_sapiens	0.19643	LC133533|Rotavirus_A|Thailand|Bos_taurus	0.22799	ON993037|Rotavirus_A|China|Homo_sapiens	0.20455	KX778530|Rotavirus_A|China|Homo_sapiens	0.10983
PP848532|Rotavirus_A|Mozambique|Homo_sapiens	0.17068	LC173335|Rotavirus_A|Japan|Homo_sapiens	0.21715	OQ799702|Rotavirus_A|China|Sus_scrofa	0.23094	KU048635|Rotavirus_A|Italy|Homo_sapiens	0.16742	LC542789|Rotavirus_A|Japan|Homo_sapiens	0.16772	PP861854|Rotavirus_A|China|Homo_sapiens	0.43559	JF490370|Rotavirus_A|Australia|Homo_sapiens	0.19643	FJ422137|Rotavirus_A|USA|Macaca_nemestrina	0.22799	ON993038|Rotavirus_A|China|Homo_sapiens	0.20455	KX778532|Rotavirus_A|China|Homo_sapiens	0.10983
PP848533|Rotavirus_A|Mozambique|Homo_sapiens	0.17068	LC173371|Rotavirus_A|Japan|Homo_sapiens	0.21715	LC190489|Rotavirus_A|Thailand|Homo_sapiens	0.23094	JX867351|Rotavirus_A|Russia|Homo_sapiens	0.16742	LC542790|Rotavirus_A|Japan|Homo_sapiens	0.16772	OR772009|Rotavirus_A|Russia|Homo_sapiens	0.43559	JF490381|Rotavirus_A|Australia|Homo_sapiens	0.19643	PP855869|Rotavirus_A|Thailand|Homo_sapiens	0.22799	ON993050|Rotavirus_A|China|Homo_sapiens	0.20455	MT462092|Rotavirus_A|Japan|Homo_sapiens	0.10983
PP848534|Rotavirus_A|Mozambique|Homo_sapiens	0.17068	LC173346|Rotavirus_A|Japan|Homo_sapiens	0.21715	PP513158|Rotavirus_A|China|Sus_scrofa	0.23094	JQ230065|Rotavirus_A|Russia|Homo_sapiens	0.16742	LC542791|Rotavirus_A|Japan|Homo_sapiens	0.16772	LC406836|Rotavirus_A|Kenya|Homo_sapiens	0.43559	JF490392|Rotavirus_A|Australia|Homo_sapiens	0.19643	PP855875|Rotavirus_A|Thailand|Homo_sapiens	0.22799	LC086745|Rotavirus_A|Thailand|Homo_sapiens	0.20455	LC477650|Rotavirus_A|Japan|Homo_sapiens	0.10983
PP848535|Rotavirus_A|Mozambique|Homo_sapiens	0.17068	LC542119|Rotavirus_A|Japan|Homo_sapiens	0.21715	AF237665|Rotavirus_A||	0.23094	JX029843|Rotavirus_A|Canada|Homo_sapiens	0.16742	LC542792|Rotavirus_A|Japan|Homo_sapiens	0.16772	LC406814|Rotavirus_A|Kenya|Homo_sapiens	0.43559	JF490447|Rotavirus_A|Australia|Homo_sapiens	0.19643	KX814950|Rotavirus_A|China|Hipposideros_pomona	0.22799	LC086800|Rotavirus_A|Thailand|Homo_sapiens	0.20455	KX674714|Rotavirus_A|India|Homo_sapiens	0.10983
ON791856|Rotavirus_A|Malawi|Homo_sapiens	0.17068	LC542152|Rotavirus_A|Japan|Homo_sapiens	0.21715	OQ799706|Rotavirus_A|China|Sus_scrofa	0.23169	KJ752973|Rotavirus_A|South_Africa|Homo_sapiens	0.16742	LC542793|Rotavirus_A|Japan|Homo_sapiens	0.16772	MG892010|Rotavirus_A|Mozambique|Homo_sapiens	0.43559	JF490458|Rotavirus_A|Australia|Homo_sapiens	0.19643	JN872873|Rotavirus_A|Argentina|Equus_caballus	0.22799	LC174972|Rotavirus_A|Viet_Nam|Homo_sapiens	0.20455	HM773743|Rotavirus_A|USA|Homo_sapiens	0.10983
ON791994|Rotavirus_A|Malawi|Homo_sapiens	0.17068	LC541976|Rotavirus_A|Japan|Homo_sapiens	0.21715	OQ799698|Rotavirus_A|China|Sus_scrofa	0.23169	HQ392427|Rotavirus_A|Belgium|Homo_sapiens	0.16742	MN539289|Rotavirus_A|Bulgaria|Rhinolophus_euryale	0.16772	MG926731|Rotavirus_A|Mozambique|Homo_sapiens	0.43559	JF490469|Rotavirus_A|Australia|Homo_sapiens	0.19643	KJ820855|Rotavirus_A|Brazil|Homo_sapiens	0.22799	PQ274969|Rotavirus_A|China|Homo_sapiens	0.20455	JF490933|Rotavirus_A|USA|Homo_sapiens	0.10983
ON792026|Rotavirus_A|Malawi|Homo_sapiens	0.17068	LC542020|Rotavirus_A|Japan|Homo_sapiens	0.21715	OQ504194|Rotavirus_A|China|Sus_scrofa	0.23169	KC195758|Rotavirus_A|Australia|Homo_sapiens	0.16742	KC960624|Rotavirus_A|China|Rhinolophus_hipposideros	0.16772	PP585857|Rotavirus_A|Mozambique|Homo_sapiens	0.43559	JF490480|Rotavirus_A|Australia|Homo_sapiens	0.19643	EU708909|Rotavirus_A|USA|Homo_sapiens	0.22799	PQ275004|Rotavirus_A|China|Homo_sapiens	0.20455	HM773853|Rotavirus_A|USA|Homo_sapiens	0.10983
ON792037|Rotavirus_A|Malawi|Homo_sapiens	0.17068	LC542042|Rotavirus_A|Japan|Homo_sapiens	0.21715	OQ799685|Rotavirus_A|China|Sus_scrofa	0.23169	JN258939|Rotavirus_A|Belgium|Homo_sapiens	0.16742	MH769718|Rotavirus_A|India|Homo_sapiens	0.16898	LC469503|Rotavirus_A|Indonesia|Homo_sapiens	0.43559	JF490494|Rotavirus_A|Australia|Homo_sapiens	0.19643	LC477593|Rotavirus_A|Japan|Homo_sapiens	0.22799	OQ847452|Rotavirus_A|Brazil|Homo_sapiens	0.20455	HQ392137|Rotavirus_A|Belgium|Homo_sapiens	0.10983
ON792048|Rotavirus_A|Malawi|Homo_sapiens	0.17068	LC542108|Rotavirus_A|Japan|Homo_sapiens	0.21715	OQ799720|Rotavirus_A|China|Sus_scrofa	0.23169	HQ392327|Rotavirus_A|Belgium|Homo_sapiens	0.16742	LC455759|Rotavirus_A|Thailand|Homo_sapiens	0.16898	AB762775|Rotavirus_A|Japan|	0.43559	JF490502|Rotavirus_A|Australia|Homo_sapiens	0.19643	MT732506|Rotavirus_A|Japan|Homo_sapiens	0.22799	KX655515|Rotavirus_A|Uganda|Homo_sapiens	0.20455	HQ392424|Rotavirus_A|Belgium|Homo_sapiens	0.10983
ON792059|Rotavirus_A|Malawi|Homo_sapiens	0.17068	LC542097|Rotavirus_A|Japan|Homo_sapiens	0.21715	LC776468|Rotavirus_A|Japan|Sus_scrofa_domesticus	0.23169	HQ392218|Rotavirus_A|Belgium|Homo_sapiens	0.16742	MW254135|Rotavirus_A|China|Homo_sapiens	0.17024	LC002001|Rotavirus_A|Japan|Homo_sapiens	0.43559	HQ392070|Rotavirus_A|Belgium|Homo_sapiens	0.19643	MT732495|Rotavirus_A|Japan|Homo_sapiens	0.22799	FJ183363|Rotavirus_A||	0.20455	JN258915|Rotavirus_A|Belgium|Homo_sapiens	0.10983
ON792070|Rotavirus_A|Malawi|Homo_sapiens	0.17068	LC542174|Rotavirus_A|Japan|Homo_sapiens	0.21715	LC776490|Rotavirus_A|Japan|Sus_scrofa_domesticus	0.23169	HQ392457|Rotavirus_A|Belgium|Homo_sapiens	0.16742	OR501092|Rotavirus_A|Thailand|Felis_catus	0.17024	JX094034|Rotavirus_A|Slovenia|Homo_sapiens	0.43559	HQ343350|Rotavirus_A|Australia|Homo_sapiens	0.19643	LC386073|Rotavirus_A|Japan|Homo_sapiens	0.22799	MT674392|Rotavirus_A|Brazil|Homo_sapiens	0.20455	JF490361|Rotavirus_A|Australia|Homo_sapiens	0.10983
ON792081|Rotavirus_A|Malawi|Homo_sapiens	0.17068	LC542086|Rotavirus_A|Japan|Homo_sapiens	0.21715	LC776503|Rotavirus_A|Japan|Sus_scrofa_domesticus	0.23169	HQ392274|Rotavirus_A|Belgium|Homo_sapiens	0.16742	MW254134|Rotavirus_A|China|Homo_sapiens	0.1715	KP006510|Rotavirus_A|Guatemala|Homo_sapiens	0.43559	HQ343351|Rotavirus_A|Australia|Homo_sapiens	0.19643	MF044106|Rotavirus_A|Taiwan|Homo_sapiens	0.22799	MT674399|Rotavirus_A|Brazil|Homo_sapiens	0.20455	HQ392235|Rotavirus_A|Belgium|Homo_sapiens	0.10983
ON792092|Rotavirus_A|Malawi|Homo_sapiens	0.17068	LC542053|Rotavirus_A|Japan|Homo_sapiens	0.21715	PP975113|Rotavirus_A|China|Sus_scrofa	0.23169	HQ392228|Rotavirus_A|Belgium|Homo_sapiens	0.16742	ON221576|Rotavirus_A|China|Rhinolophus_affinis	0.1715	KT695011|Rotavirus_A|USA|Homo_sapiens	0.43617	GU199489|Rotavirus_A|USA|Sus_scrofa	0.19643	MF044084|Rotavirus_A|Taiwan|Homo_sapiens	0.22799	MT674400|Rotavirus_A|Brazil|Homo_sapiens	0.20455	HQ392226|Rotavirus_A|Belgium|Homo_sapiens	0.10983
ON792103|Rotavirus_A|Malawi|Homo_sapiens	0.17068	LC542075|Rotavirus_A|Japan|Homo_sapiens	0.21715	MT198751|Rotavirus_A|China|Sus_scrofa	0.23169	KC193616|Rotavirus_A|Belgium|Homo_sapiens	0.16742	PP855883|Rotavirus_A|Thailand|Homo_sapiens	0.1715	KR705328|Rotavirus_A|Belgium|Homo_sapiens	0.43673	PP848656|Rotavirus_A|Mozambique|Homo_sapiens	0.1978	MF044172|Rotavirus_A|Taiwan|Homo_sapiens	0.22799	MT674401|Rotavirus_A|Brazil|Homo_sapiens	0.20455	HQ392215|Rotavirus_A|Belgium|Homo_sapiens	0.10983
ON792114|Rotavirus_A|Malawi|Homo_sapiens	0.17068	LC542064|Rotavirus_A|Japan|Homo_sapiens	0.21715	LC765808|Rotavirus_A|Viet_Nam|Homo_sapiens	0.23169	HQ391996|Rotavirus_A|Belgium|Homo_sapiens	0.16742	MW254137|Rotavirus_A|China|Homo_sapiens	0.17276	KJ454632|Rotavirus_A|Brazil|Homo_sapiens	0.43692	ON791894|Rotavirus_A|Malawi|Homo_sapiens	0.1978	MF044150|Rotavirus_A|Taiwan|Homo_sapiens	0.22799	MT674402|Rotavirus_A|Brazil|Homo_sapiens	0.20455	HQ392324|Rotavirus_A|Belgium|Homo_sapiens	0.10983
ON791888|Rotavirus_A|Malawi|Homo_sapiens	0.17068	LC541954|Rotavirus_A|Japan|Homo_sapiens	0.21715	EF672556|Rotavirus_A||	0.23244	MH473489|Rotavirus_A|Russia|Homo_sapiens	0.16742	KJ879453|Rotavirus_A|Germany|Rattus_norvegicus	0.17276	OM037895|Rotavirus_A|China|Homo_sapiens	0.43692	ON791926|Rotavirus_A|Malawi|Homo_sapiens	0.1978	LC514500|Rotavirus_A|Thailand|Homo_sapiens	0.22799	HQ657169|Rotavirus_A|South_Africa|Homo_sapiens	0.20455	HQ392270|Rotavirus_A|Belgium|Homo_sapiens	0.10983
ON792135|Rotavirus_A|Malawi|Homo_sapiens	0.17068	LC542130|Rotavirus_A|Japan|Homo_sapiens	0.21715	OQ504188|Rotavirus_A|China|Sus_scrofa	0.23244	KC713892|Rotavirus_A|Russia|Homo_sapiens	0.16742	ON059890|Rotavirus_A||Pholidota	0.17276	OM037906|Rotavirus_A|China|Homo_sapiens	0.43692	PP861960|Rotavirus_A|China|Homo_sapiens	0.1978	PP862006|Rotavirus_A|China|Homo_sapiens	0.22799	AF174302|Rotavirus_A||	0.20455	HQ392092|Rotavirus_A|Belgium|Homo_sapiens	0.10983
ON792015|Rotavirus_A|Malawi|Homo_sapiens	0.17068	LC542009|Rotavirus_A|Japan|Homo_sapiens	0.21715	OQ799711|Rotavirus_A|China|Sus_scrofa	0.23244	KX632269|Rotavirus_A|Uganda|Homo_sapiens	0.16742	ON059891|Rotavirus_A||Pholidota	0.17276	MT633545|Rotavirus_A|Brazil|Homo_sapiens	0.43692	PP861970|Rotavirus_A|China|Homo_sapiens	0.1978	PP862003|Rotavirus_A|China|Homo_sapiens	0.22799	AF174303|Rotavirus_A||	0.20455	JN258903|Rotavirus_A|Belgium|Homo_sapiens	0.10983
KY497552|Rotavirus_A|Pakistan|Homo_sapiens	0.17068	LC541987|Rotavirus_A|Japan|Homo_sapiens	0.21715	MN102368|Rotavirus_A|Ghana|Sus_scrofa_domesticus	0.23244	KX655488|Rotavirus_A|Uganda|Homo_sapiens	0.16742	ON059892|Rotavirus_A||Pholidota	0.17276	KT694978|Rotavirus_A|USA|Homo_sapiens	0.43692	OP717869|Rotavirus_A|Malawi|Homo_sapiens	0.1978	MZ407374|Rotavirus_A|China|Homo_sapiens	0.22799	AF174304|Rotavirus_A||	0.20455	JN258936|Rotavirus_A|Belgium|Homo_sapiens	0.10983
OP717220|Rotavirus_A|Malawi|Homo_sapiens	0.17068	LC542163|Rotavirus_A|Japan|Homo_sapiens	0.21715	MH238278|Rotavirus_A|Spain|Sus_scrofa	0.23244	KT919650|Rotavirus_A|USA|Homo_sapiens	0.16742	ON059893|Rotavirus_A||Pholidota	0.17276	JX406751|Rotavirus_A|USA|Homo_sapiens	0.43692	MT737631|Rotavirus_A|Mozambique|Homo_sapiens	0.1978	PP862017|Rotavirus_A|China|Homo_sapiens	0.22799	AB755563|Rotavirus_A|Malawi|	0.20455	KP645288|Rotavirus_A|Australia|Homo_sapiens	0.10983
KR705169|Rotavirus_A|Belgium|Homo_sapiens	0.17068	LC541998|Rotavirus_A|Japan|Homo_sapiens	0.21715	OM366092|Rotavirus_A|USA|Sus_scrofa	0.23244	MF469202|Rotavirus_A|USA|Homo_sapiens	0.16742	ON059854|Rotavirus_A||Pholidota	0.17276	KT694945|Rotavirus_A|USA|Homo_sapiens	0.43692	MT737632|Rotavirus_A|Mozambique|Homo_sapiens	0.1978	LC173796|Rotavirus_A|Japan|Homo_sapiens	0.22799	KC178748|Rotavirus_A|Italy|Homo_sapiens	0.20455	HQ392026|Rotavirus_A|Belgium|Homo_sapiens	0.10983
OP717259|Rotavirus_A|Malawi|Homo_sapiens	0.17068	LC541943|Rotavirus_A|Japan|Homo_sapiens	0.21715	OM366096|Rotavirus_A|USA|Sus_scrofa	0.23244	KT919000|Rotavirus_A|USA|Homo_sapiens	0.16742	MW254133|Rotavirus_A|China|Homo_sapiens	0.17402	FJ423117|Rotavirus_A|USA|	0.43692	MT737635|Rotavirus_A|Mozambique|Homo_sapiens	0.1978	LC173849|Rotavirus_A|Japan|Homo_sapiens	0.22799	LC002048|Rotavirus_A|Japan|Homo_sapiens	0.20455	HQ392015|Rotavirus_A|Belgium|Homo_sapiens	0.10983
OP717264|Rotavirus_A|Malawi|Homo_sapiens	0.17068	LC541965|Rotavirus_A|Japan|Homo_sapiens	0.21715	OQ799684|Rotavirus_A|China|Sus_scrofa	0.23244	KT919496|Rotavirus_A|USA|Homo_sapiens	0.16742	MW254136|Rotavirus_A|China|Homo_sapiens	0.17402	FJ423128|Rotavirus_A|USA|	0.43692	MT737650|Rotavirus_A|Mozambique|Homo_sapiens	0.1978	LC173855|Rotavirus_A|Japan|Homo_sapiens	0.22799	HM467981|Rotavirus_A|USA|Homo_sapiens	0.20455	JN258946|Rotavirus_A|Belgium|Homo_sapiens	0.10983
OP717271|Rotavirus_A|Malawi|Homo_sapiens	0.17068	LC542031|Rotavirus_A|Japan|Homo_sapiens	0.21715	OQ799686|Rotavirus_A|China|Sus_scrofa	0.23244	KM116031|Rotavirus_A|USA|Homo_sapiens	0.16742	MW254143|Rotavirus_A|China|Homo_sapiens	0.17402	FJ423139|Rotavirus_A|USA|	0.43692	MT737658|Rotavirus_A|Mozambique|Homo_sapiens	0.1978	LC173935|Rotavirus_A|Japan|Homo_sapiens	0.22799	LC002049|Rotavirus_A|Japan|Homo_sapiens	0.20455	KY497496|Rotavirus_A|Pakistan|Homo_sapiens	0.10983
OP717272|Rotavirus_A|Malawi|Homo_sapiens	0.17068	LC105395|Rotavirus_A|Japan|Homo_sapiens	0.21715	OQ799666|Rotavirus_A|China|Sus_scrofa	0.23244	KM116053|Rotavirus_A|USA|Homo_sapiens	0.16742	AB908906|Rotavirus_A|Japan|Equus_caballus	0.17402	MT025852|Rotavirus_A|USA|Homo_sapiens	0.43692	MT737659|Rotavirus_A|Mozambique|Homo_sapiens	0.1978	LC228312|Rotavirus_A|Japan|Homo_sapiens	0.22799	HQ650125|Rotavirus_A|USA|Homo_sapiens	0.20455	KY497507|Rotavirus_A|Pakistan|Homo_sapiens	0.10983
OP717273|Rotavirus_A|Malawi|Homo_sapiens	0.17068	LC105005|Rotavirus_A|Japan|Homo_sapiens	0.21715	OQ799659|Rotavirus_A|China|Sus_scrofa	0.23244	KM116042|Rotavirus_A|USA|Homo_sapiens	0.16742	ON059895|Rotavirus_A||Pholidota	0.17402	MT025853|Rotavirus_A|USA|Homo_sapiens	0.43692	MT737640|Rotavirus_A|Mozambique|Homo_sapiens	0.1978	LC173845|Rotavirus_A|Japan|Homo_sapiens	0.22799	AF174305|Rotavirus_A||	0.20455	MH171475|Rotavirus_A|Spain|Homo_sapiens	0.10983
OP717276|Rotavirus_A|Malawi|Homo_sapiens	0.17068	LC105082|Rotavirus_A|Japan|Homo_sapiens	0.21715	PP025948|Rotavirus_A|China|Sus_scrofa	0.23244	MF168385|Rotavirus_A|USA|Homo_sapiens	0.16742	ON059894|Rotavirus_A||Pholidota	0.17402	HM773946|Rotavirus_A|USA|Homo_sapiens	0.43692	MT737646|Rotavirus_A|Mozambique|Homo_sapiens	0.1978	LC173852|Rotavirus_A|Japan|Homo_sapiens	0.22799	KU356671|Rotavirus_A|Bangladesh|Homo_sapiens	0.20455	MH171476|Rotavirus_A|Spain|Homo_sapiens	0.10983
OP717277|Rotavirus_A|Malawi|Homo_sapiens	0.17068	LC105126|Rotavirus_A|Japan|Homo_sapiens	0.21715	PP025959|Rotavirus_A|China|Sus_scrofa	0.23244	MF168331|Rotavirus_A|USA|Homo_sapiens	0.16742	ON377052|Rotavirus_A|China|Equus_asinus	0.17402	HM773880|Rotavirus_A|USA|Homo_sapiens	0.43692	PP848657|Rotavirus_A|Mozambique|Homo_sapiens	0.1978	LC173920|Rotavirus_A|Japan|Homo_sapiens	0.22799	JF831956|Rotavirus_A|India|Bos_taurus	0.20455	GU288652|Rotavirus_A|Thailand|Homo_sapiens	0.10983
OP717279|Rotavirus_A|Malawi|Homo_sapiens	0.17068	LC105250|Rotavirus_A|Japan|Homo_sapiens	0.21715	OQ799673|Rotavirus_A|China|Sus_scrofa	0.23244	MF167979|Rotavirus_A|USA|Homo_sapiens	0.16742	MT211949|Rotavirus_A|China|Equus_asinus	0.17402	HM773924|Rotavirus_A|USA|Homo_sapiens	0.43692	PP861967|Rotavirus_A|China|Homo_sapiens	0.1978	LC173923|Rotavirus_A|Japan|Homo_sapiens	0.22799	FJ495135|Rotavirus_A|South_Africa|Hippotragus_niger	0.20455	GU288655|Rotavirus_A|Thailand|Homo_sapiens	0.10983
OP717280|Rotavirus_A|Malawi|Homo_sapiens	0.17068	LC105286|Rotavirus_A|Japan|Homo_sapiens	0.21715	OQ799672|Rotavirus_A|China|Sus_scrofa	0.23244	KT919275|Rotavirus_A|USA|Homo_sapiens	0.16742	KX814953|Rotavirus_A|China|Scotophilus_kuhlii	0.17402	HM773935|Rotavirus_A|USA|Homo_sapiens	0.43692	PP861968|Rotavirus_A|China|Homo_sapiens	0.1978	LC173804|Rotavirus_A|Japan|Homo_sapiens	0.22799	JN116552|Rotavirus_A|Burkina_Faso|Homo_sapiens	0.20455	KU361042|Rotavirus_A|Brazil|Homo_sapiens	0.10983
OP717281|Rotavirus_A|Malawi|Homo_sapiens	0.17068	LC105428|Rotavirus_A|Japan|Homo_sapiens	0.21715	LC776527|Rotavirus_A|Japan|Sus_scrofa_domesticus	0.23244	KT919220|Rotavirus_A|USA|Homo_sapiens	0.16742	AF386914|Rotavirus_A||	0.17402	KU861385|Rotavirus_A|USA|Homo_sapiens	0.43692	LC469528|Rotavirus_A|Indonesia|Homo_sapiens	0.1978	LC514478|Rotavirus_A|Thailand|Homo_sapiens	0.22799	LC158125|Rotavirus_A|Zambia|Rhinolophus_simulator	0.20455	MH002250|Rotavirus_A|France|Homo_sapiens	0.10983
OP717282|Rotavirus_A|Malawi|Homo_sapiens	0.17068	PP861755|Rotavirus_A|China|Homo_sapiens	0.21715	MT198752|Rotavirus_A|China|Sus_scrofa	0.23244	MF168218|Rotavirus_A|USA|Homo_sapiens	0.16742	LC467867|Rotavirus_A|Japan|Equus_caballus	0.17528	KU861396|Rotavirus_A|USA|Homo_sapiens	0.43692	LC227898|Rotavirus_A|India|Homo_sapiens	0.1978	LC469542|Rotavirus_A|Indonesia|Homo_sapiens	0.22799	OQ847458|Rotavirus_A|Brazil|Homo_sapiens	0.20455	ON993137|Rotavirus_A|China|Homo_sapiens	0.10983
OP717284|Rotavirus_A|Malawi|Homo_sapiens	0.17068	LC455756|Rotavirus_A|Thailand|Homo_sapiens	0.21715	KM820720|Rotavirus_A|Belgium|Sus_scrofa	0.23261	KT919055|Rotavirus_A|USA|Homo_sapiens	0.16742	KX814942|Rotavirus_A|China|Hipposideros_pomona	0.17528	LC213836|Rotavirus_A|Japan|Homo_sapiens	0.43692	OQ398203|Rotavirus_A|Mozambique|Homo_sapiens	0.1978	LC066669|Rotavirus_A|Thailand|Homo_sapiens	0.22799	KF690134|Rotavirus_A|Australia|Homo_sapiens	0.20455	ON993157|Rotavirus_A|China|Homo_sapiens	0.10983
OP717285|Rotavirus_A|Malawi|Homo_sapiens	0.17068	LC228372|Rotavirus_A|Japan|Homo_sapiens	0.21715	MH624176|Rotavirus_A|China|Sus_scrofa	0.23261	MF168260|Rotavirus_A|USA|Homo_sapiens	0.16742	LC576613|Rotavirus_A|Thailand|Homo_sapiens	0.17528	PP585984|Rotavirus_A|Mozambique|Homo_sapiens	0.43692	MG670737|Rotavirus_A|Dominican_Republic|Homo_sapiens	0.1978	KU059774|Rotavirus_A|Australia|Homo_sapiens	0.22799	MW924307|Rotavirus_A|Argentina|	0.20455	ON993162|Rotavirus_A|China|Homo_sapiens	0.10983
OP717275|Rotavirus_A|Malawi|Homo_sapiens	0.17068	MZ093838|Rotavirus_A|Kenya|Homo_sapiens	0.21715	JN903521|Rotavirus_A|Ireland|Equus_caballus	0.23318	MF168338|Rotavirus_A|USA|Homo_sapiens	0.16742	OQ117394|Rotavirus_A|USA|	0.17528	PP585974|Rotavirus_A|Mozambique|Homo_sapiens	0.43692	PQ127085|Rotavirus_A|Iran|Homo_sapiens	0.1978	KU059785|Rotavirus_A|Australia|Homo_sapiens	0.22799	AB908945|Rotavirus_A|Japan|Equus_caballus	0.20455	ON993164|Rotavirus_A|China|Homo_sapiens	0.10983
OP717219|Rotavirus_A|Malawi|Homo_sapiens	0.17068	MW552052|Rotavirus_A|South_Africa|Homo_sapiens	0.21715	ON377050|Rotavirus_A|China|Equus_asinus	0.23318	KT918549|Rotavirus_A|USA|Homo_sapiens	0.16742	MT796862|Rotavirus_A|Russia|Homo_sapiens	0.17528	PP585980|Rotavirus_A|Mozambique|Homo_sapiens	0.43692	PQ127084|Rotavirus_A|Iran|Homo_sapiens	0.1978	LC086722|Rotavirus_A|Thailand|Homo_sapiens	0.22799	KY271801|Rotavirus_A|Russia|Homo_sapiens	0.20909	ON993166|Rotavirus_A|China|Homo_sapiens	0.10983
OP717228|Rotavirus_A|Malawi|Homo_sapiens	0.17068	MW552899|Rotavirus_A|South_Africa|Homo_sapiens	0.21715	OM982793|Rotavirus_A|Switzerland|Sus_scrofa	0.23318	KT918868|Rotavirus_A|USA|Homo_sapiens	0.16742	HQ846851|Rotavirus_A|USA|Homo_sapiens	0.17528	PP585981|Rotavirus_A|Mozambique|Homo_sapiens	0.43692	PP211184|Rotavirus_A|Italy|Homo_sapiens	0.1978	LC086733|Rotavirus_A|Thailand|Homo_sapiens	0.22799	ON059898|Rotavirus_A||Pholidota	0.20909	ON993167|Rotavirus_A|China|Homo_sapiens	0.10983
OP717230|Rotavirus_A|Malawi|Homo_sapiens	0.17068	MW552415|Rotavirus_A|South_Africa|Homo_sapiens	0.21715	OQ799712|Rotavirus_A|China|Sus_scrofa	0.23318	KT918879|Rotavirus_A|USA|Homo_sapiens	0.16742	HQ665463|Rotavirus_A|USA|Macaca_mulatta	0.17528	PP585982|Rotavirus_A|Mozambique|Homo_sapiens	0.43692	ON791937|Rotavirus_A|Malawi|Homo_sapiens	0.1978	LC469541|Rotavirus_A|Indonesia|Homo_sapiens	0.22799	ON059896|Rotavirus_A||Pholidota	0.20909	ON993160|Rotavirus_A|China|Homo_sapiens	0.10983
OP717240|Rotavirus_A|Malawi|Homo_sapiens	0.17068	MW552459|Rotavirus_A|South_Africa|Homo_sapiens	0.21715	OQ799713|Rotavirus_A|China|Sus_scrofa	0.23318	KT919209|Rotavirus_A|USA|Homo_sapiens	0.16742	HQ665466|Rotavirus_A|USA|Macaca_mulatta	0.17528	PP585978|Rotavirus_A|Mozambique|Homo_sapiens	0.43692	ON791970|Rotavirus_A|Malawi|Homo_sapiens	0.1978	KU059796|Rotavirus_A|Australia|Homo_sapiens	0.22799	ON059897|Rotavirus_A||Pholidota	0.20909	HQ392314|Rotavirus_A|Belgium|Homo_sapiens	0.10983
OP717242|Rotavirus_A|Malawi|Homo_sapiens	0.17068	AB975735|Rotavirus_A|Japan|Homo_sapiens	0.21715	KP753125|Rotavirus_A|South_Africa|Sus_scrofa_domesticus	0.23318	KT919418|Rotavirus_A|USA|Homo_sapiens	0.16742	KF185108|Rotavirus_A|Brazil|Homo_sapiens	0.17528	PP585983|Rotavirus_A|Mozambique|Homo_sapiens	0.43692	MH182452|Rotavirus_A|Pakistan|Homo_sapiens	0.1978	LC469546|Rotavirus_A|Indonesia|Homo_sapiens	0.22799	ON059899|Rotavirus_A||Pholidota	0.20909	FJ747624|Rotavirus_A|Germany|Homo_sapiens	0.10983
OP717231|Rotavirus_A|Malawi|Homo_sapiens	0.17068	MW552888|Rotavirus_A|South_Africa|Homo_sapiens	0.21715	OQ326589|Rotavirus_A|USA|Sus_scrofa	0.23318	KT919606|Rotavirus_A|USA|Homo_sapiens	0.16742	MN477241|Rotavirus_A|Gabon|Macronycteris_gigas	0.17528	PP585979|Rotavirus_A|Mozambique|Homo_sapiens	0.43692	MT005305|Rotavirus_A|Czech_Republic|Homo_sapiens	0.1978	MW558498|Rotavirus_A|Russia|Homo_sapiens	0.22799	LC228412|Rotavirus_A|Japan|Homo_sapiens	0.20909	JF490328|Rotavirus_A|Australia|Homo_sapiens	0.10983
OP717237|Rotavirus_A|Malawi|Homo_sapiens	0.17068	MW552261|Rotavirus_A|South_Africa|Homo_sapiens	0.21715	JF781161|Rotavirus_A|China|Sus_scrofa	0.23318	KT919617|Rotavirus_A|USA|Homo_sapiens	0.16742	MN551592|Rotavirus_A|Gabon|Macronycteris_gigas	0.17528	PP585977|Rotavirus_A|Mozambique|Homo_sapiens	0.43692	OR772016|Rotavirus_A|Russia|Homo_sapiens	0.1978	LC173795|Rotavirus_A|Japan|Homo_sapiens	0.22799	LC228390|Rotavirus_A|Japan|Homo_sapiens	0.20909	OM037835|Rotavirus_A|China|Homo_sapiens	0.10983
OP717239|Rotavirus_A|Malawi|Homo_sapiens	0.17068	KJ919591|Rotavirus_A|Hungary|Homo_sapiens	0.21715	OQ333047|Rotavirus_A|Croatia|Sus_scrofa_domesticus	0.23318	KT919694|Rotavirus_A|USA|Homo_sapiens	0.16742	MN528107|Rotavirus_A|Gabon|Macronycteris_gigas	0.17551	PP585976|Rotavirus_A|Mozambique|Homo_sapiens	0.43692	MT005294|Rotavirus_A|Czech_Republic|Homo_sapiens	0.1978	LC173827|Rotavirus_A|Japan|Homo_sapiens	0.22799	LC228401|Rotavirus_A|Japan|Homo_sapiens	0.20909	JQ715676|Rotavirus_A|Brazil|Homo_sapiens	0.10983
OP717274|Rotavirus_A|Malawi|Homo_sapiens	0.17068	KR705181|Rotavirus_A|Belgium|Homo_sapiens	0.21715	LC776479|Rotavirus_A|Japan|Sus_scrofa_domesticus	0.23318	KT919870|Rotavirus_A|USA|Homo_sapiens	0.16742	KU597744|Rotavirus_A|China|Homo_sapiens	0.17654	LC491479|Rotavirus_A|Viet_Nam|Homo_sapiens	0.43692	KP645329|Rotavirus_A|Australia|Homo_sapiens	0.1978	MH520735|Rotavirus_A|Brazil|Homo_sapiens	0.22799	OM038076|Rotavirus_A|China|Homo_sapiens	0.20909	MT784863|Rotavirus_A|Mozambique|Sus_scrofa_domesticus	0.10983
MN067144|Rotavirus_A|India|Homo_sapiens	0.17068	KJ626895|Rotavirus_A|Paraguay|Homo_sapiens	0.21715	OQ411033|Rotavirus_A|China|Sus_scrofa	0.23318	KT919925|Rotavirus_A|USA|Homo_sapiens	0.16742	MN528080|Rotavirus_A|Gabon|Macronycteris_gigas	0.17654	PP861807|Rotavirus_A|China|Homo_sapiens	0.43692	KP645340|Rotavirus_A|Australia|Homo_sapiens	0.1978	LC173786|Rotavirus_A|Japan|Homo_sapiens	0.22799	OR475399|Rotavirus_A|China|Homo_sapiens	0.20909	MT784864|Rotavirus_A|Mozambique|Sus_scrofa_domesticus	0.10983
MW552590|Rotavirus_A|South_Africa|Homo_sapiens	0.17068	KC443523|Rotavirus_A|Australia|Homo_sapiens	0.21715	OQ799726|Rotavirus_A|China|Sus_scrofa	0.23393	MF168392|Rotavirus_A|USA|Homo_sapiens	0.16742	MN477230|Rotavirus_A|Gabon|Macronycteris_gigas	0.17654	MW384248|Rotavirus_A|China|Homo_sapiens	0.43692	KF812771|Rotavirus_A|South_Korea|Homo_sapiens	0.1978	MZ407264|Rotavirus_A|China|Homo_sapiens	0.22799	PP848696|Rotavirus_A|Mozambique|Homo_sapiens	0.20909	MT784865|Rotavirus_A|Mozambique|Sus_scrofa_domesticus	0.10983
MW552986|Rotavirus_A|South_Africa|Homo_sapiens	0.17068	LC086804|Rotavirus_A|Thailand|Homo_sapiens	0.21715	OQ799724|Rotavirus_A|China|Sus_scrofa	0.23393	MF168194|Rotavirus_A|USA|Homo_sapiens	0.16742	MW254146|Rotavirus_A|China|Homo_sapiens	0.17781	PP861821|Rotavirus_A|China|Homo_sapiens	0.43692	HQ392400|Rotavirus_A|Belgium|Homo_sapiens	0.1978	MZ407341|Rotavirus_A|China|Homo_sapiens	0.22799	ON791863|Rotavirus_A|Malawi|Homo_sapiens	0.20909	MT784866|Rotavirus_A|Mozambique|Sus_scrofa_domesticus	0.10983
MW553019|Rotavirus_A|South_Africa|Homo_sapiens	0.17068	LC066163|Rotavirus_A|Viet_Nam|Homo_sapiens	0.21715	OQ799741|Rotavirus_A|China|Sus_scrofa	0.23393	MF168355|Rotavirus_A|USA|Homo_sapiens	0.16742	KP116021|Rotavirus_A|Argentina|Equus_caballus	0.17781	LC477558|Rotavirus_A|Japan|Homo_sapiens	0.43692	JF490161|Rotavirus_A|Australia|Homo_sapiens	0.1978	MZ407396|Rotavirus_A|China|Homo_sapiens	0.22799	GU288644|Rotavirus_A|Thailand|Homo_sapiens	0.20909	MT784867|Rotavirus_A|Mozambique|Sus_scrofa_domesticus	0.10983
ON737324|Rotavirus_A|USA|Homo_sapiens	0.17068	OP717296|Rotavirus_A|Malawi|Homo_sapiens	0.21715	D16341|Rotavirus_A||	0.23393	MF168284|Rotavirus_A|USA|Homo_sapiens	0.16742	KP116022|Rotavirus_A|Argentina|Equus_caballus	0.17781	KX778480|Rotavirus_A|China|Homo_sapiens	0.43692	JF490183|Rotavirus_A|Australia|Homo_sapiens	0.1978	LC477606|Rotavirus_A|Japan|Homo_sapiens	0.22799	GU288645|Rotavirus_A|Thailand|Homo_sapiens	0.20909	MT784869|Rotavirus_A|Mozambique|Sus_scrofa_domesticus	0.10983
OP677651|Rotavirus_A|Kenya|Homo_sapiens	0.17068	KF636359|Rotavirus_A|Zambia|Homo_sapiens	0.21715	OQ799707|Rotavirus_A|China|Sus_scrofa	0.23393	KT919892|Rotavirus_A|USA|Homo_sapiens	0.16742	KP116023|Rotavirus_A|Argentina|Equus_caballus	0.17781	KX778485|Rotavirus_A|China|Homo_sapiens	0.43692	HQ392004|Rotavirus_A|Belgium|Homo_sapiens	0.1978	LC173814|Rotavirus_A|Japan|Homo_sapiens	0.22799	ON563287|Rotavirus_A|China|Homo_sapiens	0.20909	HG513055|Rotavirus_A|Viet_Nam|Homo_sapiens	0.10983
OP677706|Rotavirus_A|Kenya|Homo_sapiens	0.17068	KF636313|Rotavirus_A|Zambia|Homo_sapiens	0.21715	PP669525|Rotavirus_A|South_Africa|Sus_scrofa	0.23393	MF168028|Rotavirus_A|USA|Homo_sapiens	0.16742	KP116024|Rotavirus_A|Argentina|Equus_caballus	0.17781	OM038016|Rotavirus_A|China|Homo_sapiens	0.43692	JN258924|Rotavirus_A|Belgium|Homo_sapiens	0.1978	LC173844|Rotavirus_A|Japan|Homo_sapiens	0.22799	KT695058|Rotavirus_A|USA|Homo_sapiens	0.20909	MT784868|Rotavirus_A|Mozambique|Sus_scrofa_domesticus	0.10983
MZ096090|Rotavirus_A|Kenya|Homo_sapiens	0.17068	KJ752460|Rotavirus_A|Zimbabwe|Homo_sapiens	0.21715	PP669402|Rotavirus_A|South_Africa|Sus_scrofa	0.23393	MF168298|Rotavirus_A|USA|Homo_sapiens	0.16742	KP116025|Rotavirus_A|Argentina|Equus_caballus	0.17781	PP861836|Rotavirus_A|China|Homo_sapiens	0.43692	JF491051|Rotavirus_A|USA|Homo_sapiens	0.1978	LC173911|Rotavirus_A|Japan|Homo_sapiens	0.22799	KT694948|Rotavirus_A|USA|Homo_sapiens	0.20909	LC095953|Rotavirus_A|Viet_Nam|Homo_sapiens	0.10983
MZ096024|Rotavirus_A|Kenya|Homo_sapiens	0.17068	KJ752207|Rotavirus_A|South_Africa|Homo_sapiens	0.21715	PP669414|Rotavirus_A|South_Africa|Sus_scrofa	0.23393	MF168347|Rotavirus_A|USA|Homo_sapiens	0.16742	KP116027|Rotavirus_A|Argentina|Equus_caballus	0.17781	KJ870928|Rotavirus_A|Democratic_Republic_of_the_Congo|Homo_sapiens	0.43692	JF490513|Rotavirus_A|Australia|Homo_sapiens	0.1978	OR729560|Rotavirus_A|China|Homo_sapiens	0.22799	FJ423122|Rotavirus_A|USA|	0.20909	KY055426|Rotavirus_A|Uganda|Sus_scrofa_domesticus	0.10983
OP677662|Rotavirus_A|Kenya|Homo_sapiens	0.17068	KJ752374|Rotavirus_A|South_Africa|Sus_scrofa_domesticus	0.21715	PP669425|Rotavirus_A|South_Africa|Sus_scrofa	0.23393	MF168400|Rotavirus_A|USA|Homo_sapiens	0.16742	AB908917|Rotavirus_A|Japan|Equus_caballus	0.17781	LC372919|Rotavirus_A|Nepal|Homo_sapiens	0.43692	JN258824|Rotavirus_A|Belgium|Homo_sapiens	0.1978	OR729549|Rotavirus_A|China|Homo_sapiens	0.22799	AF093199|Rotavirus_A||Homo_sapiens	0.20909	KJ803834|Rotavirus_A|Paraguay|Homo_sapiens	0.11014
OP677673|Rotavirus_A|Kenya|Homo_sapiens	0.17068	KJ753272|Rotavirus_A|South_Africa|Homo_sapiens	0.21715	PP669448|Rotavirus_A|South_Africa|Sus_scrofa	0.23393	KT919463|Rotavirus_A|USA|Homo_sapiens	0.16742	LC460210|Rotavirus_A|Japan|Equus_caballus	0.17781	LC372842|Rotavirus_A|Nepal|Homo_sapiens	0.43692	OQ815903|Rotavirus_A|Italy|Homo_sapiens	0.1978	OR729554|Rotavirus_A|China|Homo_sapiens	0.22799	AB008248|Rotavirus_A||	0.20909	KY972007|Rotavirus_A|Peru|Vicugna_pacos	0.11272
OP677717|Rotavirus_A|Kenya|Homo_sapiens	0.17068	KJ751704|Rotavirus_A|South_Africa|Homo_sapiens	0.21715	PP669492|Rotavirus_A|South_Africa|Sus_scrofa	0.23393	KT919804|Rotavirus_A|USA|Homo_sapiens	0.16742	LC467845|Rotavirus_A|Japan|Equus_caballus	0.17781	LC372853|Rotavirus_A|Nepal|Homo_sapiens	0.43692	KC847043|Rotavirus_A|Russia|Homo_sapiens	0.1978	OR729556|Rotavirus_A|China|Homo_sapiens	0.22799	U59108|Rotavirus_A||	0.20909	HQ661122|Rotavirus_A|Italy|Homo_sapiens	0.11272
MZ096145|Rotavirus_A|Kenya|Homo_sapiens	0.17068	KJ752108|Rotavirus_A|South_Africa|Homo_sapiens	0.21715	PP669437|Rotavirus_A|South_Africa|Sus_scrofa	0.23393	KT919363|Rotavirus_A|USA|Homo_sapiens	0.16742	LC467856|Rotavirus_A|Japan|Equus_caballus	0.17781	KP882104|Rotavirus_A|Bangladesh|Homo_sapiens	0.43692	MH171420|Rotavirus_A|Spain|Homo_sapiens	0.1978	OR729557|Rotavirus_A|China|Homo_sapiens	0.22799	AF173211|Rotavirus_A||	0.20909	MT501462|Rotavirus_A|India|Capra_hircus	0.11272
MZ096156|Rotavirus_A|Kenya|Homo_sapiens	0.17068	KJ752218|Rotavirus_A|South_Africa|Homo_sapiens	0.21715	PP669503|Rotavirus_A|South_Africa|Sus_scrofa	0.23393	MF469117|Rotavirus_A|USA|Homo_sapiens	0.16742	LC467878|Rotavirus_A|Japan|Equus_caballus	0.17781	OR735087|Rotavirus_A|Brazil|Homo_sapiens	0.43692	MH171423|Rotavirus_A|Spain|Homo_sapiens	0.1978	OR729558|Rotavirus_A|China|Homo_sapiens	0.22799	AF173212|Rotavirus_A||	0.20909	MK376891|Rotavirus_A|Bangladesh|Bos_indicus	0.11272
MZ096949|Rotavirus_A|Kenya|Homo_sapiens	0.17068	KJ752686|Rotavirus_A|South_Africa|Homo_sapiens	0.21715	PP669514|Rotavirus_A|South_Africa|Sus_scrofa	0.23393	MF168211|Rotavirus_A|USA|Homo_sapiens	0.16742	HQ661128|Rotavirus_A|Italy|Canis_lupus_familiaris	0.17781	KP882753|Rotavirus_A|Mali|Homo_sapiens	0.43692	MH171429|Rotavirus_A|Spain|Homo_sapiens	0.1978	LC173820|Rotavirus_A|Japan|Homo_sapiens	0.22799	MT025858|Rotavirus_A|USA|Homo_sapiens	0.20909	GU384198|Rotavirus_A|China|Bos_taurus	0.11272
OP677728|Rotavirus_A|Kenya|Homo_sapiens	0.17068	KJ751671|Rotavirus_A|South_Africa|Homo_sapiens	0.21715	PP669481|Rotavirus_A|South_Africa|Sus_scrofa	0.23393	LC581266|Rotavirus_A|Indonesia|Homo_sapiens	0.16742	MW254144|Rotavirus_A|China|Homo_sapiens	0.17907	KP882918|Rotavirus_A|Mali|Homo_sapiens	0.43692	KX655535|Rotavirus_A|Uganda|Bos_taurus	0.1978	LC173813|Rotavirus_A|Japan|Homo_sapiens	0.22799	KU048737|Rotavirus_A|Italy|Homo_sapiens	0.20909	ON711394|Rotavirus_A|China|Bos_grunniens	0.11272
MZ096134|Rotavirus_A|Kenya|Homo_sapiens	0.17068	MT601242|Rotavirus_A|Brazil|Homo_sapiens	0.21715	MK026438|Rotavirus_A|China|Sus_scrofa	0.23393	LC581268|Rotavirus_A|Indonesia|Homo_sapiens	0.16742	MW254139|Rotavirus_A|China|Homo_sapiens	0.18033	KP883204|Rotavirus_A|Mali|Homo_sapiens	0.43692	EF560709|Rotavirus_A|Bangladesh|Homo_sapiens	0.1978	LC260304|Rotavirus_A|Indonesia|Homo_sapiens	0.22799	KU048738|Rotavirus_A|Italy|Homo_sapiens	0.20909	KT281130|Rotavirus_A|USA|Homo_sapiens	0.11272
MZ096123|Rotavirus_A|Kenya|Homo_sapiens	0.17068	AB751568|Rotavirus_A|Malawi|	0.21715	PP003806|Rotavirus_A|China|Sus_scrofa	0.23393	LC581269|Rotavirus_A|Indonesia|Homo_sapiens	0.16742	KP116034|Rotavirus_A|Argentina|Equus_caballus	0.18033	KP882940|Rotavirus_A|Mali|Homo_sapiens	0.43692	DQ492676|Rotavirus_A|Bangladesh|	0.1978	LC455773|Rotavirus_A|Thailand|Homo_sapiens	0.22799	KU048739|Rotavirus_A|Italy|Homo_sapiens	0.20909	OK651118|Rotavirus_A|India|Equus_caballus	0.11272
MH291366|Rotavirus_A|Kenya|Homo_sapiens	0.17068	MT601235|Rotavirus_A|Brazil|Homo_sapiens	0.21715	PP669459|Rotavirus_A|South_Africa|Sus_scrofa	0.23411	MN203581|Rotavirus_A|Slovakia|Homo_sapiens	0.16742	AY750924|Rotavirus_A||	0.18033	KP883171|Rotavirus_A|Mali|Homo_sapiens	0.43692	KU292559|Rotavirus_A|India|Homo_sapiens	0.1978	LC173840|Rotavirus_A|Japan|Homo_sapiens	0.22799	KU048740|Rotavirus_A|Italy|Homo_sapiens	0.20909	EF554125|Rotavirus_A|Belgium|	0.11272
MZ096002|Rotavirus_A|Kenya|Homo_sapiens	0.17068	MT601241|Rotavirus_A|Brazil|Homo_sapiens	0.21715	PP669470|Rotavirus_A|South_Africa|Sus_scrofa	0.23411	MF168121|Rotavirus_A|USA|Homo_sapiens	0.16742	KJ875796|Rotavirus_A|Hungary|Canis_lupus_familiaris	0.18033	KP882984|Rotavirus_A|Mali|Homo_sapiens	0.43692	KP882006|Rotavirus_A|Bangladesh|Homo_sapiens	0.1978	LC173841|Rotavirus_A|Japan|Homo_sapiens	0.22799	KU048741|Rotavirus_A|Italy|Homo_sapiens	0.20909	LC133568|Rotavirus_A|Japan|Bos_taurus	0.11272
MZ096046|Rotavirus_A|Kenya|Homo_sapiens	0.17068	MT601244|Rotavirus_A|Brazil|Homo_sapiens	0.21715	OQ799699|Rotavirus_A|China|Sus_scrofa	0.23468	KC579964|Rotavirus_A|USA|Homo_sapiens	0.16742	HQ661117|Rotavirus_A|Italy|Homo_sapiens	0.18033	KP883017|Rotavirus_A|Mali|Homo_sapiens	0.43692	KP882028|Rotavirus_A|Bangladesh|Homo_sapiens	0.1978	LC173851|Rotavirus_A|Japan|Homo_sapiens	0.22799	KU048742|Rotavirus_A|Italy|Homo_sapiens	0.20909	AB748610|Rotavirus_A|India|	0.11272
MH291368|Rotavirus_A|Kenya|Homo_sapiens	0.17068	KC443534|Rotavirus_A|Australia|Homo_sapiens	0.21715	OQ799735|Rotavirus_A|China|Sus_scrofa	0.23468	LC822560|Rotavirus_A|USA|Homo_sapiens	0.16742	ON792140|Rotavirus_A|Malawi|Homo_sapiens	0.18078	KP882874|Rotavirus_A|Mali|Homo_sapiens	0.43692	KP882149|Rotavirus_A|Bangladesh|Homo_sapiens	0.1978	MT410492|Rotavirus_A|Japan|Homo_sapiens	0.22799	KU048743|Rotavirus_A|Italy|Homo_sapiens	0.20909	MW771139|Rotavirus_A|South_Africa|Bos_taurus	0.11272
MZ094005|Rotavirus_A|Kenya|Homo_sapiens	0.17068	KC443611|Rotavirus_A|Australia|Homo_sapiens	0.21715	OQ799742|Rotavirus_A|China|Sus_scrofa	0.23468	OP924559|Rotavirus_A|USA|	0.16742	KP116047|Rotavirus_A|Argentina|Equus_caballus	0.18159	KP882885|Rotavirus_A|Mali|Homo_sapiens	0.43692	KP882017|Rotavirus_A|Bangladesh|Homo_sapiens	0.1978	LC477604|Rotavirus_A|Japan|Homo_sapiens	0.22799	KU048744|Rotavirus_A|Italy|Homo_sapiens	0.20909	MW771205|Rotavirus_A|South_Africa|Bos_taurus	0.11272
MZ094127|Rotavirus_A|Kenya|Homo_sapiens	0.17068	KC443743|Rotavirus_A|Australia|Homo_sapiens	0.21715	OQ799679|Rotavirus_A|China|Sus_scrofa	0.23468	OR187576|Rotavirus_A|USA|	0.16742	LC158116|Rotavirus_A|Zambia|Rhinolophus_simulator	0.18159	KP883160|Rotavirus_A|Mali|Homo_sapiens	0.43692	KP882292|Rotavirus_A|Bangladesh|Homo_sapiens	0.1978	MT410470|Rotavirus_A|Japan|Homo_sapiens	0.22799	KU048745|Rotavirus_A|Italy|Homo_sapiens	0.20909	MW771183|Rotavirus_A|South_Africa|Bos_taurus	0.11272
MZ094193|Rotavirus_A|Kenya|Homo_sapiens	0.17068	KC443721|Rotavirus_A|Australia|Homo_sapiens	0.21715	OQ799665|Rotavirus_A|China|Sus_scrofa	0.23468	MF469223|Rotavirus_A|USA|Homo_sapiens	0.16742	FJ669131|Rotavirus_A|South_Korea|Canis_lupus_familiaris	0.18159	OR735076|Rotavirus_A|Brazil|Homo_sapiens	0.43692	KP881973|Rotavirus_A|Bangladesh|Homo_sapiens	0.1978	LC173842|Rotavirus_A|Japan|Homo_sapiens	0.22799	KJ162415|Rotavirus_A|Russia|Homo_sapiens	0.20909	MW771194|Rotavirus_A|South_Africa|Bos_taurus	0.11272
MZ094204|Rotavirus_A|Kenya|Homo_sapiens	0.17068	KJ870880|Rotavirus_A|Democratic_Republic_of_the_Congo|Homo_sapiens	0.21715	OQ799716|Rotavirus_A|China|Sus_scrofa	0.23468	KY616897|Rotavirus_A|Japan|Homo_sapiens	0.16742	MW254141|Rotavirus_A|China|Homo_sapiens	0.18285	OR735078|Rotavirus_A|Brazil|Homo_sapiens	0.43692	KP881907|Rotavirus_A|Bangladesh|Homo_sapiens	0.1978	LC173860|Rotavirus_A|Japan|Homo_sapiens	0.22799	KJ162416|Rotavirus_A|Russia|Homo_sapiens	0.20909	AB972866|Rotavirus_A|Thailand|Sus_scrofa_domesticus	0.11272
MZ094236|Rotavirus_A|Kenya|Homo_sapiens	0.17068	DQ490553|Rotavirus_A|Bangladesh|	0.21715	MH910066|Rotavirus_A|China|Canis_lupus_familiaris	0.23468	MG571800|Rotavirus_A|Venezuela|Homo_sapiens	0.16742	JF712571|Rotavirus_A|Argentina|Equus_caballus	0.18285	OR735067|Rotavirus_A|Brazil|Homo_sapiens	0.43692	KU292548|Rotavirus_A|India|Homo_sapiens	0.1978	MT723903|Rotavirus_A|Japan|Homo_sapiens	0.22799	KY271793|Rotavirus_A|Russia|Homo_sapiens	0.20909	LC055557|Rotavirus_A|Thailand|Homo_sapiens	0.11272
MZ094247|Rotavirus_A|Kenya|Homo_sapiens	0.17068	KC443246|Rotavirus_A|Australia|Homo_sapiens	0.21715	MW752841|Rotavirus_A|USA|Bos_taurus	0.23468	HQ392416|Rotavirus_A|Belgium|Homo_sapiens	0.16742	KP116019|Rotavirus_A|Argentina|Equus_caballus	0.18285	OR735077|Rotavirus_A|Brazil|Homo_sapiens	0.43692	KP882325|Rotavirus_A|Ghana|Homo_sapiens	0.1978	MT723914|Rotavirus_A|Japan|Homo_sapiens	0.22799	KY271795|Rotavirus_A|Russia|Homo_sapiens	0.20909	LC133579|Rotavirus_A|Thailand|Bos_taurus	0.11272
MZ093983|Rotavirus_A|Kenya|Homo_sapiens	0.17068	KC443301|Rotavirus_A|Australia|Homo_sapiens	0.21715	OQ799704|Rotavirus_A|China|Sus_scrofa	0.23543	KC579490|Rotavirus_A|USA|Homo_sapiens	0.16742	KP116026|Rotavirus_A|Argentina|Equus_caballus	0.18285	MT737608|Rotavirus_A|Mozambique|Homo_sapiens	0.43692	KP882919|Rotavirus_A|Mali|Homo_sapiens	0.1978	MT410481|Rotavirus_A|Japan|Homo_sapiens	0.22799	MH002249|Rotavirus_A|France|Homo_sapiens	0.20909	PP465006|Rotavirus_A|Iran|	0.11272
MZ094274|Rotavirus_A|Kenya|Homo_sapiens	0.17068	KC443567|Rotavirus_A|Australia|Homo_sapiens	0.21715	OQ799660|Rotavirus_A|China|Sus_scrofa	0.23543	KC579655|Rotavirus_A|USA|Homo_sapiens	0.16742	AY750921|Rotavirus_A||	0.18285	KY497503|Rotavirus_A|Pakistan|Homo_sapiens	0.43692	KP882985|Rotavirus_A|Mali|Homo_sapiens	0.1978	LC477609|Rotavirus_A|Japan|Homo_sapiens	0.22799	HQ391995|Rotavirus_A|Belgium|Homo_sapiens	0.20909	JF793923|Rotavirus_A|Italy|Homo_sapiens	0.11272
OP677574|Rotavirus_A|Kenya|Homo_sapiens	0.17068	KC443699|Rotavirus_A|Australia|Homo_sapiens	0.21715	OQ799661|Rotavirus_A|China|Sus_scrofa	0.23543	KC579513|Rotavirus_A|USA|Homo_sapiens	0.16742	MG970174|Rotavirus_A|Argentina|Equus_caballus	0.18411	LC019080|Rotavirus_A|Myanmar|Homo_sapiens	0.43692	KP883018|Rotavirus_A|Mali|Homo_sapiens	0.1978	LC491448|Rotavirus_A|Viet_Nam|Homo_sapiens	0.22799	HQ392216|Rotavirus_A|Belgium|Homo_sapiens	0.20909	MN224004|Rotavirus_A|Russia|Homo_sapiens	0.11272
OP677585|Rotavirus_A|Kenya|Homo_sapiens	0.17068	KC443402|Rotavirus_A|Australia|Homo_sapiens	0.21715	OR683358|Rotavirus_A|China|Sus_scrofa	0.23543	KC580046|Rotavirus_A|USA|Homo_sapiens	0.16742	LC151987|Rotavirus_A|Ireland|Equus_caballus	0.18411	KJ454631|Rotavirus_A|Brazil|Homo_sapiens	0.43692	KP882622|Rotavirus_A|Ghana|Homo_sapiens	0.1978	MF044095|Rotavirus_A|Taiwan|Homo_sapiens	0.22799	HQ392271|Rotavirus_A|Belgium|Homo_sapiens	0.20909	LC600819|Rotavirus_A|Kenya|Homo_sapiens	0.11272
OP677596|Rotavirus_A|Kenya|Homo_sapiens	0.17068	KJ721710|Rotavirus_A|Brazil|Homo_sapiens	0.21715	PQ141619|Rotavirus_A|China|Sus_scrofa	0.23543	KC580169|Rotavirus_A|USA|Homo_sapiens	0.16742	KP116028|Rotavirus_A|Argentina|Equus_caballus	0.18411	KM026579|Rotavirus_A|Brazil|Homo_sapiens	0.43692	KP882512|Rotavirus_A|Ghana|Homo_sapiens	0.1978	AB848012|Rotavirus_A|Japan|Homo_sapiens	0.22799	JN258937|Rotavirus_A|Belgium|Homo_sapiens	0.20909	OQ743756|Rotavirus_A|China|Sus_scrofa	0.11272
MZ094318|Rotavirus_A|Kenya|Homo_sapiens	0.17068	MZ065987|Rotavirus_A|Benin|Homo_sapiens	0.21715	OR911927|Rotavirus_A|China|Sus_scrofa	0.23543	KC580328|Rotavirus_A|USA|Homo_sapiens	0.16742	KP116036|Rotavirus_A|Argentina|Equus_caballus	0.18411	KM026544|Rotavirus_A|Brazil|Homo_sapiens	0.43692	KP883216|Rotavirus_A|Mali|Homo_sapiens	0.1978	MF044128|Rotavirus_A|Taiwan|Homo_sapiens	0.22799	JF490527|Rotavirus_A|Australia|Homo_sapiens	0.20909	MT784870|Rotavirus_A|Mozambique|Sus_scrofa_domesticus	0.11272
MZ094524|Rotavirus_A|Kenya|Homo_sapiens	0.17068	MZ066064|Rotavirus_A|Benin|Homo_sapiens	0.21715	OQ799719|Rotavirus_A|China|Sus_scrofa	0.23543	KC580616|Rotavirus_A|USA|Homo_sapiens	0.16742	KP116037|Rotavirus_A|Argentina|Equus_caballus	0.18411	KM026545|Rotavirus_A|Brazil|Homo_sapiens	0.43692	KM660111|Rotavirus_A|Cameroon|Homo_sapiens	0.1978	MF044139|Rotavirus_A|Taiwan|Homo_sapiens	0.22799	HQ392027|Rotavirus_A|Belgium|Homo_sapiens	0.20909	OM362103|Rotavirus_A|China|Sus_scrofa	0.11272
MZ094852|Rotavirus_A|Kenya|Homo_sapiens	0.17068	MZ066185|Rotavirus_A|Benin|Homo_sapiens	0.21715	OP650547|Rotavirus_A|China|Sus_scrofa	0.23543	KC580214|Rotavirus_A|USA|Homo_sapiens	0.16742	KP116038|Rotavirus_A|Argentina|Equus_caballus	0.18411	OP903151|Rotavirus_A|USA|Homo_sapiens	0.43692	KM660112|Rotavirus_A|Cameroon|Homo_sapiens	0.1978	LC074739|Rotavirus_A|Viet_Nam|Homo_sapiens	0.22799	JN258904|Rotavirus_A|Belgium|Homo_sapiens	0.20909	MW575227|Rotavirus_A|China|Sus_scrofa	0.11272
PP848763|Rotavirus_A|Mozambique|Homo_sapiens	0.17068	MZ066295|Rotavirus_A|Benin|Homo_sapiens	0.21715	MH137266|Rotavirus_A|China|Sus_scrofa	0.23543	HG917356|Rotavirus_A|USA|Homo_sapiens	0.16742	KP116039|Rotavirus_A|Argentina|Equus_caballus	0.18411	MG781047|Rotavirus_A|Thailand|Homo_sapiens	0.43692	KM660113|Rotavirus_A|Cameroon|Homo_sapiens	0.1978	LC463278|Rotavirus_A|Japan|Homo_sapiens	0.22799	HQ392039|Rotavirus_A|Belgium|Homo_sapiens	0.20909	LC569890|Rotavirus_A|Thailand|Homo_sapiens	0.11272
ON737747|Rotavirus_A|Ghana|Homo_sapiens	0.17068	MZ066174|Rotavirus_A|Benin|Homo_sapiens	0.21715	LC776549|Rotavirus_A|Japan|Sus_scrofa_domesticus	0.23543	KC579502|Rotavirus_A|USA|Homo_sapiens	0.16742	KP116040|Rotavirus_A|Argentina|Equus_caballus	0.18411	MH238096|Rotavirus_A|Spain|Sus_scrofa	0.43692	KM660117|Rotavirus_A|Cameroon|Homo_sapiens	0.1978	OP198732|Rotavirus_A|Brazil|Homo_sapiens	0.22799	HQ392068|Rotavirus_A|Belgium|Homo_sapiens	0.20909	OQ440181|Rotavirus_A|Croatia|Homo_sapiens	0.11272
KC442882|Rotavirus_A|USA|Homo_sapiens	0.17068	KR705401|Rotavirus_A|Belgium|Homo_sapiens	0.21715	PP669401|Rotavirus_A|South_Africa|Sus_scrofa	0.23556	KC579739|Rotavirus_A|USA|Homo_sapiens	0.16742	KP116041|Rotavirus_A|Argentina|Equus_caballus	0.18411	MH238080|Rotavirus_A|Spain|Sus_scrofa	0.43692	KM660119|Rotavirus_A|Cameroon|Homo_sapiens	0.1978	LC491459|Rotavirus_A|Viet_Nam|Homo_sapiens	0.22799	HM773797|Rotavirus_A|USA|Homo_sapiens	0.20909	LC774636|Rotavirus_A|Japan|Homo_sapiens	0.11272
MT601127|Rotavirus_A|Brazil|Homo_sapiens	0.17068	KP752473|Rotavirus_A|Cameroon|Homo_sapiens	0.21715	OQ799689|Rotavirus_A|China|Sus_scrofa	0.23617	KC580496|Rotavirus_A|USA|Homo_sapiens	0.16742	KP116042|Rotavirus_A|Argentina|Equus_caballus	0.18411	MH238076|Rotavirus_A|Spain|Sus_scrofa	0.43692	KM660121|Rotavirus_A|Cameroon|Homo_sapiens	0.1978	PP585872|Rotavirus_A|Mozambique|Homo_sapiens	0.22799	KX638695|Rotavirus_A|India|Homo_sapiens	0.20909	OR475410|Rotavirus_A|China|Homo_sapiens	0.11272
MT601133|Rotavirus_A|Brazil|Homo_sapiens	0.17068	KP882334|Rotavirus_A|Ghana|Homo_sapiens	0.21715	OQ799723|Rotavirus_A|China|Sus_scrofa	0.23617	FJ947765|Rotavirus_A|USA|Homo_sapiens	0.16742	KP116043|Rotavirus_A|Argentina|Equus_caballus	0.18411	KU363145|Rotavirus_A|Thailand|Homo_sapiens	0.43692	KM660137|Rotavirus_A|Cameroon|Homo_sapiens	0.1978	OP717919|Rotavirus_A|Malawi|Homo_sapiens	0.22799	MZ955407|Rotavirus_A|Iran|Homo_sapiens	0.20909	PP862137|Rotavirus_A|China|Homo_sapiens	0.11272
FJ423147|Rotavirus_A|USA|	0.17068	KP882455|Rotavirus_A|Ghana|Homo_sapiens	0.21715	MK606442|Rotavirus_A|China|Mus	0.23617	KC579634|Rotavirus_A|USA|Homo_sapiens	0.16742	KP116044|Rotavirus_A|Argentina|Equus_caballus	0.18411	KF835942|Rotavirus_A|Hungary|Homo_sapiens	0.43692	KM660140|Rotavirus_A|Cameroon|Homo_sapiens	0.1978	OP717923|Rotavirus_A|Malawi|Homo_sapiens	0.22799	MZ955410|Rotavirus_A|Iran|Homo_sapiens	0.20909	PP862158|Rotavirus_A|China|Homo_sapiens	0.11272
KC580132|Rotavirus_A|USA|Homo_sapiens	0.17068	KP882466|Rotavirus_A|Ghana|Homo_sapiens	0.21715	MK410284|Rotavirus_A|China|Sus_scrofa	0.23617	KC580113|Rotavirus_A|USA|Homo_sapiens	0.16742	KP116045|Rotavirus_A|Argentina|Equus_caballus	0.18411	LC469495|Rotavirus_A|Indonesia|Homo_sapiens	0.43692	KP882501|Rotavirus_A|Ghana|Homo_sapiens	0.1978	OP717928|Rotavirus_A|Malawi|Homo_sapiens	0.22799	EU734177|Rotavirus_A|Italy|Homo_sapiens	0.20909	PP862162|Rotavirus_A|China|Homo_sapiens	0.11272
KC580200|Rotavirus_A|USA|Homo_sapiens	0.17068	KP882587|Rotavirus_A|Ghana|Homo_sapiens	0.21715	OQ799657|Rotavirus_A|China|Sus_scrofa	0.23617	KC580530|Rotavirus_A|USA|Homo_sapiens	0.16742	KP116046|Rotavirus_A|Argentina|Equus_caballus	0.18411	OR194486|Rotavirus_A|China|Homo_sapiens	0.43692	KP882545|Rotavirus_A|Ghana|Homo_sapiens	0.1978	OP717931|Rotavirus_A|Malawi|Homo_sapiens	0.22799	LC438388|Rotavirus_A|Japan|Homo_sapiens	0.20909	PP862174|Rotavirus_A|China|Homo_sapiens	0.11272
KT694995|Rotavirus_A|USA|Homo_sapiens	0.17068	KP882598|Rotavirus_A|Ghana|Homo_sapiens	0.21715	OR683369|Rotavirus_A|China|Sus_scrofa	0.23617	KC579873|Rotavirus_A|USA|Homo_sapiens	0.16742	KP116048|Rotavirus_A|Argentina|Equus_caballus	0.18411	PP861872|Rotavirus_A|China|Homo_sapiens	0.43692	KM026638|Rotavirus_A|Brazil|Homo_sapiens	0.1978	OP717932|Rotavirus_A|Malawi|Homo_sapiens	0.22799	AF161810|Rotavirus_A|South_Africa|	0.20909	PP862135|Rotavirus_A|China|Homo_sapiens	0.11272
KT695006|Rotavirus_A|USA|Homo_sapiens	0.17068	KP752507|Rotavirus_A|Gambia|Homo_sapiens	0.21715	LC776538|Rotavirus_A|Japan|Sus_scrofa_domesticus	0.23617	KC580225|Rotavirus_A|USA|Homo_sapiens	0.16742	KP116049|Rotavirus_A|Argentina|Equus_caballus	0.18411	PP861827|Rotavirus_A|China|Homo_sapiens	0.43692	KM026659|Rotavirus_A|Brazil|Homo_sapiens	0.1978	OP717940|Rotavirus_A|Malawi|Homo_sapiens	0.22799	AF161811|Rotavirus_A|South_Africa|	0.20909	PP862136|Rotavirus_A|China|Homo_sapiens	0.11272
KT695028|Rotavirus_A|USA|Homo_sapiens	0.17068	MZ065690|Rotavirus_A|Benin|Homo_sapiens	0.21715	AB573646|Rotavirus_A|Japan|Sus_scrofa	0.23617	KC580339|Rotavirus_A|USA|Homo_sapiens	0.16742	MK751437|Rotavirus_A|South_Korea|Oryctolagus_cuniculus	0.18411	PP861837|Rotavirus_A|China|Homo_sapiens	0.43692	HQ343354|Rotavirus_A|Australia|Homo_sapiens	0.1978	OP717948|Rotavirus_A|Malawi|Homo_sapiens	0.22799	AF161815|Rotavirus_A|South_Africa|	0.20909	PP862139|Rotavirus_A|China|Homo_sapiens	0.11272
KU861402|Rotavirus_A|USA|Homo_sapiens	0.17068	DQ870487|Rotavirus_A|Japan|	0.21715	OQ799664|Rotavirus_A|China|Sus_scrofa	0.23692	KC580427|Rotavirus_A|USA|Homo_sapiens	0.16742	EF200549|Rotavirus_A|India|	0.18411	MZ407471|Rotavirus_A|China|Homo_sapiens	0.43692	KJ454634|Rotavirus_A|Brazil|Homo_sapiens	0.1978	OP717951|Rotavirus_A|Malawi|Homo_sapiens	0.22799	AF161816|Rotavirus_A|South_Africa|	0.20909	OP901814|Rotavirus_A|China|Homo_sapiens	0.11272
KU861413|Rotavirus_A|USA|Homo_sapiens	0.17068	LC001986|Rotavirus_A|Japan|Homo_sapiens	0.21715	OQ799703|Rotavirus_A|China|Sus_scrofa	0.23692	LC213843|Rotavirus_A|Japan|Homo_sapiens	0.16742	JX442779|Rotavirus_A|India|Bos_taurus	0.18411	PP861851|Rotavirus_A|China|Homo_sapiens	0.43692	HQ343366|Rotavirus_A|Australia|Homo_sapiens	0.1978	OP717952|Rotavirus_A|Malawi|Homo_sapiens	0.22799	AB008238|Rotavirus_A||	0.20909	MZ407288|Rotavirus_A|China|Homo_sapiens	0.11272
KC580143|Rotavirus_A|USA|Homo_sapiens	0.17068	OR756431|Rotavirus_A|Viet_Nam|Homo_sapiens	0.21715	MT198754|Rotavirus_A|China|Sus_scrofa	0.23692	LC213854|Rotavirus_A|Japan|Homo_sapiens	0.16742	MT382012|Rotavirus_A|India|Bubalus_bubalis	0.18411	MZ407372|Rotavirus_A|China|Homo_sapiens	0.43692	HQ343369|Rotavirus_A|Australia|Homo_sapiens	0.1978	OP717954|Rotavirus_A|Malawi|Homo_sapiens	0.22799	AB008245|Rotavirus_A||	0.20909	MZ407299|Rotavirus_A|China|Homo_sapiens	0.11272
KP753007|Rotavirus_A|South_Africa|Sus_scrofa_domesticus	0.17068	OR756442|Rotavirus_A|Viet_Nam|Homo_sapiens	0.21715	MK597963|Rotavirus_A|China|Sus_scrofa	0.23692	FJ947776|Rotavirus_A|USA|Homo_sapiens	0.16742	JF831944|Rotavirus_A|India|Bubalus_bubalis	0.18434	KU550299|Rotavirus_A|Spain|Homo_sapiens	0.43692	KM026640|Rotavirus_A|Brazil|Homo_sapiens	0.1978	OP717927|Rotavirus_A|Malawi|Homo_sapiens	0.22799	AB008234|Rotavirus_A||	0.20909	MZ407321|Rotavirus_A|China|Homo_sapiens	0.11272
KP753191|Rotavirus_A|South_Africa|Sus_scrofa_domesticus	0.17068	KR262151|Rotavirus_A|South_Korea|Homo_sapiens	0.21715	OQ504190|Rotavirus_A|China|Sus_scrofa	0.23692	KC580009|Rotavirus_A|USA|Homo_sapiens	0.16742	LC151991|Rotavirus_A|Ireland|Equus_caballus	0.18537	KU550302|Rotavirus_A|Spain|Homo_sapiens	0.43692	KF812774|Rotavirus_A|South_Korea|Homo_sapiens	0.1978	MG926744|Rotavirus_A|Mozambique|Homo_sapiens	0.22799	AB008243|Rotavirus_A||	0.20909	MZ407354|Rotavirus_A|China|Homo_sapiens	0.11272
KC178775|Rotavirus_A|Italy|Homo_sapiens	0.17093	KJ820827|Rotavirus_A|Brazil|Homo_sapiens	0.21715	OQ799687|Rotavirus_A|China|Sus_scrofa	0.23692	PP669526|Rotavirus_A|South_Africa|Sus_scrofa	0.16742	LC151988|Rotavirus_A|Ireland|Equus_caballus	0.18537	KU550298|Rotavirus_A|Spain|Homo_sapiens	0.43692	KF812775|Rotavirus_A|South_Korea|Homo_sapiens	0.1978	OP717894|Rotavirus_A|Malawi|Homo_sapiens	0.22799	AY159639|Rotavirus_A||	0.20909	MZ407387|Rotavirus_A|China|Homo_sapiens	0.11272
ON377048|Rotavirus_A|China|Equus_asinus	0.17113	KJ820849|Rotavirus_A|Brazil|Homo_sapiens	0.21715	OQ799656|Rotavirus_A|China|Sus_scrofa	0.23692	MK228012|Rotavirus_A|Taiwan|Sus_scrofa	0.16742	LC151989|Rotavirus_A|Ireland|Equus_caballus	0.18537	KU550300|Rotavirus_A|Spain|Homo_sapiens	0.43692	LC374045|Rotavirus_A|Nepal|Homo_sapiens	0.1978	OP717926|Rotavirus_A|Malawi|Homo_sapiens	0.22799	AY159640|Rotavirus_A||	0.20909	MZ407442|Rotavirus_A|China|Homo_sapiens	0.11272
KJ875792|Rotavirus_A|Hungary|Canis_lupus_familiaris	0.17113	KJ820860|Rotavirus_A|Brazil|Homo_sapiens	0.21715	OQ799694|Rotavirus_A|China|Sus_scrofa	0.23692	KU739970|Rotavirus_A|Taiwan|Sus_scrofa	0.16742	KP116033|Rotavirus_A|Argentina|Equus_caballus	0.18537	KU550303|Rotavirus_A|Spain|Homo_sapiens	0.43692	LC374089|Rotavirus_A|Nepal|Homo_sapiens	0.1978	OP717930|Rotavirus_A|Malawi|Homo_sapiens	0.22799	AF260929|Rotavirus_A||	0.20909	ON993116|Rotavirus_A|China|Homo_sapiens	0.11272
KJ820848|Rotavirus_A|Brazil|Homo_sapiens	0.17113	KJ820905|Rotavirus_A|Brazil|Homo_sapiens	0.21715	OM366099|Rotavirus_A|USA|Sus_scrofa	0.23692	LC190490|Rotavirus_A|Thailand|Homo_sapiens	0.16742	OR192608|Rotavirus_A|Chile|Sus_scrofa	0.18537	LC477538|Rotavirus_A|Japan|Homo_sapiens	0.43692	LC374078|Rotavirus_A|Nepal|Homo_sapiens	0.1978	OP717942|Rotavirus_A|Malawi|Homo_sapiens	0.22799	AF260928|Rotavirus_A||	0.20909	ON993122|Rotavirus_A|China|Homo_sapiens	0.11272
KJ820859|Rotavirus_A|Brazil|Homo_sapiens	0.17113	KJ820893|Rotavirus_A|Brazil|Homo_sapiens	0.21715	OQ504191|Rotavirus_A|China|Sus_scrofa	0.23692	OR192607|Rotavirus_A|Chile|Sus_scrofa	0.16742	MW254142|Rotavirus_A|China|Homo_sapiens	0.18663	LC477536|Rotavirus_A|Japan|Homo_sapiens	0.43692	LC374056|Rotavirus_A|Nepal|Homo_sapiens	0.1978	OP717937|Rotavirus_A|Malawi|Homo_sapiens	0.22799	LC213872|Rotavirus_A|Japan|Homo_sapiens	0.20909	ON993124|Rotavirus_A|China|Homo_sapiens	0.11272
KF690126|Rotavirus_A|Australia|Homo_sapiens	0.17113	KJ820871|Rotavirus_A|Brazil|Homo_sapiens	0.21715	PP384142|Rotavirus_A|China|Sus_scrofa	0.23692	MN556671|Rotavirus_A|France|Sus_scrofa	0.16742	MW254140|Rotavirus_A|China|Homo_sapiens	0.18663	MW558496|Rotavirus_A|Russia|Homo_sapiens	0.43692	LC374122|Rotavirus_A|Nepal|Homo_sapiens	0.1978	OP717939|Rotavirus_A|Malawi|Homo_sapiens	0.22799	LC213828|Rotavirus_A|Japan|Homo_sapiens	0.20909	ON993126|Rotavirus_A|China|Homo_sapiens	0.11272
LC784861|Rotavirus_A|Viet_Nam|	0.17113	KR705302|Rotavirus_A|Belgium|Homo_sapiens	0.21747	OQ799693|Rotavirus_A|China|Sus_scrofa	0.23692	LC000537|Rotavirus_A|Philippines|Homo_sapiens	0.16742	JN903518|Rotavirus_A|Ireland|Equus_caballus	0.18663	LC477531|Rotavirus_A|Japan|Homo_sapiens	0.43692	LC374100|Rotavirus_A|Nepal|Homo_sapiens	0.1978	OP717943|Rotavirus_A|Malawi|Homo_sapiens	0.22799	AF173201|Rotavirus_A||	0.20909	ON993127|Rotavirus_A|China|Homo_sapiens	0.11272
OR756418|Rotavirus_A|Viet_Nam|Homo_sapiens	0.17113	KP882345|Rotavirus_A|Ghana|Homo_sapiens	0.21763	MH697616|Rotavirus_A|China|Sus_scrofa	0.23692	PP669391|Rotavirus_A|South_Africa|Sus_scrofa	0.1678	LC151990|Rotavirus_A|Ireland|Equus_caballus	0.18663	OR729518|Rotavirus_A|China|Homo_sapiens	0.43692	LC374034|Rotavirus_A|Nepal|Homo_sapiens	0.1978	OP717914|Rotavirus_A|Malawi|Homo_sapiens	0.22799	AF173202|Rotavirus_A||	0.20909	ON993131|Rotavirus_A|China|Homo_sapiens	0.11272
LC542184|Rotavirus_A|Japan|Homo_sapiens	0.17113	LC173241|Rotavirus_A|Japan|Homo_sapiens	0.21776	MH697627|Rotavirus_A|China|Sus_scrofa	0.23692	KU597746|Rotavirus_A|China|Homo_sapiens	0.16968	MT382016|Rotavirus_A|India|Bubalus_bubalis	0.18663	LC469496|Rotavirus_A|Indonesia|Homo_sapiens	0.43692	LC374111|Rotavirus_A|Nepal|Homo_sapiens	0.1978	OP717922|Rotavirus_A|Malawi|Homo_sapiens	0.22799	AF173208|Rotavirus_A||	0.20909	ON993132|Rotavirus_A|China|Homo_sapiens	0.11272
LC542707|Rotavirus_A|Japan|Homo_sapiens	0.17113	LC173251|Rotavirus_A|Japan|Homo_sapiens	0.21776	MH697638|Rotavirus_A|China|Sus_scrofa	0.23692	KJ412624|Rotavirus_A|Paraguay|Homo_sapiens	0.16968	MT382015|Rotavirus_A|India|Bubalus_bubalis	0.18663	LC784765|Rotavirus_A|Viet_Nam|	0.43692	LC374067|Rotavirus_A|Nepal|Homo_sapiens	0.1978	OP717925|Rotavirus_A|Malawi|Homo_sapiens	0.22799	AF173209|Rotavirus_A||	0.20909	ON993133|Rotavirus_A|China|Homo_sapiens	0.11272
LC542718|Rotavirus_A|Japan|Homo_sapiens	0.17113	LC173261|Rotavirus_A|Japan|Homo_sapiens	0.21776	MH697649|Rotavirus_A|China|Sus_scrofa	0.23692	KJ412681|Rotavirus_A|Paraguay|Homo_sapiens	0.16968	MT382013|Rotavirus_A|India|Bubalus_bubalis	0.18663	LC784842|Rotavirus_A|Viet_Nam|	0.43692	KJ820898|Rotavirus_A|Brazil|Homo_sapiens	0.1978	OP717934|Rotavirus_A|Malawi|Homo_sapiens	0.22799	AF173210|Rotavirus_A||	0.20909	ON993139|Rotavirus_A|China|Homo_sapiens	0.11272
LC477490|Rotavirus_A|Japan|Homo_sapiens	0.17113	LC173262|Rotavirus_A|Japan|Homo_sapiens	0.21776	OQ799733|Rotavirus_A|China|Sus_scrofa	0.23767	KJ412910|Rotavirus_A|Paraguay|Homo_sapiens	0.16968	OK651104|Rotavirus_A|India|Equus_caballus	0.18663	LC784896|Rotavirus_A|Viet_Nam|	0.43692	JF490887|Rotavirus_A|USA|Homo_sapiens	0.1978	OP717944|Rotavirus_A|Malawi|Homo_sapiens	0.22799	MZ955411|Rotavirus_A|Iran|Homo_sapiens	0.20909	ON993148|Rotavirus_A|China|Homo_sapiens	0.11272
ON792005|Rotavirus_A|Malawi|Homo_sapiens	0.17113	LC173272|Rotavirus_A|Japan|Homo_sapiens	0.21776	OQ799680|Rotavirus_A|China|Sus_scrofa	0.23767	KJ412801|Rotavirus_A|Paraguay|Homo_sapiens	0.16968	KF690130|Rotavirus_A|Australia|Homo_sapiens	0.18663	LC784776|Rotavirus_A|Viet_Nam|	0.43692	HQ392180|Rotavirus_A|Belgium|Homo_sapiens	0.1978	OP717924|Rotavirus_A|Malawi|Homo_sapiens	0.22799	OR772029|Rotavirus_A|Russia|Homo_sapiens	0.20909	ON993149|Rotavirus_A|China|Homo_sapiens	0.11272
ON792125|Rotavirus_A|Malawi|Homo_sapiens	0.17113	LC173283|Rotavirus_A|Japan|Homo_sapiens	0.21776	MT198749|Rotavirus_A|China|Sus_scrofa	0.23767	KJ412823|Rotavirus_A|Paraguay|Homo_sapiens	0.16968	MT382017|Rotavirus_A|India|Bubalus_bubalis	0.18789	LC784951|Rotavirus_A|Viet_Nam|	0.43692	JF490952|Rotavirus_A|USA|Homo_sapiens	0.1978	OP717935|Rotavirus_A|Malawi|Homo_sapiens	0.22799	KY271794|Rotavirus_A|Russia|Homo_sapiens	0.20909	ON993163|Rotavirus_A|China|Homo_sapiens	0.11272
PP861656|Rotavirus_A|China|Homo_sapiens	0.17113	LC173339|Rotavirus_A|Japan|Homo_sapiens	0.21776	MK597985|Rotavirus_A|China|Homo_sapiens	0.23767	KJ412856|Rotavirus_A|Paraguay|Homo_sapiens	0.16968	KX814921|Rotavirus_A|China|Taphozous_melanopogon	0.18789	LC785039|Rotavirus_A|Viet_Nam|	0.43692	OM037986|Rotavirus_A|China|Homo_sapiens	0.1978	OP717972|Rotavirus_A|Malawi|Homo_sapiens	0.22799	FJ425131|Rotavirus_A|Cameroon|Homo_sapiens	0.20909	ON993177|Rotavirus_A|China|Homo_sapiens	0.11272
PP861658|Rotavirus_A|China|Homo_sapiens	0.17113	LC173347|Rotavirus_A|Japan|Homo_sapiens	0.21776	MK597974|Rotavirus_A|China|Sus_scrofa	0.23767	KJ412886|Rotavirus_A|Paraguay|Homo_sapiens	0.16968	LC433666|Rotavirus_A|Viet_Nam|Homo_sapiens	0.18789	LC785006|Rotavirus_A|Viet_Nam|	0.43692	OM037997|Rotavirus_A|China|Homo_sapiens	0.1978	OP717973|Rotavirus_A|Malawi|Homo_sapiens	0.22799	LC438933|Rotavirus_A|Venezuela|Homo_sapiens	0.20909	ON993183|Rotavirus_A|China|Homo_sapiens	0.11272
LC491466|Rotavirus_A|Viet_Nam|Homo_sapiens	0.17113	LC173349|Rotavirus_A|Japan|Homo_sapiens	0.21776	OQ799668|Rotavirus_A|China|Sus_scrofa	0.23767	KJ875795|Rotavirus_A|Hungary|Canis_lupus_familiaris	0.16968	LC433677|Rotavirus_A|Viet_Nam|Homo_sapiens	0.18789	LC784874|Rotavirus_A|Viet_Nam|	0.43692	OM038030|Rotavirus_A|China|Homo_sapiens	0.1978	OP717974|Rotavirus_A|Malawi|Homo_sapiens	0.22799	FJ947239|Rotavirus_A|USA|Homo_sapiens	0.20909	ON993191|Rotavirus_A|China|Homo_sapiens	0.11272
KC443390|Rotavirus_A|Australia|Homo_sapiens	0.17113	LC173354|Rotavirus_A|Japan|Homo_sapiens	0.21776	OQ799688|Rotavirus_A|China|Sus_scrofa	0.23767	HQ661116|Rotavirus_A|Italy|Homo_sapiens	0.16968	AY740736|Rotavirus_A|Belgium|Homo_sapiens	0.18916	LC785017|Rotavirus_A|Viet_Nam|	0.43692	HQ609569|Rotavirus_A|India|Homo_sapiens	0.1978	OP717938|Rotavirus_A|Malawi|Homo_sapiens	0.22799	FJ947294|Rotavirus_A|USA|Homo_sapiens	0.20909	ON993192|Rotavirus_A|China|Homo_sapiens	0.11272
KC443785|Rotavirus_A|Australia|Homo_sapiens	0.17113	LC173224|Rotavirus_A|Japan|Homo_sapiens	0.21776	OQ504189|Rotavirus_A|China|Sus_scrofa	0.23767	HQ661138|Rotavirus_A|Italy|Canis_lupus_familiaris	0.16968	AY456382|Rotavirus_A|Belgium|Homo_sapiens	0.18916	LC785028|Rotavirus_A|Viet_Nam|	0.43692	LC372909|Rotavirus_A|Nepal|Homo_sapiens	0.1978	MG891990|Rotavirus_A|Mozambique|Homo_sapiens	0.22799	FJ947360|Rotavirus_A|USA|Homo_sapiens	0.20909	ON993197|Rotavirus_A|China|Homo_sapiens	0.11272
MN066793|Rotavirus_A|India|Homo_sapiens	0.17113	LC173232|Rotavirus_A|Japan|Homo_sapiens	0.21776	PQ141629|Rotavirus_A|China|Sus_scrofa	0.23767	LC340023|Rotavirus_A|Japan|Homo_sapiens	0.16968	EU708895|Rotavirus_A|Israel|Homo_sapiens	0.18916	LC784995|Rotavirus_A|Viet_Nam|	0.43692	HQ392114|Rotavirus_A|Belgium|Homo_sapiens	0.1978	OP717891|Rotavirus_A|Malawi|Homo_sapiens	0.22799	FJ947758|Rotavirus_A|USA|Homo_sapiens	0.20909	ON993200|Rotavirus_A|China|Homo_sapiens	0.11272
MN067165|Rotavirus_A|India|Homo_sapiens	0.17113	LC173256|Rotavirus_A|Japan|Homo_sapiens	0.21776	OQ799739|Rotavirus_A|China|Sus_scrofa	0.23767	KF907299|Rotavirus_A|Brazil|Homo_sapiens	0.16968	MG970176|Rotavirus_A|USA|Equus_caballus	0.18916	LC785050|Rotavirus_A|Viet_Nam|	0.43692	HM773751|Rotavirus_A|USA|Homo_sapiens	0.1978	OP717895|Rotavirus_A|Malawi|Homo_sapiens	0.22799	FJ947217|Rotavirus_A|USA|Homo_sapiens	0.20909	ON993203|Rotavirus_A|China|Homo_sapiens	0.11272
MW552546|Rotavirus_A|South_Africa|Homo_sapiens	0.17113	LC173254|Rotavirus_A|Japan|Homo_sapiens	0.21776	MT198750|Rotavirus_A|China|Sus_scrofa	0.23842	PP025571|Rotavirus_A|Brazil|Homo_sapiens	0.16968	MG970192|Rotavirus_A|USA|Equus_caballus	0.18916	LC784918|Rotavirus_A|Viet_Nam|	0.43692	HQ392290|Rotavirus_A|Belgium|Homo_sapiens	0.1978	OP717897|Rotavirus_A|Malawi|Homo_sapiens	0.22799	FJ947228|Rotavirus_A|USA|Homo_sapiens	0.20909	ON993209|Rotavirus_A|China|Homo_sapiens	0.11272
OQ133179|Rotavirus_A|Zambia|Homo_sapiens	0.17113	LC173243|Rotavirus_A|Japan|Homo_sapiens	0.21776	OQ799675|Rotavirus_A|China|Sus_scrofa	0.23842	MN552011|Rotavirus_A|Russia|Homo_sapiens	0.16968	DQ478582|Rotavirus_A|India|Bos_taurus	0.18916	LC784657|Rotavirus_A|Viet_Nam|	0.43692	HM773762|Rotavirus_A|USA|Homo_sapiens	0.1978	OP717900|Rotavirus_A|Malawi|Homo_sapiens	0.22799	FJ947272|Rotavirus_A|USA|Homo_sapiens	0.20909	ON993211|Rotavirus_A|China|Homo_sapiens	0.11272
OQ133181|Rotavirus_A|Zambia|Homo_sapiens	0.17113	LC173234|Rotavirus_A|Japan|Homo_sapiens	0.21776	OQ799667|Rotavirus_A|China|Sus_scrofa	0.23842	KC443668|Rotavirus_A|Australia|Homo_sapiens	0.16968	ON792161|Rotavirus_A|Malawi|Homo_sapiens	0.18916	LC784637|Rotavirus_A|Viet_Nam|	0.43692	LC372898|Rotavirus_A|Nepal|Homo_sapiens	0.1978	OP717902|Rotavirus_A|Malawi|Homo_sapiens	0.22799	FJ947393|Rotavirus_A|USA|Homo_sapiens	0.20909	ON993212|Rotavirus_A|China|Homo_sapiens	0.11272
OQ133180|Rotavirus_A|Zambia|Homo_sapiens	0.17113	LC173284|Rotavirus_A|Japan|Homo_sapiens	0.21776	OQ326590|Rotavirus_A|USA|Sus_scrofa	0.23842	KC443404|Rotavirus_A|Australia|Homo_sapiens	0.16968	EU708588|Rotavirus_A|China|Homo_sapiens	0.18916	LC514498|Rotavirus_A|Thailand|Homo_sapiens	0.43692	LC372920|Rotavirus_A|Nepal|Homo_sapiens	0.1978	OP717901|Rotavirus_A|Malawi|Homo_sapiens	0.22799	FJ947426|Rotavirus_A|USA|Homo_sapiens	0.20909	ON993215|Rotavirus_A|China|Homo_sapiens	0.11272
OQ133187|Rotavirus_A|Zambia|Homo_sapiens	0.17113	LC173235|Rotavirus_A|Japan|Homo_sapiens	0.21776	OQ326591|Rotavirus_A|USA|Sus_scrofa	0.23842	PP848586|Rotavirus_A|Mozambique|Homo_sapiens	0.16968	AF528201|Rotavirus_A||	0.19042	MH513957|Rotavirus_A|Brazil|Homo_sapiens	0.43692	MH169399|Rotavirus_A|USA|Homo_sapiens	0.1978	OP717898|Rotavirus_A|Malawi|Homo_sapiens	0.22799	PP215790|Rotavirus_A|Brazil|Homo_sapiens	0.20909	MW383999|Rotavirus_A|China|Homo_sapiens	0.11272
OP717227|Rotavirus_A|Malawi|Homo_sapiens	0.17113	LC173244|Rotavirus_A|Japan|Homo_sapiens	0.21776	OM366095|Rotavirus_A|USA|Sus_scrofa	0.23842	PP848593|Rotavirus_A|Mozambique|Homo_sapiens	0.16968	L21666|Rotavirus_A||	0.19042	LC784831|Rotavirus_A|Viet_Nam|	0.43692	MH169401|Rotavirus_A|USA|Homo_sapiens	0.1978	OP717905|Rotavirus_A|Malawi|Homo_sapiens	0.22799	PP215814|Rotavirus_A|Brazil|Homo_sapiens	0.20909	MW384010|Rotavirus_A|China|Homo_sapiens	0.11272
OP717232|Rotavirus_A|Malawi|Homo_sapiens	0.17113	LC173219|Rotavirus_A|Japan|Homo_sapiens	0.21776	OQ799714|Rotavirus_A|China|Sus_scrofa	0.23916	PP848595|Rotavirus_A|Mozambique|Homo_sapiens	0.16968	EU708917|Rotavirus_A|USA|Canis_lupus_familiaris	0.19042	LC227877|Rotavirus_A|India|Homo_sapiens	0.43692	MH169402|Rotavirus_A|USA|Homo_sapiens	0.1978	OP717906|Rotavirus_A|Malawi|Homo_sapiens	0.22799	OR683344|Rotavirus_A|China|Sus_scrofa	0.20909	MW384043|Rotavirus_A|China|Homo_sapiens	0.11272
OP717245|Rotavirus_A|Malawi|Homo_sapiens	0.17113	LC173222|Rotavirus_A|Japan|Homo_sapiens	0.21776	KM820718|Rotavirus_A|Belgium|Sus_scrofa	0.23916	MH170026|Rotavirus_A|Pakistan|Homo_sapiens	0.16968	EU708939|Rotavirus_A|USA|Canis_lupus_familiaris	0.19042	LC227878|Rotavirus_A|India|Homo_sapiens	0.43692	KJ918911|Rotavirus_A|Hungary|Homo_sapiens	0.1978	OP717907|Rotavirus_A|Malawi|Homo_sapiens	0.22799	LC569900|Rotavirus_A|Thailand|Homo_sapiens	0.20909	MW384054|Rotavirus_A|China|Homo_sapiens	0.11272
OP717246|Rotavirus_A|Malawi|Homo_sapiens	0.17113	LC173237|Rotavirus_A|Japan|Homo_sapiens	0.21776	PP669366|Rotavirus_A|South_Africa|Sus_scrofa	0.23916	ON791858|Rotavirus_A|Malawi|Homo_sapiens	0.16968	MT364829|Rotavirus_A|Thailand|Canis_lupus_familiaris	0.19042	LC227886|Rotavirus_A|India|Homo_sapiens	0.43692	HQ343359|Rotavirus_A|Australia|Homo_sapiens	0.1978	OP717911|Rotavirus_A|Malawi|Homo_sapiens	0.22799	LC095930|Rotavirus_A|Viet_Nam|Homo_sapiens	0.20909	MW384065|Rotavirus_A|China|Homo_sapiens	0.11272
OP717253|Rotavirus_A|Malawi|Homo_sapiens	0.17113	LC173231|Rotavirus_A|Japan|Homo_sapiens	0.21776	OQ326592|Rotavirus_A|USA|Sus_scrofa	0.23916	ON791891|Rotavirus_A|Malawi|Homo_sapiens	0.16968	MT364840|Rotavirus_A|Thailand|Canis_lupus_familiaris	0.19042	LC227883|Rotavirus_A|India|Homo_sapiens	0.43692	HQ343360|Rotavirus_A|Australia|Homo_sapiens	0.1978	OP717912|Rotavirus_A|Malawi|Homo_sapiens	0.22799	MK228059|Rotavirus_A|Taiwan|Sus_scrofa	0.20909	MW384098|Rotavirus_A|China|Homo_sapiens	0.11272
OP717256|Rotavirus_A|Malawi|Homo_sapiens	0.17113	LC173242|Rotavirus_A|Japan|Homo_sapiens	0.21776	MW575220|Rotavirus_A|China|Sus_scrofa	0.23916	ON792029|Rotavirus_A|Malawi|Homo_sapiens	0.16968	MT364851|Rotavirus_A|Thailand|Canis_lupus_familiaris	0.19042	LC227887|Rotavirus_A|India|Homo_sapiens	0.43692	HQ343383|Rotavirus_A|Australia|Homo_sapiens	0.1978	OP717913|Rotavirus_A|Malawi|Homo_sapiens	0.22799	MK228058|Rotavirus_A|Taiwan|Sus_scrofa	0.20909	MW384186|Rotavirus_A|China|Homo_sapiens	0.11272
OP717257|Rotavirus_A|Malawi|Homo_sapiens	0.17113	LC173250|Rotavirus_A|Japan|Homo_sapiens	0.21776	PQ133251|Rotavirus_A|China|Sus_scrofa	0.23916	ON792062|Rotavirus_A|Malawi|Homo_sapiens	0.16968	MG970175|Rotavirus_A|USA|Equus_caballus	0.19042	HQ657133|Rotavirus_A|Malawi|Homo_sapiens	0.43692	AB938291|Rotavirus_A|Malawi|	0.1978	OP717915|Rotavirus_A|Malawi|Homo_sapiens	0.22799	MK228078|Rotavirus_A|Taiwan|Sus_scrofa	0.20909	MW384208|Rotavirus_A|China|Homo_sapiens	0.11272
OP717258|Rotavirus_A|Malawi|Homo_sapiens	0.17113	LC173255|Rotavirus_A|Japan|Homo_sapiens	0.21776	KX420942|Rotavirus_A|Saudi_Arabia|Eidolon_helvum	0.23916	ON792084|Rotavirus_A|Malawi|Homo_sapiens	0.16968	AY750925|Rotavirus_A||	0.19042	AB753077|Rotavirus_A|Malawi|	0.43692	LC439275|Rotavirus_A|Ghana|Homo_sapiens	0.1978	OP717917|Rotavirus_A|Malawi|Homo_sapiens	0.22799	LC095886|Rotavirus_A|Viet_Nam|Homo_sapiens	0.20909	MW384219|Rotavirus_A|China|Homo_sapiens	0.11272
OP717261|Rotavirus_A|Malawi|Homo_sapiens	0.17113	LC173265|Rotavirus_A|Japan|Homo_sapiens	0.21776	MF462324|Rotavirus_A|China|Sus_scrofa	0.23991	ON792073|Rotavirus_A|Malawi|Homo_sapiens	0.16968	JQ423907|Rotavirus_A|China|Leporidae	0.19042	LC514509|Rotavirus_A|Thailand|Homo_sapiens	0.43692	MZ209037|Rotavirus_A|Colombia|Homo_sapiens	0.1978	OP717921|Rotavirus_A|Malawi|Homo_sapiens	0.22799	LC600818|Rotavirus_A|Kenya|Homo_sapiens	0.20909	MW384252|Rotavirus_A|China|Homo_sapiens	0.11272
OP717265|Rotavirus_A|Malawi|Homo_sapiens	0.17113	LC173334|Rotavirus_A|Japan|Homo_sapiens	0.21776	OQ799727|Rotavirus_A|China|Sus_scrofa	0.23991	ON791880|Rotavirus_A|Malawi|Homo_sapiens	0.16968	ON792151|Rotavirus_A|Malawi|Homo_sapiens	0.19042	KC834696|Rotavirus_A|Australia|Homo_sapiens	0.43692	LC581226|Rotavirus_A|Indonesia|Homo_sapiens	0.1978	OP717955|Rotavirus_A|Malawi|Homo_sapiens	0.22799	GU199490|Rotavirus_A|USA|Sus_scrofa	0.20909	MN106184|Rotavirus_A|China|Homo_sapiens	0.11272
OP717268|Rotavirus_A|Malawi|Homo_sapiens	0.17113	LC173351|Rotavirus_A|Japan|Homo_sapiens	0.21776	OQ799729|Rotavirus_A|China|Sus_scrofa	0.23991	ON791945|Rotavirus_A|Malawi|Homo_sapiens	0.16968	JX088008|Rotavirus_A|Russia|Homo_sapiens	0.19042	KR705174|Rotavirus_A|Belgium|Homo_sapiens	0.43692	LC581228|Rotavirus_A|Indonesia|Homo_sapiens	0.1978	OP717908|Rotavirus_A|Malawi|Homo_sapiens	0.22799	MT025902|Rotavirus_A|USA|Sus_scrofa	0.20909	MN106185|Rotavirus_A|China|Homo_sapiens	0.11272
OP717269|Rotavirus_A|Malawi|Homo_sapiens	0.17113	LC173259|Rotavirus_A|Japan|Homo_sapiens	0.21776	OQ799725|Rotavirus_A|China|Sus_scrofa	0.23991	ON791912|Rotavirus_A|Malawi|Homo_sapiens	0.16968	MN203555|Rotavirus_A|Slovakia|Sus_scrofa_domesticus	0.19042	KR701624|Rotavirus_A|USA|	0.43692	LC581229|Rotavirus_A|Indonesia|Homo_sapiens	0.1978	OP717920|Rotavirus_A|Malawi|Homo_sapiens	0.22799	MT025903|Rotavirus_A|USA|Sus_scrofa	0.20909	MN106186|Rotavirus_A|China|Homo_sapiens	0.11272
MZ027438|Rotavirus_A|Zambia|Homo_sapiens	0.17113	LC173220|Rotavirus_A|Japan|Homo_sapiens	0.21776	OM366088|Rotavirus_A|USA|Sus_scrofa	0.23991	ON791987|Rotavirus_A|Malawi|Homo_sapiens	0.16968	PP053628|Rotavirus_A|China|Sus_scrofa	0.19042	KF716386|Rotavirus_A|USA|Homo_sapiens	0.43692	LC581227|Rotavirus_A|Indonesia|Homo_sapiens	0.1978	OP717904|Rotavirus_A|Malawi|Homo_sapiens	0.22799	MT025880|Rotavirus_A|USA|Homo_sapiens	0.20909	PP862152|Rotavirus_A|China|Homo_sapiens	0.11272
MN066890|Rotavirus_A|India|Homo_sapiens	0.17113	LC173236|Rotavirus_A|Japan|Homo_sapiens	0.21776	OM362094|Rotavirus_A|China|Sus_scrofa	0.23991	ON791997|Rotavirus_A|Malawi|Homo_sapiens	0.16968	EU708906|Rotavirus_A|USA|Homo_sapiens	0.19168	PP861823|Rotavirus_A|China|Homo_sapiens	0.43692	OQ398204|Rotavirus_A|Mozambique|Homo_sapiens	0.1978	OP717916|Rotavirus_A|Malawi|Homo_sapiens	0.22799	AF144799|Rotavirus_A||	0.20909	MZ407277|Rotavirus_A|China|Homo_sapiens	0.11272
MN067028|Rotavirus_A|India|Homo_sapiens	0.17113	LC173384|Rotavirus_A|Japan|Homo_sapiens	0.21776	OQ799690|Rotavirus_A|China|Sus_scrofa	0.23991	ON792040|Rotavirus_A|Malawi|Homo_sapiens	0.16968	MW254145|Rotavirus_A|China|Homo_sapiens	0.19168	OR772008|Rotavirus_A|Russia|Homo_sapiens	0.43692	LC213881|Rotavirus_A|Japan|Homo_sapiens	0.1978	OP717936|Rotavirus_A|Malawi|Homo_sapiens	0.22799	PP848692|Rotavirus_A|Mozambique|Homo_sapiens	0.20909	MZ407431|Rotavirus_A|China|Homo_sapiens	0.11272
MN067092|Rotavirus_A|India|Homo_sapiens	0.17113	AB975739|Rotavirus_A|Japan|Homo_sapiens	0.21776	OQ799745|Rotavirus_A|China|Sus_scrofa	0.23991	ON792128|Rotavirus_A|Malawi|Homo_sapiens	0.16968	MG970195|Rotavirus_A|USA|Equus_caballus	0.19168	LC406825|Rotavirus_A|Kenya|Homo_sapiens	0.43692	KC155678|Rotavirus_A|Russia|Homo_sapiens	0.1978	OP717918|Rotavirus_A|Malawi|Homo_sapiens	0.22799	PP848693|Rotavirus_A|Mozambique|Homo_sapiens	0.20909	ON993171|Rotavirus_A|China|Homo_sapiens	0.11272
MW552293|Rotavirus_A|South_Africa|Homo_sapiens	0.17113	AB975743|Rotavirus_A|Japan|Homo_sapiens	0.21776	OM982715|Rotavirus_A|Switzerland|Sus_scrofa	0.23991	ON792051|Rotavirus_A|Malawi|Homo_sapiens	0.16968	MG970193|Rotavirus_A|USA|Equus_caballus	0.19168	OQ201481|Rotavirus_A|Rwanda|Homo_sapiens	0.43692	MN223985|Rotavirus_A|Russia|Homo_sapiens	0.1978	KC178742|Rotavirus_A|Italy|Homo_sapiens	0.22799	PP848694|Rotavirus_A|Mozambique|Homo_sapiens	0.20909	ON993174|Rotavirus_A|China|Homo_sapiens	0.11272
MW552315|Rotavirus_A|South_Africa|Homo_sapiens	0.17113	AB975737|Rotavirus_A|Japan|Homo_sapiens	0.21776	OM982727|Rotavirus_A|Switzerland|Sus_scrofa	0.23991	ON792106|Rotavirus_A|Malawi|Homo_sapiens	0.16968	LC460221|Rotavirus_A|Japan|Equus_caballus	0.19168	KM660093|Rotavirus_A|Cameroon|Homo_sapiens	0.43692	OR772017|Rotavirus_A|Russia|Homo_sapiens	0.1978	KC178741|Rotavirus_A|Italy|Homo_sapiens	0.22799	PP848695|Rotavirus_A|Mozambique|Homo_sapiens	0.20909	ON993181|Rotavirus_A|China|Homo_sapiens	0.11272
MW552326|Rotavirus_A|South_Africa|Homo_sapiens	0.17113	AB975736|Rotavirus_A|Japan|Homo_sapiens	0.21776	MH238290|Rotavirus_A|Spain|Sus_scrofa	0.23991	ON792095|Rotavirus_A|Malawi|Homo_sapiens	0.16968	LC467823|Rotavirus_A|Japan|Equus_caballus	0.19168	KX655479|Rotavirus_A|Uganda|Homo_sapiens	0.43692	KJ918895|Rotavirus_A|Hungary|Homo_sapiens	0.1978	KU356648|Rotavirus_A|Bangladesh|Homo_sapiens	0.22799	OP718083|Rotavirus_A|Malawi|Homo_sapiens	0.20909	MW384241|Rotavirus_A|China|Homo_sapiens	0.11272
MW552480|Rotavirus_A|South_Africa|Homo_sapiens	0.17113	AB975740|Rotavirus_A|Japan|Homo_sapiens	0.21776	KU243629|Rotavirus_A|China|Homo_sapiens	0.23991	ON792117|Rotavirus_A|Malawi|Homo_sapiens	0.16968	LC467834|Rotavirus_A|Japan|Equus_caballus	0.19168	OP950162|Rotavirus_A|Bangladesh|Homo_sapiens	0.43692	KJ918936|Rotavirus_A|Hungary|Homo_sapiens	0.1978	KU356582|Rotavirus_A|Bangladesh|Homo_sapiens	0.22799	ON791874|Rotavirus_A|Malawi|Homo_sapiens	0.20909	ON993213|Rotavirus_A|China|Homo_sapiens	0.11272
MW552579|Rotavirus_A|South_Africa|Homo_sapiens	0.17113	AB975745|Rotavirus_A|Japan|Homo_sapiens	0.21776	OQ504195|Rotavirus_A|China|Sus_scrofa	0.24066	ON792138|Rotavirus_A|Malawi|Homo_sapiens	0.16968	FJ947746|Rotavirus_A|USA|Homo_sapiens	0.19168	LC002000|Rotavirus_A|Japan|Homo_sapiens	0.43692	HQ343342|Rotavirus_A|Australia|Homo_sapiens	0.1978	KU356593|Rotavirus_A|Bangladesh|Homo_sapiens	0.22799	ON791907|Rotavirus_A|Malawi|Homo_sapiens	0.20909	ON993119|Rotavirus_A|China|Homo_sapiens	0.11272
MW552689|Rotavirus_A|South_Africa|Homo_sapiens	0.17113	AB975738|Rotavirus_A|Japan|Homo_sapiens	0.21776	OQ799700|Rotavirus_A|China|Sus_scrofa	0.24066	ON792008|Rotavirus_A|Malawi|Homo_sapiens	0.16968	FJ435206|Rotavirus_A|Russia|	0.19168	LC002003|Rotavirus_A|Japan|Homo_sapiens	0.43692	HQ343348|Rotavirus_A|Australia|Homo_sapiens	0.1978	DQ146690|Rotavirus_A|Bangladesh|Homo_sapiens	0.22799	ON792013|Rotavirus_A|Malawi|Homo_sapiens	0.20909	ON993123|Rotavirus_A|China|Homo_sapiens	0.11272
MW552128|Rotavirus_A|South_Africa|Homo_sapiens	0.17113	AB975741|Rotavirus_A|Japan|Homo_sapiens	0.21776	OQ799738|Rotavirus_A|China|Sus_scrofa	0.24066	MH170024|Rotavirus_A|Pakistan|Homo_sapiens	0.16968	OR232954|Rotavirus_A|China|Sus_scrofa	0.19168	D38151|Rotavirus_A||	0.43692	KJ918923|Rotavirus_A|Hungary|Homo_sapiens	0.1978	KU248402|Rotavirus_A|Bangladesh|Homo_sapiens	0.22799	ON792023|Rotavirus_A|Malawi|Homo_sapiens	0.20909	ON993125|Rotavirus_A|China|Homo_sapiens	0.11272
MW552931|Rotavirus_A|South_Africa|Homo_sapiens	0.17113	AB975744|Rotavirus_A|Japan|Homo_sapiens	0.21776	OQ799697|Rotavirus_A|China|Sus_scrofa	0.24066	ON792018|Rotavirus_A|Malawi|Homo_sapiens	0.16968	OR948027|Rotavirus_A|China|Sus_scrofa	0.19168	MT234346|Rotavirus_A|South_Africa|Syncerus_caffer	0.43692	JN258376|Rotavirus_A|USA|Homo_sapiens	0.1978	AF506019|Rotavirus_A|India|	0.22799	ON792034|Rotavirus_A|Malawi|Homo_sapiens	0.20909	ON993128|Rotavirus_A|China|Homo_sapiens	0.11272
MW553030|Rotavirus_A|South_Africa|Homo_sapiens	0.17113	LC462856|Rotavirus_A|Japan|Homo_sapiens	0.21776	PP669436|Rotavirus_A|South_Africa|Sus_scrofa	0.24066	OP717560|Rotavirus_A|Malawi|Homo_sapiens	0.16968	OM450949|Rotavirus_A|China|Oryctolagus_cuniculus	0.19294	LC133564|Rotavirus_A|Japan|Bos_taurus	0.43692	JF490710|Rotavirus_A|USA|Homo_sapiens	0.1978	KR701626|Rotavirus_A|USA|	0.22799	ON792056|Rotavirus_A|Malawi|Homo_sapiens	0.20909	ON993129|Rotavirus_A|China|Homo_sapiens	0.11272
MW552997|Rotavirus_A|South_Africa|Homo_sapiens	0.17113	LC541932|Rotavirus_A|Japan|Homo_sapiens	0.21776	PP669413|Rotavirus_A|South_Africa|Sus_scrofa	0.24066	MH060092|Rotavirus_A|Thailand|Homo_sapiens	0.16968	OM450939|Rotavirus_A|China|Oryctolagus_cuniculus	0.19294	MW292235|Rotavirus_A|Japan|Homo_sapiens	0.43692	OR683331|Rotavirus_A|China|Sus_scrofa	0.1978	MT674503|Rotavirus_A|Brazil|Homo_sapiens	0.22799	ON792067|Rotavirus_A|Malawi|Homo_sapiens	0.20909	ON993130|Rotavirus_A|China|Homo_sapiens	0.11272
MW553008|Rotavirus_A|South_Africa|Homo_sapiens	0.17113	LC228317|Rotavirus_A|Japan|Homo_sapiens	0.21776	OQ799715|Rotavirus_A|China|Sus_scrofa	0.24141	MH060122|Rotavirus_A|Thailand|Homo_sapiens	0.16968	AF528203|Rotavirus_A||	0.19294	FJ347117|Rotavirus_A|Argentina|Bos_taurus	0.43692	OR127195|Rotavirus_A|China|Sus_scrofa	0.1978	JX965151|Rotavirus_A|Australia|Homo_sapiens	0.22799	ON792078|Rotavirus_A|Malawi|Homo_sapiens	0.20909	ON993134|Rotavirus_A|China|Homo_sapiens	0.11272
MW552645|Rotavirus_A|South_Africa|Homo_sapiens	0.17113	LC228328|Rotavirus_A|Japan|Homo_sapiens	0.21776	OQ799709|Rotavirus_A|China|Sus_scrofa	0.24141	MT723910|Rotavirus_A|Japan|Homo_sapiens	0.16968	HQ661139|Rotavirus_A|Italy|Canis_lupus_familiaris	0.19294	KT694956|Rotavirus_A|USA|Homo_sapiens	0.4375	HM348723|Rotavirus_A|India|Homo_sapiens	0.1978	AB938293|Rotavirus_A|Malawi|	0.22799	ON792089|Rotavirus_A|Malawi|Homo_sapiens	0.20909	ON993136|Rotavirus_A|China|Homo_sapiens	0.11272
ON737313|Rotavirus_A|USA|Homo_sapiens	0.17113	MF044155|Rotavirus_A|Taiwan|Homo_sapiens	0.21776	OQ799692|Rotavirus_A|China|Sus_scrofa	0.24141	LC169922|Rotavirus_A|Thailand|Homo_sapiens	0.16968	EU708928|Rotavirus_A|USA|Canis_lupus_familiaris	0.19294	HM773737|Rotavirus_A|USA|Homo_sapiens	0.43825	JQ423898|Rotavirus_A|China|Leporidae	0.1978	KJ721756|Rotavirus_A|Brazil|Homo_sapiens	0.22799	ON792100|Rotavirus_A|Malawi|Homo_sapiens	0.20909	ON993138|Rotavirus_A|China|Homo_sapiens	0.11272
OP677640|Rotavirus_A|Kenya|Homo_sapiens	0.17113	LC469465|Rotavirus_A|Indonesia|Homo_sapiens	0.21776	MT198753|Rotavirus_A|China|Sus_scrofa	0.24141	LC169966|Rotavirus_A|Thailand|Homo_sapiens	0.16968	MT364862|Rotavirus_A|Thailand|Canis_lupus_familiaris	0.19294	MT633547|Rotavirus_A|Brazil|Homo_sapiens	0.43825	OP255985|Rotavirus_A|Netherlands|Homo_sapiens	0.1978	KJ870886|Rotavirus_A|Democratic_Republic_of_the_Congo|Homo_sapiens	0.22799	ON792122|Rotavirus_A|Malawi|Homo_sapiens	0.20909	ON993141|Rotavirus_A|China|Homo_sapiens	0.11272
OP677695|Rotavirus_A|Kenya|Homo_sapiens	0.17113	MZ407456|Rotavirus_A|China|Homo_sapiens	0.21776	JF796704|Rotavirus_A|South_Korea|Sus_scrofa	0.24141	LC169955|Rotavirus_A|Thailand|Homo_sapiens	0.16968	MG970194|Rotavirus_A|USA|Equus_caballus	0.19294	MT633552|Rotavirus_A|Brazil|Homo_sapiens	0.43825	LC173587|Rotavirus_A|Japan|Homo_sapiens	0.1978	KJ870897|Rotavirus_A|Democratic_Republic_of_the_Congo|Homo_sapiens	0.22799	ON791885|Rotavirus_A|Malawi|Homo_sapiens	0.20909	ON993142|Rotavirus_A|China|Homo_sapiens	0.11272
MZ096068|Rotavirus_A|Kenya|Homo_sapiens	0.17113	LC784917|Rotavirus_A|Viet_Nam|	0.21776	JF796715|Rotavirus_A|South_Korea|Sus_scrofa	0.24141	OP487411|Rotavirus_A|USA|Homo_sapiens	0.16968	LC467801|Rotavirus_A|Japan|Equus_caballus	0.19294	MT633553|Rotavirus_A|Brazil|Homo_sapiens	0.43825	LC173593|Rotavirus_A|Japan|Homo_sapiens	0.1978	KC178738|Rotavirus_A|Italy|Homo_sapiens	0.22799	ON792111|Rotavirus_A|Malawi|Homo_sapiens	0.20909	ON993143|Rotavirus_A|China|Homo_sapiens	0.11272
MZ096112|Rotavirus_A|Kenya|Homo_sapiens	0.17113	LC784851|Rotavirus_A|Viet_Nam|	0.21776	KU243621|Rotavirus_A|China|Homo_sapiens	0.24141	OP487301|Rotavirus_A|USA|Homo_sapiens	0.16968	LC467812|Rotavirus_A|Japan|Equus_caballus	0.19294	MT633551|Rotavirus_A|Brazil|Homo_sapiens	0.43825	LC173602|Rotavirus_A|Japan|Homo_sapiens	0.1978	KC834690|Rotavirus_A|Australia|Homo_sapiens	0.22799	ON792002|Rotavirus_A|Malawi|Homo_sapiens	0.20909	ON993145|Rotavirus_A|China|Homo_sapiens	0.11272
MZ096916|Rotavirus_A|Kenya|Homo_sapiens	0.17113	LC260266|Rotavirus_A|Indonesia|Homo_sapiens	0.21776	OQ799662|Rotavirus_A|China|Sus_scrofa	0.24215	MT723921|Rotavirus_A|Japan|Homo_sapiens	0.16968	AY750922|Rotavirus_A||	0.19294	MT633554|Rotavirus_A|Brazil|Homo_sapiens	0.43825	LC173604|Rotavirus_A|Japan|Homo_sapiens	0.1978	KC834692|Rotavirus_A|Australia|Homo_sapiens	0.22799	ON791854|Rotavirus_A|Malawi|Homo_sapiens	0.20909	ON993172|Rotavirus_A|China|Homo_sapiens	0.11272
MZ094425|Rotavirus_A|Kenya|Homo_sapiens	0.17113	LC260265|Rotavirus_A|Indonesia|Homo_sapiens	0.21776	MN556677|Rotavirus_A|France|Sus_scrofa	0.24215	LC477429|Rotavirus_A|Japan|Homo_sapiens	0.16968	PP453583|Rotavirus_A|USA|Equus_caballus	0.19294	KT694967|Rotavirus_A|USA|Homo_sapiens	0.43825	LC173605|Rotavirus_A|Japan|Homo_sapiens	0.1978	HQ657168|Rotavirus_A|South_Africa|Homo_sapiens	0.22799	ON791972|Rotavirus_A|Malawi|Homo_sapiens	0.20909	ON993173|Rotavirus_A|China|Homo_sapiens	0.11272
MZ097264|Rotavirus_A|Kenya|Homo_sapiens	0.17113	LC469445|Rotavirus_A|Indonesia|Homo_sapiens	0.21776	OQ799722|Rotavirus_A|China|Sus_scrofa	0.24215	LC477424|Rotavirus_A|Japan|Homo_sapiens	0.16968	MN528093|Rotavirus_A|Gabon|Macronycteris_gigas	0.19294	KT694989|Rotavirus_A|USA|Homo_sapiens	0.43825	LC173597|Rotavirus_A|Japan|Homo_sapiens	0.1978	LC227905|Rotavirus_A|India|Homo_sapiens	0.22799	MT767404|Rotavirus_A|Russia|Homo_sapiens	0.20909	ON993175|Rotavirus_A|China|Homo_sapiens	0.11272
MZ094414|Rotavirus_A|Kenya|Homo_sapiens	0.17113	LC469446|Rotavirus_A|Indonesia|Homo_sapiens	0.21776	MT198757|Rotavirus_A|China|Sus_scrofa	0.24215	LC784567|Rotavirus_A|Viet_Nam|	0.16968	MN528121|Rotavirus_A|Gabon|Macronycteris_gigas	0.19294	PP585975|Rotavirus_A|Mozambique|Homo_sapiens	0.43825	LC173599|Rotavirus_A|Japan|Homo_sapiens	0.1978	LC227907|Rotavirus_A|India|Homo_sapiens	0.22799	KC178750|Rotavirus_A|Italy|Homo_sapiens	0.20909	ON993187|Rotavirus_A|China|Homo_sapiens	0.11272
MZ094371|Rotavirus_A|Kenya|Homo_sapiens	0.17113	LC260264|Rotavirus_A|Indonesia|Homo_sapiens	0.21776	MT198758|Rotavirus_A|China|Sus_scrofa	0.24215	LC784534|Rotavirus_A|Viet_Nam|	0.16968	FJ947757|Rotavirus_A|USA|Homo_sapiens	0.19294	ON992427|Rotavirus_A|China|Homo_sapiens	0.43825	LC173601|Rotavirus_A|Japan|Homo_sapiens	0.1978	LC227909|Rotavirus_A|India|Homo_sapiens	0.22799	LC174019|Rotavirus_A|Japan|Homo_sapiens	0.20909	ON993195|Rotavirus_A|China|Homo_sapiens	0.11272
MZ094711|Rotavirus_A|Kenya|Homo_sapiens	0.17113	LC260269|Rotavirus_A|Indonesia|Homo_sapiens	0.21776	OQ799681|Rotavirus_A|China|Sus_scrofa	0.24215	LC784512|Rotavirus_A|Viet_Nam|	0.16968	FJ947260|Rotavirus_A|USA|Homo_sapiens	0.19294	ON992489|Rotavirus_A|China|Homo_sapiens	0.43825	LC173588|Rotavirus_A|Japan|Homo_sapiens	0.1978	LC227901|Rotavirus_A|India|Homo_sapiens	0.22799	LC174047|Rotavirus_A|Japan|Homo_sapiens	0.20909	ON993210|Rotavirus_A|China|Homo_sapiens	0.11272
PP848742|Rotavirus_A|Mozambique|Homo_sapiens	0.17113	LC469447|Rotavirus_A|Indonesia|Homo_sapiens	0.21776	MK227935|Rotavirus_A|Taiwan|Sus_scrofa	0.24215	LC784545|Rotavirus_A|Viet_Nam|	0.16968	FJ947282|Rotavirus_A|USA|Homo_sapiens	0.19294	ON992499|Rotavirus_A|China|Homo_sapiens	0.43825	JX682998|Rotavirus_A|Russia|Homo_sapiens	0.1978	LC227902|Rotavirus_A|India|Homo_sapiens	0.22799	AB796457|Rotavirus_A|Japan|Homo_sapiens	0.20909	MW384021|Rotavirus_A|China|Homo_sapiens	0.11272
OP717233|Rotavirus_A|Malawi|Homo_sapiens	0.17113	LC469449|Rotavirus_A|Indonesia|Homo_sapiens	0.21776	KU739949|Rotavirus_A|Taiwan|Sus_scrofa	0.24215	LC784457|Rotavirus_A|Viet_Nam|	0.16968	FJ947348|Rotavirus_A|USA|Homo_sapiens	0.19294	ON992511|Rotavirus_A|China|Homo_sapiens	0.43825	HQ609568|Rotavirus_A|India|Homo_sapiens	0.1978	LC227904|Rotavirus_A|India|Homo_sapiens	0.22799	LC086778|Rotavirus_A|Thailand|Homo_sapiens	0.20909	MW384109|Rotavirus_A|China|Homo_sapiens	0.11272
MZ065810|Rotavirus_A|Benin|Homo_sapiens	0.17113	LC260267|Rotavirus_A|Indonesia|Homo_sapiens	0.21776	OR644647|Rotavirus_A|China|Sus_scrofa	0.24215	LC784479|Rotavirus_A|Viet_Nam|	0.16968	LC438916|Rotavirus_A|Venezuela|Homo_sapiens	0.19294	LC491565|Rotavirus_A|Viet_Nam|Homo_sapiens	0.43825	EU984099|Rotavirus_A|India|Homo_sapiens	0.1978	PP585870|Rotavirus_A|Mozambique|Homo_sapiens	0.22799	PP862064|Rotavirus_A|China|Homo_sapiens	0.20909	ON563325|Rotavirus_A|China|Homo_sapiens	0.11272
ON737725|Rotavirus_A|Ghana|Homo_sapiens	0.17113	KC443268|Rotavirus_A|Australia|Homo_sapiens	0.21776	JF796726|Rotavirus_A|South_Korea|Sus_scrofa	0.24215	LC784600|Rotavirus_A|Viet_Nam|	0.16968	LC438915|Rotavirus_A|Venezuela|Homo_sapiens	0.19294	PP861856|Rotavirus_A|China|Homo_sapiens	0.43825	KJ918876|Rotavirus_A|Hungary|Homo_sapiens	0.1978	LC260307|Rotavirus_A|Indonesia|Homo_sapiens	0.22799	OP901813|Rotavirus_A|China|Homo_sapiens	0.20909	MW384076|Rotavirus_A|China|Homo_sapiens	0.11272
ON737736|Rotavirus_A|Ghana|Homo_sapiens	0.17113	KC443556|Rotavirus_A|Australia|Homo_sapiens	0.21776	OM982760|Rotavirus_A|Switzerland|Sus_scrofa	0.24215	LC386069|Rotavirus_A|Japan|Homo_sapiens	0.16968	KR262157|Rotavirus_A|South_Korea|Homo_sapiens	0.19294	MW384105|Rotavirus_A|China|Homo_sapiens	0.43825	KJ918878|Rotavirus_A|Hungary|Homo_sapiens	0.1978	KX632262|Rotavirus_A|Uganda|Homo_sapiens	0.22799	LC668454|Rotavirus_A|Japan|Homo_sapiens	0.20909	ON993204|Rotavirus_A|China|Homo_sapiens	0.11272
ON737769|Rotavirus_A|Ghana|Homo_sapiens	0.17113	KC443622|Rotavirus_A|Australia|Homo_sapiens	0.21776	OM982773|Rotavirus_A|Switzerland|Sus_scrofa	0.24215	OP263660|Rotavirus_A|Brazil|Homo_sapiens	0.16968	MZ097279|Rotavirus_A|Kenya|Homo_sapiens	0.19294	MW384237|Rotavirus_A|China|Homo_sapiens	0.43825	KJ918880|Rotavirus_A|Hungary|Homo_sapiens	0.1978	KX655481|Rotavirus_A|Uganda|Homo_sapiens	0.22799	LC477642|Rotavirus_A|Japan|Homo_sapiens	0.20909	ON993170|Rotavirus_A|China|Homo_sapiens	0.11272
LC105581|Rotavirus_A|Ghana|Homo_sapiens	0.17113	KP752781|Rotavirus_A|Zambia|Homo_sapiens	0.21776	OQ440212|Rotavirus_A|Croatia|Sus_scrofa	0.24215	LC102886|Rotavirus_A|Japan|Homo_sapiens	0.16968	AB526247|Rotavirus_A|Japan|	0.19294	LC668462|Rotavirus_A|Japan|Homo_sapiens	0.43825	KJ918882|Rotavirus_A|Hungary|Homo_sapiens	0.1978	KX632339|Rotavirus_A|Uganda|Homo_sapiens	0.22799	LC668558|Rotavirus_A|Japan|Homo_sapiens	0.20909	PP862149|Rotavirus_A|China|Homo_sapiens	0.11272
LC105592|Rotavirus_A|Ghana|Homo_sapiens	0.17113	KC443213|Rotavirus_A|Australia|Homo_sapiens	0.21776	OR683314|Rotavirus_A|China|Sus_scrofa	0.2429	LC102897|Rotavirus_A|Japan|Homo_sapiens	0.16968	LC568874|Rotavirus_A|Japan|Homo_sapiens	0.19294	ON992437|Rotavirus_A|China|Homo_sapiens	0.43825	KJ918893|Rotavirus_A|Hungary|Homo_sapiens	0.1978	KX632284|Rotavirus_A|Uganda|Homo_sapiens	0.22799	LC477629|Rotavirus_A|Japan|Homo_sapiens	0.20909	PP862175|Rotavirus_A|China|Homo_sapiens	0.11272
MZ065876|Rotavirus_A|Benin|Homo_sapiens	0.17113	KC443380|Rotavirus_A|Australia|Homo_sapiens	0.21776	OQ799736|Rotavirus_A|China|Sus_scrofa	0.2429	LC102919|Rotavirus_A|Japan|Homo_sapiens	0.16968	KJ412858|Rotavirus_A|Paraguay|Homo_sapiens	0.19294	ON992481|Rotavirus_A|China|Homo_sapiens	0.43825	KJ918897|Rotavirus_A|Hungary|Homo_sapiens	0.1978	LC469545|Rotavirus_A|Indonesia|Homo_sapiens	0.22799	MZ165407|Rotavirus_A|China|Homo_sapiens	0.20909	OR475416|Rotavirus_A|China|Homo_sapiens	0.11272
MZ065964|Rotavirus_A|Benin|Homo_sapiens	0.17113	MZ093795|Rotavirus_A|Kenya|Homo_sapiens	0.21776	MH238288|Rotavirus_A|Spain|Sus_scrofa	0.2429	LC102930|Rotavirus_A|Japan|Homo_sapiens	0.16968	DQ205229|Rotavirus_A|Italy|	0.1942	ON992456|Rotavirus_A|China|Homo_sapiens	0.43825	KJ918901|Rotavirus_A|Hungary|Homo_sapiens	0.1978	LC105541|Rotavirus_A|Ghana|Homo_sapiens	0.22799	MZ165408|Rotavirus_A|China|Homo_sapiens	0.20909	ON993216|Rotavirus_A|China|Homo_sapiens	0.11272
MZ065887|Rotavirus_A|Benin|Homo_sapiens	0.17113	KJ919542|Rotavirus_A|Hungary|Homo_sapiens	0.21776	AB573648|Rotavirus_A|Japan|Sus_scrofa	0.2429	LC102941|Rotavirus_A|Japan|Homo_sapiens	0.16968	AF528204|Rotavirus_A||	0.1942	ON992458|Rotavirus_A|China|Homo_sapiens	0.43825	KJ918907|Rotavirus_A|Hungary|Homo_sapiens	0.1978	LC105552|Rotavirus_A|Ghana|Homo_sapiens	0.22799	MZ165409|Rotavirus_A|China|Homo_sapiens	0.20909	PP862184|Rotavirus_A|China|Homo_sapiens	0.11272
ON737203|Rotavirus_A|USA|Homo_sapiens	0.17113	MZ097254|Rotavirus_A|Kenya|Homo_sapiens	0.21776	OQ440225|Rotavirus_A|Croatia|Sus_scrofa	0.2429	LC102974|Rotavirus_A|Japan|Homo_sapiens	0.16968	MT364873|Rotavirus_A|Thailand|Canis_lupus_familiaris	0.1942	ON992475|Rotavirus_A|China|Homo_sapiens	0.43825	KJ918916|Rotavirus_A|Hungary|Homo_sapiens	0.1978	LC026111|Rotavirus_A|Ghana|Homo_sapiens	0.22799	MZ165410|Rotavirus_A|China|Homo_sapiens	0.20909	MW384197|Rotavirus_A|China|Homo_sapiens	0.11272
KP752661|Rotavirus_A|Mauritius|Homo_sapiens	0.17113	MZ093784|Rotavirus_A|Kenya|Homo_sapiens	0.21776	OR683281|Rotavirus_A|China|Sus_scrofa	0.24365	LC102996|Rotavirus_A|Japan|Homo_sapiens	0.16968	OM450983|Rotavirus_A|China|Nyctereutes_procyonoides	0.1942	ON992457|Rotavirus_A|China|Homo_sapiens	0.43825	KJ918929|Rotavirus_A|Hungary|Homo_sapiens	0.1978	MW275254|Rotavirus_A|Australia|Homo_sapiens	0.22799	MZ165411|Rotavirus_A|China|Homo_sapiens	0.20909	ON993146|Rotavirus_A|China|Homo_sapiens	0.11272
KP753236|Rotavirus_A|Mauritius|Homo_sapiens	0.17113	MZ093773|Rotavirus_A|Kenya|Homo_sapiens	0.21776	OR683292|Rotavirus_A|China|Sus_scrofa	0.24365	LC103029|Rotavirus_A|Japan|Homo_sapiens	0.16968	OR501114|Rotavirus_A|Thailand|Canis_lupus_familiaris	0.1942	ON992494|Rotavirus_A|China|Homo_sapiens	0.43825	KJ918930|Rotavirus_A|Hungary|Homo_sapiens	0.1978	LC066188|Rotavirus_A|Viet_Nam|Homo_sapiens	0.22799	MZ165412|Rotavirus_A|China|Homo_sapiens	0.20909	ON993147|Rotavirus_A|China|Homo_sapiens	0.11272
KJ753651|Rotavirus_A|Mauritius|Homo_sapiens	0.17113	KJ919604|Rotavirus_A|Hungary|Homo_sapiens	0.21776	OR683303|Rotavirus_A|China|Sus_scrofa	0.24365	LC102952|Rotavirus_A|Japan|Homo_sapiens	0.16968	OR501116|Rotavirus_A|Thailand|Canis_lupus_familiaris	0.1942	ON992455|Rotavirus_A|China|Homo_sapiens	0.43825	KJ918935|Rotavirus_A|Hungary|Homo_sapiens	0.1978	JX307626|Rotavirus_A|India|Homo_sapiens	0.22799	MZ165418|Rotavirus_A|China|Sus_scrofa	0.20909	ON993152|Rotavirus_A|China|Homo_sapiens	0.11272
KP752802|Rotavirus_A|Mauritius|Homo_sapiens	0.17113	MW552767|Rotavirus_A|South_Africa|Homo_sapiens	0.21776	OR683347|Rotavirus_A|China|Sus_scrofa	0.24365	LC174965|Rotavirus_A|Viet_Nam|Homo_sapiens	0.16968	KT250942|Rotavirus_A|Peru|Vicugna_pacos	0.1942	ON992463|Rotavirus_A|China|Homo_sapiens	0.43825	KJ918938|Rotavirus_A|Hungary|Homo_sapiens	0.1978	LC095885|Rotavirus_A|Viet_Nam|Homo_sapiens	0.22919	MZ165416|Rotavirus_A|China|Homo_sapiens	0.20909	ON993153|Rotavirus_A|China|Homo_sapiens	0.11272
KC579681|Rotavirus_A|USA|Homo_sapiens	0.17113	MW552877|Rotavirus_A|South_Africa|Homo_sapiens	0.21776	OR683325|Rotavirus_A|China|Sus_scrofa	0.24365	LC568989|Rotavirus_A|Japan|Homo_sapiens	0.16968	FJ947205|Rotavirus_A|USA|Homo_sapiens	0.1942	ON992462|Rotavirus_A|China|Homo_sapiens	0.43825	KJ918940|Rotavirus_A|Hungary|Homo_sapiens	0.1978	LC095951|Rotavirus_A|Viet_Nam|Homo_sapiens	0.22919	MZ165417|Rotavirus_A|China|Homo_sapiens	0.20909	ON993165|Rotavirus_A|China|Homo_sapiens	0.11272
KT695017|Rotavirus_A|USA|Homo_sapiens	0.17113	MW552305|Rotavirus_A|South_Africa|Homo_sapiens	0.21776	OQ504193|Rotavirus_A|China|Sus_scrofa	0.24365	LC169944|Rotavirus_A|Thailand|Homo_sapiens	0.16968	FJ947812|Rotavirus_A|USA|Homo_sapiens	0.1942	LC668473|Rotavirus_A|Japan|Homo_sapiens	0.43825	KJ918941|Rotavirus_A|Hungary|Homo_sapiens	0.1978	MG781049|Rotavirus_A|Thailand|Homo_sapiens	0.22919	MZ407298|Rotavirus_A|China|Homo_sapiens	0.20909	PP862146|Rotavirus_A|China|Homo_sapiens	0.11272
KC579532|Rotavirus_A|USA|Homo_sapiens	0.17113	MW552624|Rotavirus_A|South_Africa|Homo_sapiens	0.21776	OQ440209|Rotavirus_A|Croatia|Sus_scrofa	0.24365	MN058739|Rotavirus_A|South_Korea|Homo_sapiens	0.16968	FJ947823|Rotavirus_A|USA|Homo_sapiens	0.1942	MN106157|Rotavirus_A|China|Homo_sapiens	0.43825	KJ918943|Rotavirus_A|Hungary|Homo_sapiens	0.1978	GU937885|Rotavirus_A|Bangladesh|Capra_hircus	0.22919	MZ407320|Rotavirus_A|China|Homo_sapiens	0.20909	MG926757|Rotavirus_A|Mozambique|Homo_sapiens	0.11272
LC389886|Rotavirus_A|Sri_Lanka|Homo_sapiens	0.17113	MW551997|Rotavirus_A|South_Africa|Homo_sapiens	0.21776	MH267274|Rotavirus_A|USA|Sus_scrofa_domesticus	0.24365	MG891964|Rotavirus_A|Mozambique|Homo_sapiens	0.16968	FJ947304|Rotavirus_A|USA|Homo_sapiens	0.1942	PP861826|Rotavirus_A|China|Homo_sapiens	0.43825	KJ918945|Rotavirus_A|Hungary|Homo_sapiens	0.1978	EF554134|Rotavirus_A|Italy|	0.22919	MW384240|Rotavirus_A|China|Homo_sapiens	0.20909	HQ657148|Rotavirus_A|South_Africa|Homo_sapiens	0.11272
MZ097275|Rotavirus_A|Kenya|Homo_sapiens	0.17158	MW552426|Rotavirus_A|South_Africa|Homo_sapiens	0.21776	KU243606|Rotavirus_A|China|Homo_sapiens	0.24365	KC442885|Rotavirus_A|USA|Homo_sapiens	0.16968	FJ947370|Rotavirus_A|USA|Homo_sapiens	0.1942	KX778486|Rotavirus_A|China|Homo_sapiens	0.43825	KJ918950|Rotavirus_A|Hungary|Homo_sapiens	0.1978	LC119112|Rotavirus_A|Nigeria|Bos_taurus	0.22919	LC668555|Rotavirus_A|Japan|Homo_sapiens	0.20909	HQ657159|Rotavirus_A|South_Africa|Homo_sapiens	0.11272
KJ820826|Rotavirus_A|Brazil|Homo_sapiens	0.17158	MW552448|Rotavirus_A|South_Africa|Homo_sapiens	0.21776	OQ504192|Rotavirus_A|China|Sus_scrofa	0.24419	OQ446749|Rotavirus_A|Russia|Homo_sapiens	0.16968	FJ947801|Rotavirus_A|USA|Homo_sapiens	0.1942	LC477535|Rotavirus_A|Japan|Homo_sapiens	0.43825	KJ918952|Rotavirus_A|Hungary|Homo_sapiens	0.1978	LC119101|Rotavirus_A|Nigeria|Homo_sapiens	0.22919	MN106179|Rotavirus_A|China|Homo_sapiens	0.20909	EF560712|Rotavirus_A|Bangladesh|Homo_sapiens	0.11272
KJ820892|Rotavirus_A|Brazil|Homo_sapiens	0.17158	KJ919547|Rotavirus_A|Hungary|Homo_sapiens	0.21776	MK227932|Rotavirus_A|Taiwan|Sus_scrofa	0.24439	PP861507|Rotavirus_A|China|Homo_sapiens	0.16968	FJ947337|Rotavirus_A|USA|Homo_sapiens	0.1942	MZ955394|Rotavirus_A|Iran|Homo_sapiens	0.43825	KJ918956|Rotavirus_A|Hungary|Homo_sapiens	0.1978	DQ146704|Rotavirus_A|Thailand|	0.22919	MN106178|Rotavirus_A|China|Homo_sapiens	0.20909	DQ146659|Rotavirus_A|Bangladesh|Homo_sapiens	0.11272
KJ820904|Rotavirus_A|Brazil|Homo_sapiens	0.17158	KJ919548|Rotavirus_A|Hungary|Homo_sapiens	0.21776	KU739929|Rotavirus_A|Taiwan|Sus_scrofa	0.24439	PP861515|Rotavirus_A|China|Homo_sapiens	0.16968	FJ947513|Rotavirus_A|USA|Homo_sapiens	0.1942	OM037851|Rotavirus_A|China|Homo_sapiens	0.43825	KJ918957|Rotavirus_A|Hungary|Homo_sapiens	0.1978	KU597752|Rotavirus_A|China|Homo_sapiens	0.22919	LC514534|Rotavirus_A|Thailand|Homo_sapiens	0.20909	MH171478|Rotavirus_A|Spain|Homo_sapiens	0.11272
LC542019|Rotavirus_A|Japan|Homo_sapiens	0.17158	KJ919556|Rotavirus_A|Hungary|Homo_sapiens	0.21776	OQ799696|Rotavirus_A|China|Sus_scrofa	0.24439	OR712317|Rotavirus_A|China|Homo_sapiens	0.16968	FJ947944|Rotavirus_A|USA|Homo_sapiens	0.1942	OM037862|Rotavirus_A|China|Homo_sapiens	0.43825	KJ918958|Rotavirus_A|Hungary|Homo_sapiens	0.1978	HQ661142|Rotavirus_A|Italy|Canis_lupus_familiaris	0.22919	LC174048|Rotavirus_A|Japan|Homo_sapiens	0.20909	KM116036|Rotavirus_A|USA|Homo_sapiens	0.11272
LC542129|Rotavirus_A|Japan|Homo_sapiens	0.17158	KJ919574|Rotavirus_A|Hungary|Homo_sapiens	0.21776	MK227937|Rotavirus_A|Taiwan|Sus_scrofa	0.24439	OR712319|Rotavirus_A|China|Homo_sapiens	0.16968	FJ947524|Rotavirus_A|USA|Homo_sapiens	0.1942	PP861866|Rotavirus_A|China|Homo_sapiens	0.43825	KJ918959|Rotavirus_A|Hungary|Homo_sapiens	0.1978	MT670279|Rotavirus_A|Japan|Homo_sapiens	0.22919	LC668465|Rotavirus_A|Japan|Homo_sapiens	0.20909	KM116047|Rotavirus_A|USA|Homo_sapiens	0.11272
LC542107|Rotavirus_A|Japan|Homo_sapiens	0.17158	KJ919576|Rotavirus_A|Hungary|Homo_sapiens	0.21776	KU739939|Rotavirus_A|Taiwan|Sus_scrofa	0.24439	OR712321|Rotavirus_A|China|Homo_sapiens	0.16968	KJ820852|Rotavirus_A|Brazil|Homo_sapiens	0.1942	KX778484|Rotavirus_A|China|Homo_sapiens	0.43825	KJ918960|Rotavirus_A|Hungary|Homo_sapiens	0.1978	MF044161|Rotavirus_A|Taiwan|Homo_sapiens	0.22919	LC668476|Rotavirus_A|Japan|Homo_sapiens	0.20909	KM116058|Rotavirus_A|USA|Homo_sapiens	0.11272
LC542030|Rotavirus_A|Japan|Homo_sapiens	0.17158	KJ919577|Rotavirus_A|Hungary|Homo_sapiens	0.21776	KU243632|Rotavirus_A|China|Homo_sapiens	0.24439	OR712318|Rotavirus_A|China|Homo_sapiens	0.16968	MW280955|Rotavirus_A|Italy|Homo_sapiens	0.1942	MW384171|Rotavirus_A|China|Homo_sapiens	0.43825	KJ918965|Rotavirus_A|Hungary|Homo_sapiens	0.1978	LC260305|Rotavirus_A|Indonesia|Homo_sapiens	0.22919	LC174138|Rotavirus_A|Japan|Homo_sapiens	0.20909	KT695114|Rotavirus_A|USA|Homo_sapiens	0.11272
LC541964|Rotavirus_A|Japan|Homo_sapiens	0.17158	KJ919578|Rotavirus_A|Hungary|Homo_sapiens	0.21776	MK227934|Rotavirus_A|Taiwan|Sus_scrofa	0.24514	OR712322|Rotavirus_A|China|Homo_sapiens	0.16968	KP752476|Rotavirus_A|Cameroon|Homo_sapiens	0.1942	AB861951|Rotavirus_A|Kenya|Homo_sapiens	0.43825	KJ918969|Rotavirus_A|Hungary|Homo_sapiens	0.1978	PP861979|Rotavirus_A|China|Homo_sapiens	0.22919	LC174133|Rotavirus_A|Japan|Homo_sapiens	0.20909	KT695147|Rotavirus_A|USA|Homo_sapiens	0.11272
LC541931|Rotavirus_A|Japan|Homo_sapiens	0.17158	KJ919580|Rotavirus_A|Hungary|Homo_sapiens	0.21776	OQ799740|Rotavirus_A|China|Sus_scrofa	0.24514	OR712325|Rotavirus_A|China|Homo_sapiens	0.16968	MW331507|Rotavirus_A|Japan|Homo_sapiens	0.1942	KJ870917|Rotavirus_A|Democratic_Republic_of_the_Congo|Homo_sapiens	0.43825	KJ918892|Rotavirus_A|Hungary|Homo_sapiens	0.1978	PP862021|Rotavirus_A|China|Homo_sapiens	0.22919	LC174140|Rotavirus_A|Japan|Homo_sapiens	0.20909	MH171466|Rotavirus_A|Spain|Homo_sapiens	0.11272
LC541975|Rotavirus_A|Japan|Homo_sapiens	0.17158	KJ919582|Rotavirus_A|Hungary|Homo_sapiens	0.21776	OQ440223|Rotavirus_A|Croatia|Sus_scrofa	0.24514	OR712326|Rotavirus_A|China|Homo_sapiens	0.16968	KJ412888|Rotavirus_A|Paraguay|Homo_sapiens	0.1942	LC372908|Rotavirus_A|Nepal|Homo_sapiens	0.43825	KJ918896|Rotavirus_A|Hungary|Homo_sapiens	0.1978	PP862023|Rotavirus_A|China|Homo_sapiens	0.22919	LC174145|Rotavirus_A|Japan|Homo_sapiens	0.20909	MH171468|Rotavirus_A|Spain|Homo_sapiens	0.11272
LC541986|Rotavirus_A|Japan|Homo_sapiens	0.17158	KJ919590|Rotavirus_A|Hungary|Homo_sapiens	0.21776	OQ440236|Rotavirus_A|Croatia|Sus_scrofa	0.24514	OR712323|Rotavirus_A|China|Homo_sapiens	0.16968	MH320797|Rotavirus_A|China|Sus_scrofa	0.1942	LC372897|Rotavirus_A|Nepal|Homo_sapiens	0.43825	KJ918902|Rotavirus_A|Hungary|Homo_sapiens	0.1978	PP862024|Rotavirus_A|China|Homo_sapiens	0.22919	MW384009|Rotavirus_A|China|Homo_sapiens	0.20909	MH171471|Rotavirus_A|Spain|Homo_sapiens	0.11272
LC542008|Rotavirus_A|Japan|Homo_sapiens	0.17158	KJ919605|Rotavirus_A|Hungary|Homo_sapiens	0.21776	OM366091|Rotavirus_A|USA|Sus_scrofa	0.24589	LC542204|Rotavirus_A|Japan|Homo_sapiens	0.16968	MK597965|Rotavirus_A|China|Sus_scrofa	0.1942	KU048679|Rotavirus_A|Italy|Homo_sapiens	0.43825	KJ918903|Rotavirus_A|Hungary|Homo_sapiens	0.1978	PP862025|Rotavirus_A|China|Homo_sapiens	0.22919	MW384031|Rotavirus_A|China|Homo_sapiens	0.20909	MH171477|Rotavirus_A|Spain|Homo_sapiens	0.11272
LC542118|Rotavirus_A|Japan|Homo_sapiens	0.17158	LC086771|Rotavirus_A|Thailand|Homo_sapiens	0.21776	OM366090|Rotavirus_A|USA|Sus_scrofa	0.24664	LC542351|Rotavirus_A|Japan|Homo_sapiens	0.16968	MK597987|Rotavirus_A|China|Homo_sapiens	0.1942	MH171405|Rotavirus_A|Spain|Homo_sapiens	0.43825	KJ918964|Rotavirus_A|Hungary|Homo_sapiens	0.1978	PP862026|Rotavirus_A|China|Homo_sapiens	0.22919	LC174139|Rotavirus_A|Japan|Homo_sapiens	0.20909	KX655538|Rotavirus_A|Uganda|Bos_taurus	0.11272
LC542151|Rotavirus_A|Japan|Homo_sapiens	0.17158	KJ752827|Rotavirus_A|South_Africa|Homo_sapiens	0.21776	KX268779|Rotavirus_A|Cameroon|Eidolon_helvum	0.24664	LC542384|Rotavirus_A|Japan|Homo_sapiens	0.16968	OR501103|Rotavirus_A|Thailand|Canis_lupus_familiaris	0.19546	KM026598|Rotavirus_A|Brazil|Homo_sapiens	0.43825	KJ918875|Rotavirus_A|Hungary|Homo_sapiens	0.1978	PP862027|Rotavirus_A|China|Homo_sapiens	0.22919	LC668443|Rotavirus_A|Japan|Homo_sapiens	0.20909	KU048747|Rotavirus_A|Italy|Homo_sapiens	0.11272
LC541942|Rotavirus_A|Japan|Homo_sapiens	0.17158	KJ751582|Rotavirus_A|South_Africa|Homo_sapiens	0.21776	OP718290|Rotavirus_A|China|Sus_scrofa	0.24664	LC542549|Rotavirus_A|Japan|Homo_sapiens	0.16968	KC689817|Rotavirus_A|Russia|Homo_sapiens	0.19546	KP881906|Rotavirus_A|Bangladesh|Homo_sapiens	0.43825	KJ918885|Rotavirus_A|Hungary|Homo_sapiens	0.1978	PP862028|Rotavirus_A|China|Homo_sapiens	0.22919	LC174148|Rotavirus_A|Japan|Homo_sapiens	0.20909	KU048748|Rotavirus_A|Italy|Homo_sapiens	0.11272
LC469428|Rotavirus_A|Indonesia|Homo_sapiens	0.17158	MW552272|Rotavirus_A|South_Africa|Homo_sapiens	0.21776	OQ799731|Rotavirus_A|China|Sus_scrofa	0.24738	LC477425|Rotavirus_A|Japan|Homo_sapiens	0.16968	FJ947194|Rotavirus_A|USA|Homo_sapiens	0.19546	KP882159|Rotavirus_A|Bangladesh|Homo_sapiens	0.43825	KJ918888|Rotavirus_A|Hungary|Homo_sapiens	0.1978	PP862029|Rotavirus_A|China|Homo_sapiens	0.22919	MW383976|Rotavirus_A|China|Homo_sapiens	0.20909	KU048749|Rotavirus_A|Italy|Homo_sapiens	0.11272
LC541953|Rotavirus_A|Japan|Homo_sapiens	0.17158	KR705192|Rotavirus_A|Belgium|Homo_sapiens	0.21776	OM982774|Rotavirus_A|Switzerland|Sus_scrofa	0.24738	OR712320|Rotavirus_A|China|Homo_sapiens	0.16968	FJ947768|Rotavirus_A|USA|Homo_sapiens	0.19546	KP882181|Rotavirus_A|Bangladesh|Homo_sapiens	0.43825	KJ918890|Rotavirus_A|Hungary|Homo_sapiens	0.1978	PP862032|Rotavirus_A|China|Homo_sapiens	0.22919	MW384163|Rotavirus_A|China|Homo_sapiens	0.20909	KU048750|Rotavirus_A|Italy|Homo_sapiens	0.11272
LC542085|Rotavirus_A|Japan|Homo_sapiens	0.17158	LC001995|Rotavirus_A|Japan|Homo_sapiens	0.21776	OM366094|Rotavirus_A|USA|Sus_scrofa	0.24738	OR712324|Rotavirus_A|China|Homo_sapiens	0.16968	PP861375|Rotavirus_A|China|Homo_sapiens	0.19546	KF907255|Rotavirus_A|Brazil|Homo_sapiens	0.43825	KJ918906|Rotavirus_A|Hungary|Homo_sapiens	0.1978	PP862045|Rotavirus_A|China|Homo_sapiens	0.22919	MW384185|Rotavirus_A|China|Homo_sapiens	0.20909	EF590984|Rotavirus_A|France|	0.11272
LC542052|Rotavirus_A|Japan|Homo_sapiens	0.17158	KC178788|Rotavirus_A|Italy|Homo_sapiens	0.21776	AB573874|Rotavirus_A|Japan|Sus_scrofa_domesticus	0.24813	OR712329|Rotavirus_A|China|Homo_sapiens	0.16968	GU827411|Rotavirus_A|Italy|Felis_catus	0.19546	HM773847|Rotavirus_A|USA|Homo_sapiens	0.43825	KJ918908|Rotavirus_A|Hungary|Homo_sapiens	0.1978	PP862047|Rotavirus_A|China|Homo_sapiens	0.22919	MW384218|Rotavirus_A|China|Homo_sapiens	0.20909	EF590985|Rotavirus_A|France|	0.11272
LC542063|Rotavirus_A|Japan|Homo_sapiens	0.17158	KJ626955|Rotavirus_A|Paraguay|Homo_sapiens	0.21776	AB573878|Rotavirus_A|Japan|Sus_scrofa_domesticus	0.24888	OR453317|Rotavirus_A|China|Homo_sapiens	0.16968	KF018794|Rotavirus_A|Russia|Homo_sapiens	0.19546	JF490932|Rotavirus_A|USA|Homo_sapiens	0.43825	KJ918910|Rotavirus_A|Hungary|Homo_sapiens	0.1978	PP862051|Rotavirus_A|China|Homo_sapiens	0.22919	MW384196|Rotavirus_A|China|Homo_sapiens	0.20909	EF590981|Rotavirus_A|France|	0.11272
LC542041|Rotavirus_A|Japan|Homo_sapiens	0.17158	KJ627000|Rotavirus_A|Paraguay|Homo_sapiens	0.21776	OQ799728|Rotavirus_A|China|Sus_scrofa	0.24888	MH569768|Rotavirus_A|Brazil|Homo_sapiens	0.16968	FJ915093|Rotavirus_A|Russia|Homo_sapiens	0.19546	HM773836|Rotavirus_A|USA|Homo_sapiens	0.43825	KJ918912|Rotavirus_A|Hungary|Homo_sapiens	0.1978	PP862036|Rotavirus_A|China|Homo_sapiens	0.22919	MW384207|Rotavirus_A|China|Homo_sapiens	0.20909	JQ043318|Rotavirus_A|Thailand|Homo_sapiens	0.11272
LC542096|Rotavirus_A|Japan|Homo_sapiens	0.17158	LC086782|Rotavirus_A|Thailand|Homo_sapiens	0.21776	AB573876|Rotavirus_A|Japan|Sus_scrofa_domesticus	0.24963	KU550288|Rotavirus_A|Spain|Homo_sapiens	0.16968	FJ435207|Rotavirus_A|Russia|	0.19546	JF490327|Rotavirus_A|Australia|Homo_sapiens	0.43825	KJ918973|Rotavirus_A|Hungary|Homo_sapiens	0.1978	PP862039|Rotavirus_A|China|Homo_sapiens	0.22919	MW384108|Rotavirus_A|China|Homo_sapiens	0.20909	JQ043322|Rotavirus_A|Thailand|Homo_sapiens	0.11272
LC542162|Rotavirus_A|Japan|Homo_sapiens	0.17158	LC086738|Rotavirus_A|Thailand|Homo_sapiens	0.21776	MK751435|Rotavirus_A|South_Korea|Oryctolagus_cuniculus	0.25037	MZ407403|Rotavirus_A|China|Homo_sapiens	0.16968	JX088021|Rotavirus_A|Russia|Homo_sapiens	0.19546	JF490789|Rotavirus_A|USA|Homo_sapiens	0.43825	KJ918975|Rotavirus_A|Hungary|Homo_sapiens	0.1978	PP862015|Rotavirus_A|China|Homo_sapiens	0.22919	LC174090|Rotavirus_A|Japan|Homo_sapiens	0.20909	JQ043321|Rotavirus_A|Thailand|Homo_sapiens	0.11272
LC541997|Rotavirus_A|Japan|Homo_sapiens	0.17158	LC066152|Rotavirus_A|Viet_Nam|Homo_sapiens	0.21776	MT198755|Rotavirus_A|China|Sus_scrofa	0.25037	LC542472|Rotavirus_A|Japan|Homo_sapiens	0.16968	KF006855|Rotavirus_A|Russia|Homo_sapiens	0.19546	MT633539|Rotavirus_A|Brazil|Homo_sapiens	0.43825	KJ918919|Rotavirus_A|Hungary|Homo_sapiens	0.1978	PP861981|Rotavirus_A|China|Homo_sapiens	0.22919	MW384328|Rotavirus_A|China|Homo_sapiens	0.20909	JQ043323|Rotavirus_A|Thailand|Homo_sapiens	0.11272
LC542140|Rotavirus_A|Japan|Homo_sapiens	0.17158	LC174968|Rotavirus_A|Viet_Nam|Homo_sapiens	0.21776	OQ799730|Rotavirus_A|China|Sus_scrofa	0.25037	LC542215|Rotavirus_A|Japan|Homo_sapiens	0.16968	ON737287|Rotavirus_A|USA|Homo_sapiens	0.19546	OR735062|Rotavirus_A|Brazil|Homo_sapiens	0.43825	OP950165|Rotavirus_A|Bangladesh|Homo_sapiens	0.1978	PP861986|Rotavirus_A|China|Homo_sapiens	0.22919	MW384339|Rotavirus_A|China|Homo_sapiens	0.20909	EF590986|Rotavirus_A|France|	0.11272
LC260259|Rotavirus_A|Indonesia|Homo_sapiens	0.17158	KP752803|Rotavirus_A|Mauritius|Homo_sapiens	0.21776	KF835913|Rotavirus_A|Hungary|Homo_sapiens	0.25037	LC542450|Rotavirus_A|Japan|Homo_sapiens	0.16968	AB526249|Rotavirus_A|Japan|	0.19546	OR735060|Rotavirus_A|Brazil|Homo_sapiens	0.43825	KF680472|Rotavirus_A|Russia|Homo_sapiens	0.1978	PP862014|Rotavirus_A|China|Homo_sapiens	0.22919	MW384383|Rotavirus_A|China|Homo_sapiens	0.20909	EF590991|Rotavirus_A|France|	0.11272
LC469430|Rotavirus_A|Indonesia|Homo_sapiens	0.17158	KX536658|Rotavirus_A|India|Homo_sapiens	0.21776	EU805773|Rotavirus_A|Ecuador|Homo_sapiens	0.25037	LC542329|Rotavirus_A|Japan|Homo_sapiens	0.16968	MT276803|Rotavirus_A|USA|Homo_sapiens	0.19546	OR735079|Rotavirus_A|Brazil|Homo_sapiens	0.43825	JF490733|Rotavirus_A|USA|Homo_sapiens	0.1978	LC469536|Rotavirus_A|Indonesia|Homo_sapiens	0.22919	LC514512|Rotavirus_A|Thailand|Homo_sapiens	0.20909	JX682996|Rotavirus_A|Russia|Homo_sapiens	0.11272
KU550272|Rotavirus_A|Spain|Homo_sapiens	0.17158	KC442976|Rotavirus_A|USA|Homo_sapiens	0.21776	OM450947|Rotavirus_A|China|Oryctolagus_cuniculus	0.25089	LC542373|Rotavirus_A|Japan|Homo_sapiens	0.16968	KJ187604|Rotavirus_A|South_Korea|Homo_sapiens	0.19546	OR735089|Rotavirus_A|Brazil|Homo_sapiens	0.43825	JF490601|Rotavirus_A|USA|Homo_sapiens	0.1978	LC173780|Rotavirus_A|Japan|Homo_sapiens	0.22919	LC174147|Rotavirus_A|Japan|Homo_sapiens	0.20909	MH510300|Rotavirus_A|Russia|Homo_sapiens	0.11272
LC514493|Rotavirus_A|Thailand|Homo_sapiens	0.17158	LC060808|Rotavirus_A|Viet_Nam|Homo_sapiens	0.21776	MT784807|Rotavirus_A|Mozambique|Sus_scrofa_domesticus	0.25112	LC542340|Rotavirus_A|Japan|Homo_sapiens	0.16968	AB585923|Rotavirus_A|Hong_Kong|Homo_sapiens	0.19546	JN605421|Rotavirus_A|Zimbabwe|Homo_sapiens	0.43825	JF490777|Rotavirus_A|USA|Homo_sapiens	0.1978	LC469537|Rotavirus_A|Indonesia|Homo_sapiens	0.22919	LC477643|Rotavirus_A|Japan|Homo_sapiens	0.20909	MH510302|Rotavirus_A|Russia|Homo_sapiens	0.11272
LC784850|Rotavirus_A|Viet_Nam|	0.17158	LC060819|Rotavirus_A|Viet_Nam|Homo_sapiens	0.21776	MT784808|Rotavirus_A|Mozambique|Sus_scrofa_domesticus	0.25112	LC542461|Rotavirus_A|Japan|Homo_sapiens	0.16968	LC774620|Rotavirus_A|Japan|Homo_sapiens	0.19546	KP883039|Rotavirus_A|Mali|Homo_sapiens	0.43825	KM026623|Rotavirus_A|Brazil|Homo_sapiens	0.1978	LC469539|Rotavirus_A|Indonesia|Homo_sapiens	0.22919	LC514523|Rotavirus_A|Thailand|Homo_sapiens	0.20909	MH510305|Rotavirus_A|Russia|Homo_sapiens	0.11272
LC784666|Rotavirus_A|Viet_Nam|	0.17158	KJ752510|Rotavirus_A|South_Africa|Homo_sapiens	0.21776	MT784809|Rotavirus_A|Mozambique|Sus_scrofa_domesticus	0.25112	LC542193|Rotavirus_A|Japan|Homo_sapiens	0.16968	MG066590|Rotavirus_A|China|Sus_scrofa	0.19546	HQ609564|Rotavirus_A|India|Homo_sapiens	0.43825	JN258860|Rotavirus_A|Belgium|Homo_sapiens	0.1978	LC260297|Rotavirus_A|Indonesia|Homo_sapiens	0.22919	OQ596314|Rotavirus_A|Japan|Homo_sapiens	0.20909	HQ392038|Rotavirus_A|Belgium|Homo_sapiens	0.11272
LC784613|Rotavirus_A|Viet_Nam|	0.17158	MT601240|Rotavirus_A|Brazil|Homo_sapiens	0.21776	MT784810|Rotavirus_A|Mozambique|Sus_scrofa_domesticus	0.25112	LC542395|Rotavirus_A|Japan|Homo_sapiens	0.16968	OR948017|Rotavirus_A|China|Sus_scrofa	0.19546	KF812756|Rotavirus_A|South_Korea|Homo_sapiens	0.43825	HQ392367|Rotavirus_A|Belgium|Homo_sapiens	0.1978	LC469538|Rotavirus_A|Indonesia|Homo_sapiens	0.22919	OR475402|Rotavirus_A|China|Homo_sapiens	0.20909	KP645299|Rotavirus_A|Australia|Homo_sapiens	0.11272
LC491455|Rotavirus_A|Viet_Nam|Homo_sapiens	0.17158	MT601245|Rotavirus_A|Brazil|Homo_sapiens	0.21776	MT784811|Rotavirus_A|Mozambique|Sus_scrofa_domesticus	0.25112	LC542417|Rotavirus_A|Japan|Homo_sapiens	0.16968	MK597976|Rotavirus_A|China|Sus_scrofa	0.19546	LC056823|Rotavirus_A|Viet_Nam|Homo_sapiens	0.43825	HQ392147|Rotavirus_A|Belgium|Homo_sapiens	0.1978	LC260298|Rotavirus_A|Indonesia|Homo_sapiens	0.22919	OR475403|Rotavirus_A|China|Homo_sapiens	0.20909	KP645310|Rotavirus_A|Australia|Homo_sapiens	0.11272
LC542074|Rotavirus_A|Japan|Homo_sapiens	0.17158	AB751551|Rotavirus_A|Malawi|	0.21776	MT784813|Rotavirus_A|Mozambique|Sus_scrofa_domesticus	0.25112	LC542428|Rotavirus_A|Japan|Homo_sapiens	0.16968	MF462326|Rotavirus_A|China|Sus_scrofa	0.19546	LC056834|Rotavirus_A|Viet_Nam|Homo_sapiens	0.43825	LC464106|Rotavirus_A|Japan|Homo_sapiens	0.19807	LC260300|Rotavirus_A|Indonesia|Homo_sapiens	0.22919	OR475404|Rotavirus_A|China|Homo_sapiens	0.20909	JN869287|Rotavirus_A|Brazil|Homo_sapiens	0.11272
OP717260|Rotavirus_A|Malawi|Homo_sapiens	0.17158	KC443655|Rotavirus_A|Australia|Homo_sapiens	0.21776	MT784812|Rotavirus_A|Mozambique|Sus_scrofa_domesticus	0.25112	LC542253|Rotavirus_A|Japan|Homo_sapiens	0.16968	MT234364|Rotavirus_A|South_Africa|Syncerus_caffer	0.19546	LC056801|Rotavirus_A|Viet_Nam|Homo_sapiens	0.43825	PP855874|Rotavirus_A|Thailand|Homo_sapiens	0.19918	OR729562|Rotavirus_A|China|Homo_sapiens	0.22919	LC477627|Rotavirus_A|Japan|Homo_sapiens	0.20909	KP645277|Rotavirus_A|Australia|Homo_sapiens	0.11272
LC514526|Rotavirus_A|Thailand|Homo_sapiens	0.17158	HM467938|Rotavirus_A|USA|Homo_sapiens	0.21776	MT198756|Rotavirus_A|China|Sus_scrofa	0.25112	LC542571|Rotavirus_A|Japan|Homo_sapiens	0.16968	OM450960|Rotavirus_A|China|Oryctolagus_cuniculus	0.19672	OR735072|Rotavirus_A|Brazil|Homo_sapiens	0.43825	DQ146703|Rotavirus_A|Thailand|	0.19918	OR729550|Rotavirus_A|China|Homo_sapiens	0.22919	LC477622|Rotavirus_A|Japan|Homo_sapiens	0.20909	FJ747635|Rotavirus_A|Germany|Homo_sapiens	0.11272
LC514515|Rotavirus_A|Thailand|Homo_sapiens	0.17158	KC443009|Rotavirus_A|USA|Homo_sapiens	0.21776	LC433788|Rotavirus_A|Nepal|Homo_sapiens	0.25112	LC542226|Rotavirus_A|Japan|Homo_sapiens	0.16968	KP258403|Rotavirus_A|Belgium|Homo_sapiens	0.19672	OR735066|Rotavirus_A|Brazil|Homo_sapiens	0.43825	PP025587|Rotavirus_A|Brazil|Homo_sapiens	0.19918	OR729551|Rotavirus_A|China|Homo_sapiens	0.22919	LC514501|Rotavirus_A|Thailand|Homo_sapiens	0.20909	LC477663|Rotavirus_A|Japan|Homo_sapiens	0.11272
MN066784|Rotavirus_A|India|Homo_sapiens	0.17158	KJ870891|Rotavirus_A|Democratic_Republic_of_the_Congo|Homo_sapiens	0.21776	DQ887060|Rotavirus_A|India|	0.25112	LC542307|Rotavirus_A|Japan|Homo_sapiens	0.16968	OR501118|Rotavirus_A|Thailand|Canis_lupus_familiaris	0.19672	LC173578|Rotavirus_A|Japan|Homo_sapiens	0.43825	ON791948|Rotavirus_A|Malawi|Homo_sapiens	0.19918	OR729552|Rotavirus_A|China|Homo_sapiens	0.22919	ON993007|Rotavirus_A|China|Homo_sapiens	0.20909	LC600830|Rotavirus_A|Kenya|Homo_sapiens	0.11272
MN067020|Rotavirus_A|India|Homo_sapiens	0.17158	KF636347|Rotavirus_A|Swaziland|Homo_sapiens	0.21776	LC095900|Rotavirus_A|Viet_Nam|Homo_sapiens	0.25112	LC542516|Rotavirus_A|Japan|Homo_sapiens	0.16968	KF006856|Rotavirus_A|Russia|Homo_sapiens	0.19672	OM038038|Rotavirus_A|China|Homo_sapiens	0.43825	MN304729|Rotavirus_A|Nigeria|Homo_sapiens	0.19918	OR729553|Rotavirus_A|China|Homo_sapiens	0.22919	ON993011|Rotavirus_A|China|Homo_sapiens	0.20909	LC600841|Rotavirus_A|Kenya|Homo_sapiens	0.11272
MN067101|Rotavirus_A|India|Homo_sapiens	0.17158	DQ490547|Rotavirus_A|Bangladesh|	0.21776	OM366093|Rotavirus_A|USA|Sus_scrofa	0.25187	LC542318|Rotavirus_A|Japan|Homo_sapiens	0.16968	KC689823|Rotavirus_A|Russia|Homo_sapiens	0.19672	OM037928|Rotavirus_A|China|Homo_sapiens	0.43825	MT737629|Rotavirus_A|Mozambique|Homo_sapiens	0.19918	OR729555|Rotavirus_A|China|Homo_sapiens	0.22919	ON993009|Rotavirus_A|China|Homo_sapiens	0.20909	AB091354|Rotavirus_A||	0.11272
MN067190|Rotavirus_A|India|Homo_sapiens	0.17158	KC443468|Rotavirus_A|Australia|Homo_sapiens	0.21776	OM366098|Rotavirus_A|USA|Sus_scrofa	0.25187	LC542527|Rotavirus_A|Japan|Homo_sapiens	0.16968	D86281|Rotavirus_A||	0.19672	JF490888|Rotavirus_A|USA|Homo_sapiens	0.43825	MT737653|Rotavirus_A|Mozambique|Homo_sapiens	0.19918	OR475391|Rotavirus_A|China|Homo_sapiens	0.22919	ON993012|Rotavirus_A|China|Homo_sapiens	0.20909	KJ870932|Rotavirus_A|Democratic_Republic_of_the_Congo|Homo_sapiens	0.11272
OQ133168|Rotavirus_A|Zambia|Homo_sapiens	0.17158	KC443512|Rotavirus_A|Australia|Homo_sapiens	0.21776	OM366089|Rotavirus_A|USA|Sus_scrofa	0.25262	LC542242|Rotavirus_A|Japan|Homo_sapiens	0.16968	D86283|Rotavirus_A||	0.19672	KP881972|Rotavirus_A|Bangladesh|Homo_sapiens	0.43825	MT737655|Rotavirus_A|Mozambique|Homo_sapiens	0.19918	MH704730|Rotavirus_A|Indonesia|Homo_sapiens	0.22919	ON993013|Rotavirus_A|China|Homo_sapiens	0.20909	KX632319|Rotavirus_A|Uganda|Homo_sapiens	0.11272
OQ133170|Rotavirus_A|Zambia|Homo_sapiens	0.17158	KC443666|Rotavirus_A|Australia|Homo_sapiens	0.21776	OM366097|Rotavirus_A|USA|Sus_scrofa	0.25262	LC542439|Rotavirus_A|Japan|Homo_sapiens	0.16968	LC213819|Rotavirus_A|Japan|Homo_sapiens	0.19672	KP882214|Rotavirus_A|Bangladesh|Homo_sapiens	0.43825	MT737660|Rotavirus_A|Mozambique|Homo_sapiens	0.19918	MH704731|Rotavirus_A|Indonesia|Homo_sapiens	0.22919	ON993018|Rotavirus_A|China|Homo_sapiens	0.20909	KX632308|Rotavirus_A|Uganda|Homo_sapiens	0.11272
MW552117|Rotavirus_A|South_Africa|Homo_sapiens	0.17158	KR705280|Rotavirus_A|Belgium|Homo_sapiens	0.21776	JX156399|Rotavirus_A|Russia|Homo_sapiens	0.25262	MF044168|Rotavirus_A|Taiwan|Homo_sapiens	0.16968	MT025894|Rotavirus_A|USA|Homo_sapiens	0.19672	KM026571|Rotavirus_A|Brazil|Homo_sapiens	0.43825	MT737643|Rotavirus_A|Mozambique|Homo_sapiens	0.19918	LC260306|Rotavirus_A|Indonesia|Homo_sapiens	0.22919	ON993024|Rotavirus_A|China|Homo_sapiens	0.20909	JN605458|Rotavirus_A|Kenya|Homo_sapiens	0.11272
MW552161|Rotavirus_A|South_Africa|Homo_sapiens	0.17158	KJ721708|Rotavirus_A|Brazil|Homo_sapiens	0.21776	KF835919|Rotavirus_A|Hungary|Homo_sapiens	0.25262	LC542275|Rotavirus_A|Japan|Homo_sapiens	0.16968	MT025895|Rotavirus_A|USA|Homo_sapiens	0.19672	PP384134|Rotavirus_A|China|Sus_scrofa	0.43825	MT737663|Rotavirus_A|Mozambique|Homo_sapiens	0.19918	LC260299|Rotavirus_A|Indonesia|Homo_sapiens	0.22919	ON993026|Rotavirus_A|China|Homo_sapiens	0.20909	OM038022|Rotavirus_A|China|Homo_sapiens	0.11272
OQ133174|Rotavirus_A|Zambia|Homo_sapiens	0.17158	MZ066108|Rotavirus_A|Benin|Homo_sapiens	0.21776	KY971955|Rotavirus_A|Peru|Vicugna_pacos	0.25262	LC542538|Rotavirus_A|Japan|Homo_sapiens	0.16968	KJ659480|Rotavirus_A|USA|Homo_sapiens	0.19672	MF462316|Rotavirus_A|China|Sus_scrofa	0.43825	MT737664|Rotavirus_A|Mozambique|Homo_sapiens	0.19918	LC433674|Rotavirus_A|Viet_Nam|Homo_sapiens	0.22919	ON993027|Rotavirus_A|China|Homo_sapiens	0.20909	LC056838|Rotavirus_A|Viet_Nam|Homo_sapiens	0.11272
OQ133177|Rotavirus_A|Zambia|Homo_sapiens	0.17158	MZ066229|Rotavirus_A|Benin|Homo_sapiens	0.21776	OM982816|Rotavirus_A|Switzerland|Sus_scrofa	0.25336	LC542560|Rotavirus_A|Japan|Homo_sapiens	0.16968	FJ947779|Rotavirus_A|USA|Homo_sapiens	0.19672	MW575223|Rotavirus_A|China|Sus_scrofa	0.43825	MT737656|Rotavirus_A|Mozambique|Homo_sapiens	0.19918	LC433685|Rotavirus_A|Viet_Nam|Homo_sapiens	0.22919	ON993057|Rotavirus_A|China|Homo_sapiens	0.20909	KT695158|Rotavirus_A|USA|Homo_sapiens	0.11272
OQ133182|Rotavirus_A|Zambia|Homo_sapiens	0.17158	KM660308|Rotavirus_A|Cameroon|Homo_sapiens	0.21776	OM366103|Rotavirus_A|USA|Sus_scrofa	0.25336	LC542582|Rotavirus_A|Japan|Homo_sapiens	0.16968	FJ947491|Rotavirus_A|USA|Homo_sapiens	0.19672	LC190492|Rotavirus_A|Thailand|Homo_sapiens	0.43825	MT737630|Rotavirus_A|Mozambique|Homo_sapiens	0.19918	LC477602|Rotavirus_A|Japan|Homo_sapiens	0.22919	ON993058|Rotavirus_A|China|Homo_sapiens	0.20909	KU861455|Rotavirus_A|USA|Homo_sapiens	0.11272
OQ133184|Rotavirus_A|Zambia|Homo_sapiens	0.17158	KM660326|Rotavirus_A|Cameroon|Homo_sapiens	0.21776	MZ407424|Rotavirus_A|China|Homo_sapiens	0.25336	LC542505|Rotavirus_A|Japan|Homo_sapiens	0.16968	FJ947469|Rotavirus_A|USA|Homo_sapiens	0.19672	MH238079|Rotavirus_A|Spain|Sus_scrofa	0.43825	MT737638|Rotavirus_A|Mozambique|Homo_sapiens	0.19918	OR194495|Rotavirus_A|China|Homo_sapiens	0.22919	ON993060|Rotavirus_A|China|Homo_sapiens	0.20909	KU861466|Rotavirus_A|USA|Homo_sapiens	0.11272
OQ133188|Rotavirus_A|Zambia|Homo_sapiens	0.17158	LC105560|Rotavirus_A|Ghana|Homo_sapiens	0.21776	LC600812|Rotavirus_A|Kenya|Homo_sapiens	0.25336	LC542362|Rotavirus_A|Japan|Homo_sapiens	0.16968	OQ446795|Rotavirus_A|Russia|Homo_sapiens	0.19672	KJ482257|Rotavirus_A|Brazil|Sus_scrofa	0.43825	MT737657|Rotavirus_A|Mozambique|Homo_sapiens	0.19918	OR194496|Rotavirus_A|China|Homo_sapiens	0.22919	ON993066|Rotavirus_A|China|Homo_sapiens	0.20909	LC426762|Rotavirus_A|Japan|Homo_sapiens	0.11272
OQ133189|Rotavirus_A|Zambia|Homo_sapiens	0.17158	LC105571|Rotavirus_A|Ghana|Homo_sapiens	0.21776	MK227947|Rotavirus_A|Taiwan|Sus_scrofa	0.25336	LC542264|Rotavirus_A|Japan|Homo_sapiens	0.16968	JX498967|Rotavirus_A|China|Sus_scrofa	0.19672	MH704726|Rotavirus_A|Indonesia|Homo_sapiens	0.43825	KX674707|Rotavirus_A|India|Homo_sapiens	0.19918	OR194497|Rotavirus_A|China|Homo_sapiens	0.22919	ON993068|Rotavirus_A|China|Homo_sapiens	0.20909	MW384318|Rotavirus_A|China|Homo_sapiens	0.11272
OQ133191|Rotavirus_A|Zambia|Homo_sapiens	0.17158	KP882444|Rotavirus_A|Ghana|Homo_sapiens	0.21776	PP669390|Rotavirus_A|South_Africa|Sus_scrofa	0.25355	LC542286|Rotavirus_A|Japan|Homo_sapiens	0.16968	OQ743885|Rotavirus_A|China|Sus_scrofa	0.19672	LC784450|Rotavirus_A|Viet_Nam|	0.43825	KX674709|Rotavirus_A|India|Homo_sapiens	0.19918	OR194498|Rotavirus_A|China|Homo_sapiens	0.22919	ON993072|Rotavirus_A|China|Homo_sapiens	0.20909	MW384362|Rotavirus_A|China|Homo_sapiens	0.11272
OQ133183|Rotavirus_A|Zambia|Homo_sapiens	0.17158	KP882378|Rotavirus_A|Ghana|Homo_sapiens	0.21776	AB573650|Rotavirus_A|Japan|Sus_scrofa	0.25411	MF044080|Rotavirus_A|Taiwan|Homo_sapiens	0.16968	JX103956|Rotavirus_A|Brazil|Sus_scrofa	0.19672	LC784560|Rotavirus_A|Viet_Nam|	0.43825	KC822938|Rotavirus_A|Russia|Homo_sapiens	0.19918	OR194499|Rotavirus_A|China|Homo_sapiens	0.22919	ON993076|Rotavirus_A|China|Homo_sapiens	0.20909	MW384384|Rotavirus_A|China|Homo_sapiens	0.11272
OQ133185|Rotavirus_A|Zambia|Homo_sapiens	0.17158	KP882389|Rotavirus_A|Ghana|Homo_sapiens	0.21776	PP669378|Rotavirus_A|South_Africa|Sus_scrofa	0.25411	MF044091|Rotavirus_A|Taiwan|Homo_sapiens	0.16968	OM982779|Rotavirus_A|Switzerland|Sus_scrofa	0.19672	LC784593|Rotavirus_A|Viet_Nam|	0.43825	MT737634|Rotavirus_A|Mozambique|Homo_sapiens	0.19918	MZ407473|Rotavirus_A|China|Homo_sapiens	0.22919	ON993077|Rotavirus_A|China|Homo_sapiens	0.20909	MW384329|Rotavirus_A|China|Homo_sapiens	0.11272
PP848521|Rotavirus_A|Mozambique|Homo_sapiens	0.17158	KJ752050|Rotavirus_A|Cameroon|Homo_sapiens	0.21776	KU128895|Rotavirus_A|Belgium|Homo_sapiens	0.25411	MF044124|Rotavirus_A|Taiwan|Homo_sapiens	0.16968	JX498968|Rotavirus_A|China|Sus_scrofa	0.19672	LC784505|Rotavirus_A|Viet_Nam|	0.43825	MT737644|Rotavirus_A|Mozambique|Homo_sapiens	0.19918	PP862040|Rotavirus_A|China|Homo_sapiens	0.22919	ON993079|Rotavirus_A|China|Homo_sapiens	0.20909	MW384340|Rotavirus_A|China|Homo_sapiens	0.11272
PP848522|Rotavirus_A|Mozambique|Homo_sapiens	0.17158	KP882422|Rotavirus_A|Ghana|Homo_sapiens	0.21776	KX646630|Rotavirus_A|India|Homo_sapiens	0.25411	MH569767|Rotavirus_A|Brazil|Homo_sapiens	0.16968	OK651105|Rotavirus_A|India|Equus_caballus	0.19798	LC469491|Rotavirus_A|Indonesia|Homo_sapiens	0.43825	MT737661|Rotavirus_A|Mozambique|Homo_sapiens	0.19918	PP862044|Rotavirus_A|China|Homo_sapiens	0.22919	ON993082|Rotavirus_A|China|Homo_sapiens	0.20909	LC668499|Rotavirus_A|Japan|Homo_sapiens	0.11272
PP848523|Rotavirus_A|Mozambique|Homo_sapiens	0.17158	KR705313|Rotavirus_A|Belgium|Homo_sapiens	0.21776	KX536661|Rotavirus_A|India|Homo_sapiens	0.25411	LC542297|Rotavirus_A|Japan|Homo_sapiens	0.16968	MH382862|Rotavirus_A|Ethiopia|Homo_sapiens	0.19798	LC260276|Rotavirus_A|Indonesia|Homo_sapiens	0.43825	MT737647|Rotavirus_A|Mozambique|Homo_sapiens	0.19918	OQ266312|Rotavirus_A|China|Homo_sapiens	0.22919	ON993085|Rotavirus_A|China|Homo_sapiens	0.20909	LC668488|Rotavirus_A|Japan|Homo_sapiens	0.11272
PP848524|Rotavirus_A|Mozambique|Homo_sapiens	0.17158	KU356587|Rotavirus_A|Bangladesh|Homo_sapiens	0.21776	MW552125|Rotavirus_A|South_Africa|Homo_sapiens	0.25411	LC542406|Rotavirus_A|Japan|Homo_sapiens	0.16968	D86282|Rotavirus_A||	0.19798	LC469493|Rotavirus_A|Indonesia|Homo_sapiens	0.43825	LC469527|Rotavirus_A|Indonesia|Homo_sapiens	0.19918	OQ266313|Rotavirus_A|China|Homo_sapiens	0.22919	ON993088|Rotavirus_A|China|Homo_sapiens	0.20909	MN529660|Rotavirus_A|China|Homo_sapiens	0.11272
PP848525|Rotavirus_A|Mozambique|Homo_sapiens	0.17158	LC001980|Rotavirus_A|Japan|Homo_sapiens	0.21776	MW552345|Rotavirus_A|South_Africa|Homo_sapiens	0.25411	MH569772|Rotavirus_A|Brazil|Homo_sapiens	0.16968	FJ947381|Rotavirus_A|USA|Homo_sapiens	0.19798	LC260277|Rotavirus_A|Indonesia|Homo_sapiens	0.43825	LC469525|Rotavirus_A|Indonesia|Homo_sapiens	0.19918	OQ266314|Rotavirus_A|China|Homo_sapiens	0.22919	ON993096|Rotavirus_A|China|Homo_sapiens	0.20909	MN529662|Rotavirus_A|China|Homo_sapiens	0.11272
PP848527|Rotavirus_A|Mozambique|Homo_sapiens	0.17158	LC001987|Rotavirus_A|Japan|Homo_sapiens	0.21776	MK284511|Rotavirus_A|Russia|Homo_sapiens	0.25411	LC455758|Rotavirus_A|Thailand|Homo_sapiens	0.16968	PP861382|Rotavirus_A|China|Homo_sapiens	0.19798	LC260275|Rotavirus_A|Indonesia|Homo_sapiens	0.43825	MG670732|Rotavirus_A|Dominican_Republic|Homo_sapiens	0.19918	OQ266315|Rotavirus_A|China|Homo_sapiens	0.22919	ON993097|Rotavirus_A|China|Homo_sapiens	0.20909	LC668532|Rotavirus_A|Japan|Homo_sapiens	0.11272
PP848528|Rotavirus_A|Mozambique|Homo_sapiens	0.17158	LC001977|Rotavirus_A|Japan|Homo_sapiens	0.21776	MW552697|Rotavirus_A|South_Africa|Homo_sapiens	0.25411	LC463206|Rotavirus_A|Japan|Homo_sapiens	0.16968	OR948024|Rotavirus_A|China|Sus_scrofa	0.19798	LC469492|Rotavirus_A|Indonesia|Homo_sapiens	0.43825	MG670738|Rotavirus_A|Dominican_Republic|Homo_sapiens	0.19918	LC469547|Rotavirus_A|Indonesia|Homo_sapiens	0.22919	ON993034|Rotavirus_A|China|Homo_sapiens	0.20909	LC477673|Rotavirus_A|Japan|Homo_sapiens	0.11272
MG926748|Rotavirus_A|Mozambique|Homo_sapiens	0.17158	MW552976|Rotavirus_A|South_Africa|Homo_sapiens	0.21776	KR705413|Rotavirus_A|Belgium|Homo_sapiens	0.25411	LC465256|Rotavirus_A|Japan|Homo_sapiens	0.16968	EU708586|Rotavirus_A|China|Homo_sapiens	0.19924	MZ407262|Rotavirus_A|China|Homo_sapiens	0.43825	MG670742|Rotavirus_A|Dominican_Republic|Homo_sapiens	0.19918	LC469557|Rotavirus_A|Indonesia|Homo_sapiens	0.22919	ON993062|Rotavirus_A|China|Homo_sapiens	0.20909	PP862160|Rotavirus_A|China|Homo_sapiens	0.11272
PP848531|Rotavirus_A|Mozambique|Homo_sapiens	0.17158	MW552998|Rotavirus_A|South_Africa|Homo_sapiens	0.21776	KJ752298|Rotavirus_A|Zambia|Homo_sapiens	0.25411	LC172652|Rotavirus_A|Japan|Homo_sapiens	0.16968	JX088010|Rotavirus_A|Russia|Homo_sapiens	0.19924	LC477545|Rotavirus_A|Japan|Homo_sapiens	0.43825	MG670744|Rotavirus_A|Dominican_Republic|Homo_sapiens	0.19918	KJ639020|Rotavirus_A|Japan|Homo_sapiens	0.22919	ON993100|Rotavirus_A|China|Homo_sapiens	0.20909	LC668543|Rotavirus_A|Japan|Homo_sapiens	0.11272
OP717262|Rotavirus_A|Malawi|Homo_sapiens	0.17158	MW553009|Rotavirus_A|South_Africa|Homo_sapiens	0.21776	KJ753284|Rotavirus_A|Uganda|Homo_sapiens	0.25411	LC172670|Rotavirus_A|Japan|Homo_sapiens	0.16968	JX088011|Rotavirus_A|Russia|Homo_sapiens	0.19924	MH513956|Rotavirus_A|Brazil|Homo_sapiens	0.43825	PQ127083|Rotavirus_A|Iran|Homo_sapiens	0.19918	PP861999|Rotavirus_A|China|Homo_sapiens	0.22919	ON993101|Rotavirus_A|China|Homo_sapiens	0.20909	LC174330|Rotavirus_A|Japan|Homo_sapiens	0.11272
OP717247|Rotavirus_A|Malawi|Homo_sapiens	0.17158	MT005289|Rotavirus_A|Czech_Republic|Homo_sapiens	0.21776	KF835917|Rotavirus_A|Hungary|Homo_sapiens	0.25411	LC172673|Rotavirus_A|Japan|Homo_sapiens	0.16968	JX088013|Rotavirus_A|Russia|Homo_sapiens	0.19924	MF044093|Rotavirus_A|Taiwan|Homo_sapiens	0.43825	ON791872|Rotavirus_A|Malawi|Homo_sapiens	0.19918	PP862012|Rotavirus_A|China|Homo_sapiens	0.22919	ON993098|Rotavirus_A|China|Homo_sapiens	0.20909	LC668466|Rotavirus_A|Japan|Homo_sapiens	0.11272
OP717249|Rotavirus_A|Malawi|Homo_sapiens	0.17158	MT005300|Rotavirus_A|Czech_Republic|Homo_sapiens	0.21776	KX257407|Rotavirus_A|Suriname|Homo_sapiens	0.25411	LC172674|Rotavirus_A|Japan|Homo_sapiens	0.16968	KC689820|Rotavirus_A|Russia|Homo_sapiens	0.19924	LC477546|Rotavirus_A|Japan|Homo_sapiens	0.43825	LC468220|Rotavirus_A|Japan|Homo_sapiens	0.19918	PP862013|Rotavirus_A|China|Homo_sapiens	0.22919	ON993016|Rotavirus_A|China|Homo_sapiens	0.20909	LC668477|Rotavirus_A|Japan|Homo_sapiens	0.11272
OP717267|Rotavirus_A|Malawi|Homo_sapiens	0.17158	KF577840|Rotavirus_A|Argentina|Capra_hircus	0.21776	KU356643|Rotavirus_A|Bangladesh|Homo_sapiens	0.25486	LC172677|Rotavirus_A|Japan|Homo_sapiens	0.16968	KC689824|Rotavirus_A|Russia|Homo_sapiens	0.19924	LC455771|Rotavirus_A|Thailand|Homo_sapiens	0.43825	LC173606|Rotavirus_A|Japan|Homo_sapiens	0.19918	PP862007|Rotavirus_A|China|Homo_sapiens	0.22919	ON993094|Rotavirus_A|China|Homo_sapiens	0.20909	LC688300|Rotavirus_A|Japan|Homo_sapiens	0.11272
OP717270|Rotavirus_A|Malawi|Homo_sapiens	0.17158	MW331504|Rotavirus_A|Japan|Homo_sapiens	0.21776	MW552917|Rotavirus_A|South_Africa|Homo_sapiens	0.25486	LC172678|Rotavirus_A|Japan|Homo_sapiens	0.16968	KF018790|Rotavirus_A|Russia|Homo_sapiens	0.19924	MF044104|Rotavirus_A|Taiwan|Homo_sapiens	0.43825	LC173594|Rotavirus_A|Japan|Homo_sapiens	0.19918	PP862016|Rotavirus_A|China|Homo_sapiens	0.22919	ON993030|Rotavirus_A|China|Homo_sapiens	0.20909	LC668444|Rotavirus_A|Japan|Homo_sapiens	0.11272
MG891994|Rotavirus_A|Mozambique|Homo_sapiens	0.17158	MZ097276|Rotavirus_A|Kenya|Homo_sapiens	0.21776	MW552950|Rotavirus_A|South_Africa|Homo_sapiens	0.25486	LC172679|Rotavirus_A|Japan|Homo_sapiens	0.16968	JX088014|Rotavirus_A|Russia|Homo_sapiens	0.19924	MF044082|Rotavirus_A|Taiwan|Homo_sapiens	0.43825	LC468231|Rotavirus_A|Japan|Homo_sapiens	0.19918	LC477605|Rotavirus_A|Japan|Homo_sapiens	0.22919	ON993008|Rotavirus_A|China|Homo_sapiens	0.20909	LC477672|Rotavirus_A|Japan|Homo_sapiens	0.11272
KJ753828|Rotavirus_A|Zimbabwe|Homo_sapiens	0.17158	KC178783|Rotavirus_A|Italy|Homo_sapiens	0.21789	MW552939|Rotavirus_A|South_Africa|Homo_sapiens	0.25486	LC172684|Rotavirus_A|Japan|Homo_sapiens	0.16968	JX088015|Rotavirus_A|Russia|Homo_sapiens	0.19924	OR729515|Rotavirus_A|China|Homo_sapiens	0.43825	JF490436|Rotavirus_A|Australia|Homo_sapiens	0.19918	OK349186|Rotavirus_A|China|Homo_sapiens	0.22919	ON993014|Rotavirus_A|China|Homo_sapiens	0.20909	LC477677|Rotavirus_A|Japan|Homo_sapiens	0.11272
MW552150|Rotavirus_A|South_Africa|Homo_sapiens	0.17158	KP882356|Rotavirus_A|Ghana|Homo_sapiens	0.21789	MW553016|Rotavirus_A|South_Africa|Homo_sapiens	0.25486	LC172686|Rotavirus_A|Japan|Homo_sapiens	0.16968	KT921118|Rotavirus_A|USA|Homo_sapiens	0.19924	OR729516|Rotavirus_A|China|Homo_sapiens	0.43825	HQ392257|Rotavirus_A|Belgium|Homo_sapiens	0.19918	OP198733|Rotavirus_A|Brazil|Homo_sapiens	0.22919	ON993021|Rotavirus_A|China|Homo_sapiens	0.20909	LC477668|Rotavirus_A|Japan|Homo_sapiens	0.11272
MW552282|Rotavirus_A|South_Africa|Homo_sapiens	0.17158	KP882400|Rotavirus_A|Ghana|Homo_sapiens	0.21803	MW552972|Rotavirus_A|South_Africa|Homo_sapiens	0.25486	LC172687|Rotavirus_A|Japan|Homo_sapiens	0.16968	KT921019|Rotavirus_A|USA|Homo_sapiens	0.19924	OR729517|Rotavirus_A|China|Homo_sapiens	0.43825	OQ555627|Rotavirus_A|China|Homo_sapiens	0.19918	ON791873|Rotavirus_A|Malawi|Homo_sapiens	0.22919	ON993023|Rotavirus_A|China|Homo_sapiens	0.20909	LC477667|Rotavirus_A|Japan|Homo_sapiens	0.11272
MW552249|Rotavirus_A|South_Africa|Homo_sapiens	0.17158	LC569169|Rotavirus_A|Japan|Homo_sapiens	0.21837	MW552961|Rotavirus_A|South_Africa|Homo_sapiens	0.25486	LC172689|Rotavirus_A|Japan|Homo_sapiens	0.16968	KT988174|Rotavirus_A|Italy|Homo_sapiens	0.19924	OR729519|Rotavirus_A|China|Homo_sapiens	0.43825	KF812770|Rotavirus_A|South_Korea|Homo_sapiens	0.19918	ON791938|Rotavirus_A|Malawi|Homo_sapiens	0.22919	ON993015|Rotavirus_A|China|Homo_sapiens	0.20909	LC477679|Rotavirus_A|Japan|Homo_sapiens	0.11272
MW552348|Rotavirus_A|South_Africa|Homo_sapiens	0.17158	LC465254|Rotavirus_A|Japan|Homo_sapiens	0.21837	KU199273|Rotavirus_A|Bangladesh|Homo_sapiens	0.25486	LC172696|Rotavirus_A|Japan|Homo_sapiens	0.16968	KT988185|Rotavirus_A|Italy|Homo_sapiens	0.19924	OR729521|Rotavirus_A|China|Homo_sapiens	0.43825	OQ555638|Rotavirus_A|China|Homo_sapiens	0.19918	ON791906|Rotavirus_A|Malawi|Homo_sapiens	0.22919	ON993019|Rotavirus_A|China|Homo_sapiens	0.20909	KX778535|Rotavirus_A|China|Homo_sapiens	0.11272
MW552381|Rotavirus_A|South_Africa|Homo_sapiens	0.17158	LC173245|Rotavirus_A|Japan|Homo_sapiens	0.21837	KU356577|Rotavirus_A|Bangladesh|Homo_sapiens	0.25486	LC172697|Rotavirus_A|Japan|Homo_sapiens	0.16968	KT988196|Rotavirus_A|Italy|Homo_sapiens	0.19924	OR729523|Rotavirus_A|China|Homo_sapiens	0.43825	OQ555649|Rotavirus_A|China|Homo_sapiens	0.19918	PP848671|Rotavirus_A|Mozambique|Homo_sapiens	0.22919	OM301630|Rotavirus_A|Japan|Homo_sapiens	0.20909	MN529661|Rotavirus_A|China|Homo_sapiens	0.11272
MW552469|Rotavirus_A|South_Africa|Homo_sapiens	0.17158	LC173246|Rotavirus_A|Japan|Homo_sapiens	0.21837	KY497532|Rotavirus_A|Pakistan|Homo_sapiens	0.25486	LC172698|Rotavirus_A|Japan|Homo_sapiens	0.16968	MG652301|Rotavirus_A|Dominican_Republic|Homo_sapiens	0.19924	OR729525|Rotavirus_A|China|Homo_sapiens	0.43825	JF490139|Rotavirus_A|Australia|Homo_sapiens	0.19918	OP717945|Rotavirus_A|Malawi|Homo_sapiens	0.22919	LC174146|Rotavirus_A|Japan|Homo_sapiens	0.20909	MZ955415|Rotavirus_A|Iran|Homo_sapiens	0.11272
MW552557|Rotavirus_A|South_Africa|Homo_sapiens	0.17158	LC173263|Rotavirus_A|Japan|Homo_sapiens	0.21837	ON791610|Rotavirus_A|United_Arab_Emirates|Homo_sapiens	0.25486	LC172700|Rotavirus_A|Japan|Homo_sapiens	0.16968	OM037954|Rotavirus_A|China|Homo_sapiens	0.19924	OR729526|Rotavirus_A|China|Homo_sapiens	0.43825	JF490205|Rotavirus_A|Australia|Homo_sapiens	0.19918	OP717946|Rotavirus_A|Malawi|Homo_sapiens	0.22919	LC066178|Rotavirus_A|Viet_Nam|Homo_sapiens	0.20909	MZ955447|Rotavirus_A|Iran|Homo_sapiens	0.11272
MW552601|Rotavirus_A|South_Africa|Homo_sapiens	0.17158	LC173267|Rotavirus_A|Japan|Homo_sapiens	0.21837	LC477389|Rotavirus_A|Japan|Homo_sapiens	0.25486	LC172703|Rotavirus_A|Japan|Homo_sapiens	0.16968	OM037965|Rotavirus_A|China|Homo_sapiens	0.19924	OR729528|Rotavirus_A|China|Homo_sapiens	0.43825	HQ392158|Rotavirus_A|Belgium|Homo_sapiens	0.19918	OP717947|Rotavirus_A|Malawi|Homo_sapiens	0.22919	LC066189|Rotavirus_A|Viet_Nam|Homo_sapiens	0.20909	OQ541836|Rotavirus_A|China|Homo_sapiens	0.11272
MW552172|Rotavirus_A|South_Africa|Homo_sapiens	0.17158	LC173270|Rotavirus_A|Japan|Homo_sapiens	0.21837	KJ940074|Rotavirus_A|Brazil|Homo_sapiens	0.25486	LC172704|Rotavirus_A|Japan|Homo_sapiens	0.16968	KT988229|Rotavirus_A|Italy|Homo_sapiens	0.19924	OR729520|Rotavirus_A|China|Homo_sapiens	0.43825	KY497482|Rotavirus_A|Pakistan|Homo_sapiens	0.19918	OP717949|Rotavirus_A|Malawi|Homo_sapiens	0.22919	PQ274972|Rotavirus_A|China|Homo_sapiens	0.20909	JF490284|Rotavirus_A|Australia|Homo_sapiens	0.11272
MW552359|Rotavirus_A|South_Africa|Homo_sapiens	0.17158	LC173271|Rotavirus_A|Japan|Homo_sapiens	0.21837	KC443689|Rotavirus_A|Australia|Homo_sapiens	0.25486	LC172705|Rotavirus_A|Japan|Homo_sapiens	0.16968	KT988240|Rotavirus_A|Italy|Homo_sapiens	0.19924	MF044170|Rotavirus_A|Taiwan|Homo_sapiens	0.43825	MH182455|Rotavirus_A|Pakistan|Homo_sapiens	0.19918	OP717950|Rotavirus_A|Malawi|Homo_sapiens	0.22919	PQ275032|Rotavirus_A|China|Homo_sapiens	0.20909	JF490306|Rotavirus_A|Australia|Homo_sapiens	0.11272
MW552920|Rotavirus_A|South_Africa|Homo_sapiens	0.17158	LC173285|Rotavirus_A|Japan|Homo_sapiens	0.21837	MT633456|Rotavirus_A|Brazil|Homo_sapiens	0.25486	LC172706|Rotavirus_A|Japan|Homo_sapiens	0.16968	MW280952|Rotavirus_A|Italy|Homo_sapiens	0.19924	KU870389|Rotavirus_A|Hungary|Homo_sapiens	0.43825	ON563371|Rotavirus_A|China|Homo_sapiens	0.19918	OP717961|Rotavirus_A|Malawi|Homo_sapiens	0.22919	OQ541835|Rotavirus_A|China|Homo_sapiens	0.20909	JF490315|Rotavirus_A|Australia|Homo_sapiens	0.11272
MW552942|Rotavirus_A|South_Africa|Homo_sapiens	0.17158	LC173291|Rotavirus_A|Japan|Homo_sapiens	0.21837	MT633458|Rotavirus_A|Brazil|Homo_sapiens	0.25486	LC172714|Rotavirus_A|Japan|Homo_sapiens	0.16968	MH382848|Rotavirus_A|Ethiopia|Homo_sapiens	0.19924	KU870411|Rotavirus_A|Hungary|Homo_sapiens	0.43825	KC822935|Rotavirus_A|Russia|Homo_sapiens	0.19918	OP717963|Rotavirus_A|Malawi|Homo_sapiens	0.22919	MT005307|Rotavirus_A|Czech_Republic|Homo_sapiens	0.20909	HQ392202|Rotavirus_A|Belgium|Homo_sapiens	0.11272
MW552964|Rotavirus_A|South_Africa|Homo_sapiens	0.17158	LC173238|Rotavirus_A|Japan|Homo_sapiens	0.21837	KF690137|Rotavirus_A|Australia|Homo_sapiens	0.25486	LC172717|Rotavirus_A|Japan|Homo_sapiens	0.16968	PQ001392|Rotavirus_A|Ethiopia|Homo_sapiens	0.19924	KU870400|Rotavirus_A|Hungary|Homo_sapiens	0.43825	PP861896|Rotavirus_A|China|Homo_sapiens	0.19918	OP717966|Rotavirus_A|Malawi|Homo_sapiens	0.22919	PP215787|Rotavirus_A|Brazil|Homo_sapiens	0.20909	HQ392394|Rotavirus_A|Belgium|Homo_sapiens	0.11272
OQ201445|Rotavirus_A|Rwanda|Homo_sapiens	0.17158	LC173240|Rotavirus_A|Japan|Homo_sapiens	0.21837	KJ752142|Rotavirus_A|Togo|Homo_sapiens	0.25486	LC172720|Rotavirus_A|Japan|Homo_sapiens	0.16968	PQ001393|Rotavirus_A|Ethiopia|Homo_sapiens	0.19924	LC469506|Rotavirus_A|Indonesia|Homo_sapiens	0.43825	PP861911|Rotavirus_A|China|Homo_sapiens	0.19918	OP717971|Rotavirus_A|Malawi|Homo_sapiens	0.22919	OR772028|Rotavirus_A|Russia|Homo_sapiens	0.20909	JN258796|Rotavirus_A|Belgium|Homo_sapiens	0.11272
MG892005|Rotavirus_A|Mozambique|Homo_sapiens	0.17158	LC173382|Rotavirus_A|Japan|Homo_sapiens	0.21837	KP753031|Rotavirus_A|Guinea-Bissau|Homo_sapiens	0.25486	LC172722|Rotavirus_A|Japan|Homo_sapiens	0.16968	PQ001399|Rotavirus_A|Ethiopia|Homo_sapiens	0.19924	LC469508|Rotavirus_A|Indonesia|Homo_sapiens	0.43825	ON563339|Rotavirus_A|China|Homo_sapiens	0.19918	OP717975|Rotavirus_A|Malawi|Homo_sapiens	0.22919	AB755578|Rotavirus_A|Malawi|	0.20909	HQ392065|Rotavirus_A|Belgium|Homo_sapiens	0.11272
PP848529|Rotavirus_A|Mozambique|Homo_sapiens	0.17158	LC173383|Rotavirus_A|Japan|Homo_sapiens	0.21837	KR705402|Rotavirus_A|Belgium|Homo_sapiens	0.25486	LC172727|Rotavirus_A|Japan|Homo_sapiens	0.16968	PQ001405|Rotavirus_A|Ethiopia|Homo_sapiens	0.19924	LC514487|Rotavirus_A|Thailand|Homo_sapiens	0.43825	ON992839|Rotavirus_A|China|Homo_sapiens	0.19918	OP717977|Rotavirus_A|Malawi|Homo_sapiens	0.22919	U59105|Rotavirus_A||	0.20909	JF490218|Rotavirus_A|Australia|Homo_sapiens	0.11272
PP848783|Rotavirus_A|Mozambique|Homo_sapiens	0.17158	LC173302|Rotavirus_A|Japan|Homo_sapiens	0.21837	KX632268|Rotavirus_A|Uganda|Homo_sapiens	0.25486	LC172730|Rotavirus_A|Japan|Homo_sapiens	0.16968	PQ001407|Rotavirus_A|Ethiopia|Homo_sapiens	0.19924	LC784711|Rotavirus_A|Viet_Nam|	0.43825	MW384403|Rotavirus_A|China|Homo_sapiens	0.19918	OP717978|Rotavirus_A|Malawi|Homo_sapiens	0.22919	OP718020|Rotavirus_A|Malawi|Homo_sapiens	0.20909	JF490229|Rotavirus_A|Australia|Homo_sapiens	0.11272
PP848771|Rotavirus_A|Mozambique|Homo_sapiens	0.17158	LC173269|Rotavirus_A|Japan|Homo_sapiens	0.21837	KJ870925|Rotavirus_A|Democratic_Republic_of_the_Congo|Homo_sapiens	0.25486	LC172734|Rotavirus_A|Japan|Homo_sapiens	0.16968	PQ001408|Rotavirus_A|Ethiopia|Homo_sapiens	0.19924	LC784929|Rotavirus_A|Viet_Nam|	0.43825	MN223996|Rotavirus_A|Russia|Homo_sapiens	0.19918	OP717984|Rotavirus_A|Malawi|Homo_sapiens	0.22919	OP718021|Rotavirus_A|Malawi|Homo_sapiens	0.20909	JF490240|Rotavirus_A|Australia|Homo_sapiens	0.11272
PP848743|Rotavirus_A|Mozambique|Homo_sapiens	0.17158	LC173213|Rotavirus_A|Japan|Homo_sapiens	0.21837	KP753204|Rotavirus_A|Zambia|Homo_sapiens	0.25486	LC172736|Rotavirus_A|Japan|Homo_sapiens	0.16968	PQ001411|Rotavirus_A|Ethiopia|Homo_sapiens	0.19924	LC784885|Rotavirus_A|Viet_Nam|	0.43825	KC155679|Rotavirus_A|Russia|Homo_sapiens	0.19918	OP717985|Rotavirus_A|Malawi|Homo_sapiens	0.22919	OP718054|Rotavirus_A|Malawi|Homo_sapiens	0.20909	JF490251|Rotavirus_A|Australia|Homo_sapiens	0.11272
MK302426|Rotavirus_A|India|Homo_sapiens	0.17158	LC173379|Rotavirus_A|Japan|Homo_sapiens	0.21837	KJ751881|Rotavirus_A|Zambia|Homo_sapiens	0.25486	LC172775|Rotavirus_A|Japan|Homo_sapiens	0.16968	PQ001398|Rotavirus_A|Ethiopia|Homo_sapiens	0.19924	LC784962|Rotavirus_A|Viet_Nam|	0.43825	ON563289|Rotavirus_A|China|Homo_sapiens	0.19918	OP717941|Rotavirus_A|Malawi|Homo_sapiens	0.22919	OP717991|Rotavirus_A|Malawi|Homo_sapiens	0.20909	JF490416|Rotavirus_A|Australia|Homo_sapiens	0.11272
MZ027416|Rotavirus_A|Zambia|Homo_sapiens	0.17158	LC173293|Rotavirus_A|Japan|Homo_sapiens	0.21837	KJ752643|Rotavirus_A|Zambia|Homo_sapiens	0.25486	LC172778|Rotavirus_A|Japan|Homo_sapiens	0.16968	FJ947249|Rotavirus_A|USA|Homo_sapiens	0.19924	LC784984|Rotavirus_A|Viet_Nam|	0.43825	MN551948|Rotavirus_A|Russia|Homo_sapiens	0.19918	OP717962|Rotavirus_A|Malawi|Homo_sapiens	0.22919	OP717992|Rotavirus_A|Malawi|Homo_sapiens	0.20909	JF490426|Rotavirus_A|Australia|Homo_sapiens	0.11272
ON737049|Rotavirus_A|USA|Homo_sapiens	0.17158	LC173281|Rotavirus_A|Japan|Homo_sapiens	0.21837	KF636149|Rotavirus_A|Zambia|Homo_sapiens	0.25486	LC172779|Rotavirus_A|Japan|Homo_sapiens	0.16968	FJ947867|Rotavirus_A|USA|Homo_sapiens	0.19924	LC784722|Rotavirus_A|Viet_Nam|	0.43825	MN551979|Rotavirus_A|Russia|Homo_sapiens	0.19918	OP717953|Rotavirus_A|Malawi|Homo_sapiens	0.22919	OP717995|Rotavirus_A|Malawi|Homo_sapiens	0.20909	JF490537|Rotavirus_A|Australia|Homo_sapiens	0.11272
KJ940062|Rotavirus_A|Brazil|Homo_sapiens	0.17158	LC173239|Rotavirus_A|Japan|Homo_sapiens	0.21837	KJ752533|Rotavirus_A|Zambia|Homo_sapiens	0.25486	LC172780|Rotavirus_A|Japan|Homo_sapiens	0.16968	KC579965|Rotavirus_A|USA|Homo_sapiens	0.19924	LC784732|Rotavirus_A|Viet_Nam|	0.43825	MN552090|Rotavirus_A|Russia|Homo_sapiens	0.19918	OP717980|Rotavirus_A|Malawi|Homo_sapiens	0.22919	OP717997|Rotavirus_A|Malawi|Homo_sapiens	0.20909	JF490349|Rotavirus_A|Australia|Homo_sapiens	0.11272
KC579804|Rotavirus_A|USA|Homo_sapiens	0.17158	LC173301|Rotavirus_A|Japan|Homo_sapiens	0.21837	KJ751870|Rotavirus_A|Uganda|Homo_sapiens	0.25486	LC172782|Rotavirus_A|Japan|Homo_sapiens	0.16968	GU565079|Rotavirus_A|USA|	0.19924	LC784940|Rotavirus_A|Viet_Nam|	0.43825	PP586001|Rotavirus_A|Mozambique|Homo_sapiens	0.19918	OP717981|Rotavirus_A|Malawi|Homo_sapiens	0.22919	OP717999|Rotavirus_A|Malawi|Homo_sapiens	0.20909	JF490339|Rotavirus_A|Australia|Homo_sapiens	0.11272
KC579915|Rotavirus_A|USA|Homo_sapiens	0.17158	LC173233|Rotavirus_A|Japan|Homo_sapiens	0.21837	MK227950|Rotavirus_A|Taiwan|Sus_scrofa	0.25486	LC172790|Rotavirus_A|Japan|Homo_sapiens	0.16968	GU296431|Rotavirus_A|Italy|Homo_sapiens	0.19924	LC784863|Rotavirus_A|Viet_Nam|	0.43825	MH171418|Rotavirus_A|Spain|Homo_sapiens	0.19918	OP717983|Rotavirus_A|Malawi|Homo_sapiens	0.22919	OP718001|Rotavirus_A|Malawi|Homo_sapiens	0.20909	JN258344|Rotavirus_A|USA|Homo_sapiens	0.11272
KC580189|Rotavirus_A|USA|Homo_sapiens	0.17158	LC173264|Rotavirus_A|Japan|Homo_sapiens	0.21837	AB741652|Rotavirus_A|Japan|Homo_sapiens	0.25486	LC172791|Rotavirus_A|Japan|Homo_sapiens	0.16968	KJ412857|Rotavirus_A|Paraguay|Homo_sapiens	0.19924	MF997041|Rotavirus_A|USA|Homo_sapiens	0.43825	KU048682|Rotavirus_A|Italy|Homo_sapiens	0.19918	OP717976|Rotavirus_A|Malawi|Homo_sapiens	0.22919	OP718002|Rotavirus_A|Malawi|Homo_sapiens	0.20909	JF490141|Rotavirus_A|Australia|Homo_sapiens	0.11272
FJ947264|Rotavirus_A|USA|Homo_sapiens	0.17158	LC463283|Rotavirus_A|Japan|Homo_sapiens	0.21837	ON736958|Rotavirus_A|El_Salvador|Homo_sapiens	0.25486	LC172794|Rotavirus_A|Japan|Homo_sapiens	0.16968	AB792641|Rotavirus_A|Japan|Homo_sapiens	0.19924	ON653043|Rotavirus_A|Brazil|Homo_sapiens	0.43825	KU048683|Rotavirus_A|Italy|Homo_sapiens	0.19918	OP717967|Rotavirus_A|Malawi|Homo_sapiens	0.22919	OP718008|Rotavirus_A|Malawi|Homo_sapiens	0.20909	JF490801|Rotavirus_A|USA|Homo_sapiens	0.11272
FJ947849|Rotavirus_A|USA|Homo_sapiens	0.17158	LC173294|Rotavirus_A|Japan|Homo_sapiens	0.21837	LC227969|Rotavirus_A|India|Homo_sapiens	0.25561	LC172795|Rotavirus_A|Japan|Homo_sapiens	0.16968	OR727621|Rotavirus_A|Japan|Homo_sapiens	0.19924	MH513958|Rotavirus_A|Brazil|Homo_sapiens	0.43825	KU048684|Rotavirus_A|Italy|Homo_sapiens	0.19918	OP717969|Rotavirus_A|Malawi|Homo_sapiens	0.22919	OP718018|Rotavirus_A|Malawi|Homo_sapiens	0.20909	JF490889|Rotavirus_A|USA|Homo_sapiens	0.11272
FJ947827|Rotavirus_A|USA|Homo_sapiens	0.17158	LC173299|Rotavirus_A|Japan|Homo_sapiens	0.21837	KU356610|Rotavirus_A|Bangladesh|Homo_sapiens	0.25561	LC172658|Rotavirus_A|Japan|Homo_sapiens	0.16968	OR715774|Rotavirus_A|Japan|Homo_sapiens	0.19924	ON791979|Rotavirus_A|Malawi|Homo_sapiens	0.43825	KM116033|Rotavirus_A|USA|Homo_sapiens	0.19918	MT674499|Rotavirus_A|Brazil|Homo_sapiens	0.22919	OP717998|Rotavirus_A|Malawi|Homo_sapiens	0.20909	HQ392192|Rotavirus_A|Belgium|Homo_sapiens	0.11272
FJ947407|Rotavirus_A|USA|Homo_sapiens	0.17158	LC173249|Rotavirus_A|Japan|Homo_sapiens	0.21837	KU356621|Rotavirus_A|Bangladesh|Homo_sapiens	0.25561	LC172682|Rotavirus_A|Japan|Homo_sapiens	0.16968	KJ820830|Rotavirus_A|Brazil|Homo_sapiens	0.19924	OP717695|Rotavirus_A|Malawi|Homo_sapiens	0.43825	KM116055|Rotavirus_A|USA|Homo_sapiens	0.19918	MT674502|Rotavirus_A|Brazil|Homo_sapiens	0.22919	OP718006|Rotavirus_A|Malawi|Homo_sapiens	0.20909	HQ392435|Rotavirus_A|Belgium|Homo_sapiens	0.11272
KR052726|Rotavirus_A|USA|Sus_scrofa	0.17158	LC173277|Rotavirus_A|Japan|Homo_sapiens	0.21837	KU356599|Rotavirus_A|Bangladesh|Homo_sapiens	0.25561	LC172760|Rotavirus_A|Japan|Homo_sapiens	0.16968	KJ820863|Rotavirus_A|Brazil|Homo_sapiens	0.19924	OP717702|Rotavirus_A|Malawi|Homo_sapiens	0.43825	KM116044|Rotavirus_A|USA|Homo_sapiens	0.19918	PP585871|Rotavirus_A|Mozambique|Homo_sapiens	0.22919	OP718007|Rotavirus_A|Malawi|Homo_sapiens	0.20909	JX509934|Rotavirus_A|China|Homo_sapiens	0.11272
LC095903|Rotavirus_A|Viet_Nam|Homo_sapiens	0.17158	LC173288|Rotavirus_A|Japan|Homo_sapiens	0.21837	KX646614|Rotavirus_A|India|Homo_sapiens	0.25561	LC172771|Rotavirus_A|Japan|Homo_sapiens	0.16968	KJ820908|Rotavirus_A|Brazil|Homo_sapiens	0.19924	OP717738|Rotavirus_A|Malawi|Homo_sapiens	0.43825	JN605411|Rotavirus_A|Cameroon|Homo_sapiens	0.19918	OP717956|Rotavirus_A|Malawi|Homo_sapiens	0.22919	OP718011|Rotavirus_A|Malawi|Homo_sapiens	0.20909	JF490953|Rotavirus_A|USA|Homo_sapiens	0.11272
OQ133167|Rotavirus_A|Zambia|Homo_sapiens	0.17166	LC173297|Rotavirus_A|Japan|Homo_sapiens	0.21837	KX646615|Rotavirus_A|India|Homo_sapiens	0.25561	LC172785|Rotavirus_A|Japan|Homo_sapiens	0.16968	OR948032|Rotavirus_A|China|Sus_scrofa	0.19924	LC227882|Rotavirus_A|India|Homo_sapiens	0.43825	KP881951|Rotavirus_A|Bangladesh|Homo_sapiens	0.19918	OP717959|Rotavirus_A|Malawi|Homo_sapiens	0.22919	OP718003|Rotavirus_A|Malawi|Homo_sapiens	0.20909	HQ392455|Rotavirus_A|Belgium|Homo_sapiens	0.11272
OR501088|Rotavirus_A|Thailand|Felis_catus	0.17204	LC173300|Rotavirus_A|Japan|Homo_sapiens	0.21837	KX646617|Rotavirus_A|India|Homo_sapiens	0.25561	LC172709|Rotavirus_A|Japan|Homo_sapiens	0.16968	OQ504205|Rotavirus_A|China|Sus_scrofa	0.19924	LC227884|Rotavirus_A|India|Homo_sapiens	0.43825	KP882270|Rotavirus_A|Bangladesh|Homo_sapiens	0.19918	OP717957|Rotavirus_A|Malawi|Homo_sapiens	0.22919	OP718036|Rotavirus_A|Malawi|Homo_sapiens	0.20909	LC600852|Rotavirus_A|Kenya|Homo_sapiens	0.11272
LC569584|Rotavirus_A|Japan|Homo_sapiens	0.17204	LC173214|Rotavirus_A|Japan|Homo_sapiens	0.21837	MW552928|Rotavirus_A|South_Africa|Homo_sapiens	0.25561	LC469467|Rotavirus_A|Indonesia|Homo_sapiens	0.16968	KU973952|Rotavirus_A|Canada|Homo_sapiens	0.2005	LC227879|Rotavirus_A|India|Homo_sapiens	0.43825	KP882072|Rotavirus_A|Bangladesh|Homo_sapiens	0.19918	OP717958|Rotavirus_A|Malawi|Homo_sapiens	0.22919	OP718016|Rotavirus_A|Malawi|Homo_sapiens	0.20909	KY497517|Rotavirus_A|Pakistan|Homo_sapiens	0.11272
LC477473|Rotavirus_A|Japan|Homo_sapiens	0.17204	LC173215|Rotavirus_A|Japan|Homo_sapiens	0.21837	MW552994|Rotavirus_A|South_Africa|Homo_sapiens	0.25561	MH704729|Rotavirus_A|Indonesia|Homo_sapiens	0.16968	KU059800|Rotavirus_A|Australia|Homo_sapiens	0.2005	LC227880|Rotavirus_A|India|Homo_sapiens	0.43825	KP882105|Rotavirus_A|Bangladesh|Homo_sapiens	0.19918	OP717964|Rotavirus_A|Malawi|Homo_sapiens	0.22919	OP718004|Rotavirus_A|Malawi|Homo_sapiens	0.20909	JF766577|Rotavirus_A|South_Korea|Homo_sapiens	0.11272
LC469425|Rotavirus_A|Indonesia|Homo_sapiens	0.17204	LC173253|Rotavirus_A|Japan|Homo_sapiens	0.21837	MW553005|Rotavirus_A|South_Africa|Homo_sapiens	0.25561	KU059770|Rotavirus_A|Australia|Homo_sapiens	0.16968	FJ915079|Rotavirus_A|Russia|Homo_sapiens	0.2005	LC227881|Rotavirus_A|India|Homo_sapiens	0.43825	KP882215|Rotavirus_A|Bangladesh|Homo_sapiens	0.19918	OP717965|Rotavirus_A|Malawi|Homo_sapiens	0.22919	OP718017|Rotavirus_A|Malawi|Homo_sapiens	0.20909	GU199513|Rotavirus_A|Bangladesh|Homo_sapiens	0.11272
LC542173|Rotavirus_A|Japan|Homo_sapiens	0.17204	LC173266|Rotavirus_A|Japan|Homo_sapiens	0.21837	MW552686|Rotavirus_A|South_Africa|Homo_sapiens	0.25561	KU059781|Rotavirus_A|Australia|Homo_sapiens	0.16968	GU377155|Rotavirus_A|Russia|Homo_sapiens	0.2005	KC571497|Rotavirus_A|Australia|Homo_sapiens	0.43825	KM026666|Rotavirus_A|Brazil|Homo_sapiens	0.19918	OP717933|Rotavirus_A|Malawi|Homo_sapiens	0.22919	OP718038|Rotavirus_A|Malawi|Homo_sapiens	0.20909	DQ492679|Rotavirus_A|Bangladesh|	0.11272
LC086726|Rotavirus_A|Thailand|Homo_sapiens	0.17204	LC173280|Rotavirus_A|Japan|Homo_sapiens	0.21837	LC105578|Rotavirus_A|Ghana|Homo_sapiens	0.25561	KU059792|Rotavirus_A|Australia|Homo_sapiens	0.16968	FJ915094|Rotavirus_A|Russia|Homo_sapiens	0.2005	DQ490540|Rotavirus_A|Bangladesh|	0.43825	HQ343344|Rotavirus_A|Australia|Homo_sapiens	0.19918	OP717893|Rotavirus_A|Malawi|Homo_sapiens	0.22919	OP718009|Rotavirus_A|Malawi|Homo_sapiens	0.20909	KY446463|Rotavirus_A|Brazil|Homo_sapiens	0.11272
LC086715|Rotavirus_A|Thailand|Homo_sapiens	0.17204	LC173298|Rotavirus_A|Japan|Homo_sapiens	0.21837	KX536662|Rotavirus_A|India|Homo_sapiens	0.25561	LC066654|Rotavirus_A|Thailand|Homo_sapiens	0.16968	GQ117006|Rotavirus_A|Russia|Homo_sapiens	0.2005	DQ490557|Rotavirus_A|Bangladesh|	0.43825	KP881918|Rotavirus_A|Bangladesh|Homo_sapiens	0.19918	OP717903|Rotavirus_A|Malawi|Homo_sapiens	0.22919	OP718010|Rotavirus_A|Malawi|Homo_sapiens	0.20909	LC174329|Rotavirus_A|Japan|Homo_sapiens	0.11272
LC228316|Rotavirus_A|Japan|Homo_sapiens	0.17204	LC173247|Rotavirus_A|Japan|Homo_sapiens	0.21837	KX646631|Rotavirus_A|India|Homo_sapiens	0.25561	LC066665|Rotavirus_A|Thailand|Homo_sapiens	0.16968	KU059799|Rotavirus_A|Australia|Homo_sapiens	0.2005	AB753086|Rotavirus_A|Malawi|	0.43825	KP882237|Rotavirus_A|Bangladesh|Homo_sapiens	0.19918	KU199278|Rotavirus_A|Bangladesh|Homo_sapiens	0.22919	OP717993|Rotavirus_A|Malawi|Homo_sapiens	0.20909	OQ398209|Rotavirus_A|Mozambique|Homo_sapiens	0.11272
LC228327|Rotavirus_A|Japan|Homo_sapiens	0.17204	LC173216|Rotavirus_A|Japan|Homo_sapiens	0.21837	ON792050|Rotavirus_A|Malawi|Homo_sapiens	0.25561	LC172650|Rotavirus_A|Japan|Homo_sapiens	0.16968	EU708581|Rotavirus_A|China|Homo_sapiens	0.2005	LC228365|Rotavirus_A|Japan|Homo_sapiens	0.43825	KP882765|Rotavirus_A|Mali|Homo_sapiens	0.19918	LC173905|Rotavirus_A|Japan|Homo_sapiens	0.22919	OP718005|Rotavirus_A|Malawi|Homo_sapiens	0.20909	OQ398210|Rotavirus_A|Mozambique|Homo_sapiens	0.11272
LC105004|Rotavirus_A|Japan|Homo_sapiens	0.17204	LC173274|Rotavirus_A|Japan|Homo_sapiens	0.21837	KP882033|Rotavirus_A|Bangladesh|Homo_sapiens	0.25561	LC172651|Rotavirus_A|Japan|Homo_sapiens	0.16968	EF495119|Rotavirus_A|Viet_Nam|	0.2005	MW275274|Rotavirus_A|Australia|Homo_sapiens	0.43825	KM660115|Rotavirus_A|Cameroon|Homo_sapiens	0.19918	LC173957|Rotavirus_A|Japan|Homo_sapiens	0.22919	OP718012|Rotavirus_A|Malawi|Homo_sapiens	0.20909	OM037934|Rotavirus_A|China|Homo_sapiens	0.11272
LC105394|Rotavirus_A|Japan|Homo_sapiens	0.17204	LC173282|Rotavirus_A|Japan|Homo_sapiens	0.21837	KP882198|Rotavirus_A|Bangladesh|Homo_sapiens	0.25561	LC172655|Rotavirus_A|Japan|Homo_sapiens	0.16968	EF495120|Rotavirus_A|Viet_Nam|	0.2005	MZ407416|Rotavirus_A|China|Homo_sapiens	0.43825	KM660118|Rotavirus_A|Cameroon|Homo_sapiens	0.19918	LC173958|Rotavirus_A|Japan|Homo_sapiens	0.22919	OP718013|Rotavirus_A|Malawi|Homo_sapiens	0.20909	LC491516|Rotavirus_A|Viet_Nam|Homo_sapiens	0.11272
LC105427|Rotavirus_A|Japan|Homo_sapiens	0.17204	LC173292|Rotavirus_A|Japan|Homo_sapiens	0.21837	KP882077|Rotavirus_A|Bangladesh|Homo_sapiens	0.25561	LC172667|Rotavirus_A|Japan|Homo_sapiens	0.16968	DQ995488|Rotavirus_A|Viet_Nam|	0.2005	LC477539|Rotavirus_A|Japan|Homo_sapiens	0.43825	KM660114|Rotavirus_A|Cameroon|Homo_sapiens	0.19918	LC173959|Rotavirus_A|Japan|Homo_sapiens	0.22919	JN605446|Rotavirus_A|South_Africa|Homo_sapiens	0.20909	LC477674|Rotavirus_A|Japan|Homo_sapiens	0.11272
MH704720|Rotavirus_A|Indonesia|Homo_sapiens	0.17204	LC173276|Rotavirus_A|Japan|Homo_sapiens	0.21837	MT232585|Rotavirus_A|USA|Homo_sapiens	0.25561	LC172668|Rotavirus_A|Japan|Homo_sapiens	0.16968	EU708576|Rotavirus_A|China|Homo_sapiens	0.2005	LC514531|Rotavirus_A|Thailand|Homo_sapiens	0.43825	KM660116|Rotavirus_A|Cameroon|Homo_sapiens	0.19918	LC173960|Rotavirus_A|Japan|Homo_sapiens	0.22919	KU248381|Rotavirus_A|Bangladesh|Homo_sapiens	0.20909	MZ955416|Rotavirus_A|Iran|Homo_sapiens	0.11272
LC784602|Rotavirus_A|Viet_Nam|	0.17204	LC465265|Rotavirus_A|Japan|Homo_sapiens	0.21837	MT232596|Rotavirus_A|USA|Homo_sapiens	0.25561	LC172672|Rotavirus_A|Japan|Homo_sapiens	0.16968	JX088019|Rotavirus_A|Russia|Homo_sapiens	0.2005	KJ721773|Rotavirus_A|Brazil|Homo_sapiens	0.43825	KM660120|Rotavirus_A|Cameroon|Homo_sapiens	0.19918	JF835114|Rotavirus_A|China|	0.22919	KU248392|Rotavirus_A|Bangladesh|Homo_sapiens	0.20909	MZ955448|Rotavirus_A|Iran|Homo_sapiens	0.11272
LC784894|Rotavirus_A|Viet_Nam|	0.17204	LC465276|Rotavirus_A|Japan|Homo_sapiens	0.21837	MT232607|Rotavirus_A|USA|Homo_sapiens	0.25561	LC172675|Rotavirus_A|Japan|Homo_sapiens	0.16968	KF018793|Rotavirus_A|Russia|Homo_sapiens	0.2005	PP861825|Rotavirus_A|China|Homo_sapiens	0.43825	KM660136|Rotavirus_A|Cameroon|Homo_sapiens	0.19918	PP861989|Rotavirus_A|China|Homo_sapiens	0.22919	HQ657136|Rotavirus_A|Malawi|Homo_sapiens	0.20909	U54772|Rotavirus_A||	0.11272
LC784730|Rotavirus_A|Viet_Nam|	0.17204	LC173287|Rotavirus_A|Japan|Homo_sapiens	0.21837	LC569560|Rotavirus_A|Japan|Homo_sapiens	0.25561	LC172715|Rotavirus_A|Japan|Homo_sapiens	0.16968	JX156392|Rotavirus_A|Russia|Homo_sapiens	0.2005	HM467963|Rotavirus_A|USA|Homo_sapiens	0.43825	KM660138|Rotavirus_A|Cameroon|Homo_sapiens	0.19918	PP862043|Rotavirus_A|China|Homo_sapiens	0.22919	KU356583|Rotavirus_A|Bangladesh|Homo_sapiens	0.20909	LC095931|Rotavirus_A|Viet_Nam|Homo_sapiens	0.11272
OR756429|Rotavirus_A|Viet_Nam|Homo_sapiens	0.17204	LC173278|Rotavirus_A|Japan|Homo_sapiens	0.21837	PP861469|Rotavirus_A|China|Homo_sapiens	0.25561	LC172724|Rotavirus_A|Japan|Homo_sapiens	0.16968	EU708577|Rotavirus_A|China|Homo_sapiens	0.2005	LC002011|Rotavirus_A|Japan|Homo_sapiens	0.43825	OM037865|Rotavirus_A|China|Homo_sapiens	0.19918	LC477592|Rotavirus_A|Japan|Homo_sapiens	0.22919	KU356594|Rotavirus_A|Bangladesh|Homo_sapiens	0.20909	KJ482366|Rotavirus_A|Brazil|Sus_scrofa	0.11272
OR756441|Rotavirus_A|Viet_Nam|Homo_sapiens	0.17204	LC173286|Rotavirus_A|Japan|Homo_sapiens	0.21837	KJ626607|Rotavirus_A|Paraguay|Homo_sapiens	0.25561	LC172735|Rotavirus_A|Japan|Homo_sapiens	0.16968	GU985256|Rotavirus_A|China|Homo_sapiens	0.2005	KR705152|Rotavirus_A|Belgium|Homo_sapiens	0.43825	OM037843|Rotavirus_A|China|Homo_sapiens	0.19918	LC169981|Rotavirus_A|Thailand|Homo_sapiens	0.22919	JX965156|Rotavirus_A|Australia|Homo_sapiens	0.20909	KC117149|Rotavirus_A|Brazil|Sus_scrofa	0.11272
LC784840|Rotavirus_A|Viet_Nam|	0.17204	LC465243|Rotavirus_A|Japan|Homo_sapiens	0.21837	KJ626573|Rotavirus_A|Paraguay|Homo_sapiens	0.25561	LC172712|Rotavirus_A|Japan|Homo_sapiens	0.16968	GU985259|Rotavirus_A|China|Homo_sapiens	0.2005	KR705405|Rotavirus_A|Belgium|Homo_sapiens	0.43825	OM037854|Rotavirus_A|China|Homo_sapiens	0.19918	LC169992|Rotavirus_A|Thailand|Homo_sapiens	0.22919	AY159649|Rotavirus_A||	0.20909	HM348728|Rotavirus_A|India|Homo_sapiens	0.11272
LC784677|Rotavirus_A|Viet_Nam|	0.17204	LC463204|Rotavirus_A|Japan|Homo_sapiens	0.21837	KJ626832|Rotavirus_A|Paraguay|Homo_sapiens	0.25561	LC172713|Rotavirus_A|Japan|Homo_sapiens	0.16968	GU985260|Rotavirus_A|China|Homo_sapiens	0.2005	KJ918841|Rotavirus_A|Hungary|Homo_sapiens	0.43825	JX683621|Rotavirus_A|Brazil|Homo_sapiens	0.19918	KX655459|Rotavirus_A|Uganda|Homo_sapiens	0.22919	U59107|Rotavirus_A||	0.20909	KT695125|Rotavirus_A|USA|Homo_sapiens	0.11337
LC784720|Rotavirus_A|Viet_Nam|	0.17204	LC465819|Rotavirus_A|Japan|Homo_sapiens	0.21837	KJ626896|Rotavirus_A|Paraguay|Homo_sapiens	0.25561	LC172692|Rotavirus_A|Japan|Homo_sapiens	0.16968	HQ537513|Rotavirus_A|Russia|Homo_sapiens	0.2005	KJ918846|Rotavirus_A|Hungary|Homo_sapiens	0.43825	HQ343357|Rotavirus_A|Australia|Homo_sapiens	0.19918	FJ183359|Rotavirus_A||	0.22919	JF460843|Rotavirus_A|Belgium|Homo_sapiens	0.20909	KY972008|Rotavirus_A|Peru|Vicugna_pacos	0.11561
LC784624|Rotavirus_A|Viet_Nam|	0.17204	LC173290|Rotavirus_A|Japan|Homo_sapiens	0.21837	KJ412545|Rotavirus_A|Paraguay|Homo_sapiens	0.25561	LC172681|Rotavirus_A|Japan|Homo_sapiens	0.16968	JX088020|Rotavirus_A|Russia|Homo_sapiens	0.2005	KC178721|Rotavirus_A|Italy|Homo_sapiens	0.43825	KJ454639|Rotavirus_A|Brazil|Homo_sapiens	0.19918	LC227903|Rotavirus_A|India|Homo_sapiens	0.22919	LC002043|Rotavirus_A|Japan|Homo_sapiens	0.20909	KR106160|Rotavirus_A|Brazil|Molossus_molossus	0.11561
LC514504|Rotavirus_A|Thailand|Homo_sapiens	0.17204	LC465298|Rotavirus_A|Japan|Homo_sapiens	0.21837	KJ412724|Rotavirus_A|Paraguay|Homo_sapiens	0.25561	LC172688|Rotavirus_A|Japan|Homo_sapiens	0.16968	HQ537521|Rotavirus_A|Russia|Homo_sapiens	0.2005	LC173495|Rotavirus_A|Japan|Homo_sapiens	0.43825	KM026637|Rotavirus_A|Brazil|Homo_sapiens	0.19918	LC227908|Rotavirus_A|India|Homo_sapiens	0.22919	LC002047|Rotavirus_A|Japan|Homo_sapiens	0.20909	MT364834|Rotavirus_A|Thailand|Canis_lupus_familiaris	0.11561
MH166407|Rotavirus_A|Pakistan|Homo_sapiens	0.17204	AB848009|Rotavirus_A|Japan|Homo_sapiens	0.21837	KJ412778|Rotavirus_A|Paraguay|Homo_sapiens	0.25561	LC172733|Rotavirus_A|Japan|Homo_sapiens	0.16968	KC689821|Rotavirus_A|Russia|Homo_sapiens	0.2005	LC169990|Rotavirus_A|Thailand|Homo_sapiens	0.43825	KM026660|Rotavirus_A|Brazil|Homo_sapiens	0.19918	KC782516|Rotavirus_A|USA|Homo_sapiens	0.22919	AB755577|Rotavirus_A|Malawi|	0.20909	MT364845|Rotavirus_A|Thailand|Canis_lupus_familiaris	0.11561
OP717196|Rotavirus_A|Malawi|Homo_sapiens	0.17204	KY616887|Rotavirus_A|Japan|Homo_sapiens	0.21837	KJ626990|Rotavirus_A|Paraguay|Homo_sapiens	0.25561	LC172737|Rotavirus_A|Japan|Homo_sapiens	0.16968	KC689822|Rotavirus_A|Russia|Homo_sapiens	0.2005	LC169979|Rotavirus_A|Thailand|Homo_sapiens	0.43825	KM026661|Rotavirus_A|Brazil|Homo_sapiens	0.19918	KC178736|Rotavirus_A|Italy|Homo_sapiens	0.22919	AB755581|Rotavirus_A|Malawi|	0.20909	MT364856|Rotavirus_A|Thailand|Canis_lupus_familiaris	0.11561
KF636323|Rotavirus_A|South_Africa|Homo_sapiens	0.17204	AB975723|Rotavirus_A|Japan|Homo_sapiens	0.21837	MT633448|Rotavirus_A|Brazil|Homo_sapiens	0.25561	LC172723|Rotavirus_A|Japan|Homo_sapiens	0.16968	KC689818|Rotavirus_A|Russia|Homo_sapiens	0.2005	PP025574|Rotavirus_A|Brazil|Homo_sapiens	0.43825	JX683617|Rotavirus_A|Brazil|Homo_sapiens	0.19918	PP585874|Rotavirus_A|Mozambique|Homo_sapiens	0.22919	AB755582|Rotavirus_A|Malawi|	0.20909	MT364878|Rotavirus_A|Thailand|Canis_lupus_familiaris	0.11561
MW552139|Rotavirus_A|South_Africa|Homo_sapiens	0.17204	AB975756|Rotavirus_A|Japan|Homo_sapiens	0.21837	MT633455|Rotavirus_A|Brazil|Homo_sapiens	0.25561	LC172701|Rotavirus_A|Japan|Homo_sapiens	0.16968	JX088012|Rotavirus_A|Russia|Homo_sapiens	0.2005	OP717696|Rotavirus_A|Malawi|Homo_sapiens	0.43825	HM773718|Rotavirus_A|USA|Homo_sapiens	0.19918	LC105563|Rotavirus_A|Ghana|Homo_sapiens	0.22919	AB755566|Rotavirus_A|Malawi|	0.20909	OM450988|Rotavirus_A|China|Nyctereutes_procyonoides	0.11561
MW552205|Rotavirus_A|South_Africa|Homo_sapiens	0.17204	AB975766|Rotavirus_A|Japan|Homo_sapiens	0.21837	HM467945|Rotavirus_A|USA|Homo_sapiens	0.25561	LC172707|Rotavirus_A|Japan|Homo_sapiens	0.16968	HQ230032|Rotavirus_A|Japan|Homo_sapiens	0.2005	MG926720|Rotavirus_A|Mozambique|Homo_sapiens	0.43825	KX778619|Rotavirus_A|Dominican_Republic|Homo_sapiens	0.19918	LC105574|Rotavirus_A|Ghana|Homo_sapiens	0.22919	AF401756|Rotavirus_A||	0.20909	LC340031|Rotavirus_A|Japan|Homo_sapiens	0.11561
MW552766|Rotavirus_A|South_Africa|Homo_sapiens	0.17204	AB975770|Rotavirus_A|Japan|Homo_sapiens	0.21837	MT633452|Rotavirus_A|Brazil|Homo_sapiens	0.25561	LC172728|Rotavirus_A|Japan|Homo_sapiens	0.16968	GU985263|Rotavirus_A|China|Homo_sapiens	0.2005	MG891933|Rotavirus_A|Mozambique|Homo_sapiens	0.43825	KJ454638|Rotavirus_A|Brazil|Homo_sapiens	0.19918	LC228356|Rotavirus_A|Japan|Homo_sapiens	0.22919	HM467979|Rotavirus_A|USA|Homo_sapiens	0.20909	KJ875801|Rotavirus_A|Hungary|Canis_lupus_familiaris	0.11561
MW552755|Rotavirus_A|South_Africa|Homo_sapiens	0.17204	AB975727|Rotavirus_A|Japan|Homo_sapiens	0.21837	MT633454|Rotavirus_A|Brazil|Homo_sapiens	0.25561	LC172716|Rotavirus_A|Japan|Homo_sapiens	0.16968	HQ738583|Rotavirus_A|Russia|Homo_sapiens	0.2005	KX632282|Rotavirus_A|Uganda|Homo_sapiens	0.43825	HQ343367|Rotavirus_A|Australia|Homo_sapiens	0.19918	LC228378|Rotavirus_A|Japan|Homo_sapiens	0.22919	LC105553|Rotavirus_A|Ghana|Homo_sapiens	0.20909	PP991499|Rotavirus_A|China|Bos_taurus	0.11561
KX536655|Rotavirus_A|India|Homo_sapiens	0.17204	AB975726|Rotavirus_A|Japan|Homo_sapiens	0.21837	KJ940075|Rotavirus_A|Brazil|Homo_sapiens	0.25561	LC172649|Rotavirus_A|Japan|Homo_sapiens	0.16968	JQ289117|Rotavirus_A|Russia|Homo_sapiens	0.2005	KP882720|Rotavirus_A|Kenya|Homo_sapiens	0.43825	HQ343358|Rotavirus_A|Australia|Homo_sapiens	0.19918	LC477600|Rotavirus_A|Japan|Homo_sapiens	0.22919	DQ492665|Rotavirus_A|Bangladesh|	0.20909	GU937887|Rotavirus_A|Bangladesh|Capra_hircus	0.11561
JX965136|Rotavirus_A|Australia|Homo_sapiens	0.17204	AB975724|Rotavirus_A|Japan|Homo_sapiens	0.21837	KC443612|Rotavirus_A|Australia|Homo_sapiens	0.25561	LC172710|Rotavirus_A|Japan|Homo_sapiens	0.16968	JN258362|Rotavirus_A|USA|Homo_sapiens	0.2005	MW715610|Rotavirus_A|Brazil|Homo_sapiens	0.43825	KM026630|Rotavirus_A|Brazil|Homo_sapiens	0.19918	MW275265|Rotavirus_A|Australia|Homo_sapiens	0.22919	LC684243|Rotavirus_A||Homo_sapiens	0.20909	LC095964|Rotavirus_A|Viet_Nam|Homo_sapiens	0.11561
OP717191|Rotavirus_A|Malawi|Homo_sapiens	0.17204	AB975754|Rotavirus_A|Japan|Homo_sapiens	0.21837	KC443744|Rotavirus_A|Australia|Homo_sapiens	0.25561	LC172807|Rotavirus_A|Japan|Homo_sapiens	0.16968	KT920887|Rotavirus_A|USA|Homo_sapiens	0.2005	KP882302|Rotavirus_A|Ghana|Homo_sapiens	0.43825	KM026636|Rotavirus_A|Brazil|Homo_sapiens	0.19918	LC469549|Rotavirus_A|Indonesia|Homo_sapiens	0.22919	AF174298|Rotavirus_A||	0.20909	MF940689|Rotavirus_A|South_Korea|Bos_taurus	0.11561
OP717192|Rotavirus_A|Malawi|Homo_sapiens	0.17204	AB975729|Rotavirus_A|Japan|Homo_sapiens	0.21837	MK302433|Rotavirus_A|India|Homo_sapiens	0.25561	LC172694|Rotavirus_A|Japan|Homo_sapiens	0.16968	KJ753440|Rotavirus_A|South_Africa|Homo_sapiens	0.2005	KP882489|Rotavirus_A|Ghana|Homo_sapiens	0.43825	KM026641|Rotavirus_A|Brazil|Homo_sapiens	0.19918	LC066177|Rotavirus_A|Viet_Nam|Homo_sapiens	0.22919	MW771182|Rotavirus_A|South_Africa|Bos_taurus	0.20909	MF940690|Rotavirus_A|South_Korea|Bos_taurus	0.11561
OP717195|Rotavirus_A|Malawi|Homo_sapiens	0.17204	AB975730|Rotavirus_A|Japan|Homo_sapiens	0.21837	KX646646|Rotavirus_A|India|Homo_sapiens	0.25561	LC172792|Rotavirus_A|Japan|Homo_sapiens	0.16968	EU159187|Rotavirus_A|Spain|	0.2005	KM660092|Rotavirus_A|Cameroon|Homo_sapiens	0.43825	KF812778|Rotavirus_A|South_Korea|Homo_sapiens	0.19918	LC105585|Rotavirus_A|Ghana|Homo_sapiens	0.22919	MW771193|Rotavirus_A|South_Africa|Bos_taurus	0.20909	MF940691|Rotavirus_A|South_Korea|Bos_taurus	0.11561
OP717197|Rotavirus_A|Malawi|Homo_sapiens	0.17204	AB975769|Rotavirus_A|Japan|Homo_sapiens	0.21837	KP881967|Rotavirus_A|Bangladesh|Homo_sapiens	0.25561	LC172708|Rotavirus_A|Japan|Homo_sapiens	0.16968	EU159188|Rotavirus_A|Spain|	0.2005	KM660099|Rotavirus_A|Cameroon|Homo_sapiens	0.43825	KF812779|Rotavirus_A|South_Korea|Homo_sapiens	0.19918	ON791990|Rotavirus_A|Malawi|Homo_sapiens	0.22919	JN116551|Rotavirus_A|Burkina_Faso|Homo_sapiens	0.20909	FJ206054|Rotavirus_A|South_Korea|	0.11561
OP717199|Rotavirus_A|Malawi|Homo_sapiens	0.17204	AB975771|Rotavirus_A|Japan|Homo_sapiens	0.21837	KJ870914|Rotavirus_A|Democratic_Republic_of_the_Congo|Homo_sapiens	0.25561	LC172726|Rotavirus_A|Japan|Homo_sapiens	0.16968	OM037899|Rotavirus_A|China|Homo_sapiens	0.2005	KX632337|Rotavirus_A|Uganda|Homo_sapiens	0.43825	KF812776|Rotavirus_A|South_Korea|Homo_sapiens	0.19918	LC065025|Rotavirus_A|Japan|Homo_sapiens	0.22919	JN116550|Rotavirus_A|Burkina_Faso|Homo_sapiens	0.20909	MF940692|Rotavirus_A|South_Korea|Bos_taurus	0.11561
OP717203|Rotavirus_A|Malawi|Homo_sapiens	0.17204	AB975725|Rotavirus_A|Japan|Homo_sapiens	0.21837	AB938246|Rotavirus_A|Malawi|	0.25561	LC172731|Rotavirus_A|Japan|Homo_sapiens	0.16968	OM037910|Rotavirus_A|China|Homo_sapiens	0.2005	AB971560|Rotavirus_A|Japan|Homo_sapiens	0.43825	OR735139|Rotavirus_A|Brazil|Homo_sapiens	0.19918	LC002027|Rotavirus_A|Japan|Homo_sapiens	0.22919	AB755569|Rotavirus_A|Malawi|	0.20909	KJ411442|Rotavirus_A|USA|Homo_sapiens	0.11561
OP717198|Rotavirus_A|Malawi|Homo_sapiens	0.17204	AB975747|Rotavirus_A|Japan|Homo_sapiens	0.21837	KJ752386|Rotavirus_A|Togo|Homo_sapiens	0.25561	LC172656|Rotavirus_A|Japan|Homo_sapiens	0.16968	HM773664|Rotavirus_A|USA|Homo_sapiens	0.2005	AB971559|Rotavirus_A|Japan|Homo_sapiens	0.43825	HM467964|Rotavirus_A|USA|Homo_sapiens	0.19918	MF621196|Rotavirus_A|India|Homo_sapiens	0.22919	OP198734|Rotavirus_A|Brazil|Homo_sapiens	0.20909	FJ422141|Rotavirus_A|USA|Macaca_nemestrina	0.11561
OP717207|Rotavirus_A|Malawi|Homo_sapiens	0.17204	AB975746|Rotavirus_A|Japan|Homo_sapiens	0.21837	KP752948|Rotavirus_A|Togo|Homo_sapiens	0.25561	LC172669|Rotavirus_A|Japan|Homo_sapiens	0.16968	KT988141|Rotavirus_A|Italy|Homo_sapiens	0.2005	LC002008|Rotavirus_A|Japan|Homo_sapiens	0.43825	KU738578|Rotavirus_A|India|Homo_sapiens	0.19918	MF621197|Rotavirus_A|India|Homo_sapiens	0.22919	OQ847462|Rotavirus_A|Brazil|Homo_sapiens	0.20909	KX212877|Rotavirus_A|Turkey|Bos_taurus	0.11561
OP717211|Rotavirus_A|Malawi|Homo_sapiens	0.17204	AB975751|Rotavirus_A|Japan|Homo_sapiens	0.21837	MN106124|Rotavirus_A|China|Homo_sapiens	0.25561	LC172671|Rotavirus_A|Japan|Homo_sapiens	0.16968	KT988152|Rotavirus_A|Italy|Homo_sapiens	0.2005	JF491009|Rotavirus_A|USA|Homo_sapiens	0.43958	KX274508|Rotavirus_A|Brazil|Homo_sapiens	0.19918	MF621198|Rotavirus_A|India|Homo_sapiens	0.22919	OQ847471|Rotavirus_A|Brazil|Homo_sapiens	0.20909	KX212878|Rotavirus_A|Turkey|Bos_taurus	0.11561
OP717221|Rotavirus_A|Malawi|Homo_sapiens	0.17204	AB975765|Rotavirus_A|Japan|Homo_sapiens	0.21837	KY497511|Rotavirus_A|Pakistan|Homo_sapiens	0.25561	LC172690|Rotavirus_A|Japan|Homo_sapiens	0.16968	KT988251|Rotavirus_A|Italy|Homo_sapiens	0.2005	JF491027|Rotavirus_A|USA|Homo_sapiens	0.43958	KX274517|Rotavirus_A|Brazil|Homo_sapiens	0.19918	MF621199|Rotavirus_A|India|Homo_sapiens	0.22919	OQ847459|Rotavirus_A|Brazil|Homo_sapiens	0.20909	GU296419|Rotavirus_A|Italy|Homo_sapiens	0.11561
OP717206|Rotavirus_A|Malawi|Homo_sapiens	0.17204	AB975767|Rotavirus_A|Japan|Homo_sapiens	0.21837	KY497478|Rotavirus_A|Pakistan|Homo_sapiens	0.25561	LC172695|Rotavirus_A|Japan|Homo_sapiens	0.16968	KT988262|Rotavirus_A|Italy|Homo_sapiens	0.2005	JF490987|Rotavirus_A|USA|Homo_sapiens	0.43958	KX274520|Rotavirus_A|Brazil|Homo_sapiens	0.19918	LC465825|Rotavirus_A|Japan|Homo_sapiens	0.22947	OQ847460|Rotavirus_A|Brazil|Homo_sapiens	0.20909	KC020048|Rotavirus_A|Russia|Homo_sapiens	0.11561
MW715607|Rotavirus_A|Brazil|Homo_sapiens	0.17204	AB975749|Rotavirus_A|Japan|Homo_sapiens	0.21837	MG781055|Rotavirus_A|Thailand|Sus_scrofa	0.25561	LC172702|Rotavirus_A|Japan|Homo_sapiens	0.16968	KT988273|Rotavirus_A|Italy|Homo_sapiens	0.2005	HM773682|Rotavirus_A|USA|Homo_sapiens	0.43958	KX274531|Rotavirus_A|Brazil|Homo_sapiens	0.19918	MT784847|Rotavirus_A|Mozambique|Sus_scrofa_domesticus	0.2304	OQ847463|Rotavirus_A|Brazil|Homo_sapiens	0.20909	JF805009|Rotavirus_A|USA|Homo_sapiens	0.11561
OQ133175|Rotavirus_A|Zambia|Homo_sapiens	0.17204	AB975752|Rotavirus_A|Japan|Homo_sapiens	0.21837	KU363154|Rotavirus_A|Thailand|Sus_scrofa	0.25561	LC172815|Rotavirus_A|Japan|Homo_sapiens	0.16968	KT988284|Rotavirus_A|Italy|Homo_sapiens	0.2005	HM773726|Rotavirus_A|USA|Homo_sapiens	0.43958	KX274533|Rotavirus_A|Brazil|Homo_sapiens	0.19918	MT784848|Rotavirus_A|Mozambique|Sus_scrofa_domesticus	0.2304	OQ847456|Rotavirus_A|Brazil|Homo_sapiens	0.20909	EF554114|Rotavirus_A|Hungary|	0.11561
MW552502|Rotavirus_A|South_Africa|Homo_sapiens	0.17204	AB975755|Rotavirus_A|Japan|Homo_sapiens	0.21837	MZ066335|Rotavirus_A|Benin|Homo_sapiens	0.25635	LC172683|Rotavirus_A|Japan|Homo_sapiens	0.16968	KT988295|Rotavirus_A|Italy|Homo_sapiens	0.2005	MG670703|Rotavirus_A|Dominican_Republic|Homo_sapiens	0.43958	KX274519|Rotavirus_A|Brazil|Homo_sapiens	0.19918	MT784849|Rotavirus_A|Mozambique|Sus_scrofa_domesticus	0.2304	OQ847454|Rotavirus_A|Brazil|Homo_sapiens	0.20909	MW771128|Rotavirus_A|South_Africa|Bos_taurus	0.11561
MW552513|Rotavirus_A|South_Africa|Homo_sapiens	0.17204	AB975757|Rotavirus_A|Japan|Homo_sapiens	0.21837	MZ066368|Rotavirus_A|Benin|Homo_sapiens	0.25635	LC172721|Rotavirus_A|Japan|Homo_sapiens	0.16968	OM037976|Rotavirus_A|China|Homo_sapiens	0.2005	MT633548|Rotavirus_A|Brazil|Homo_sapiens	0.43958	KX274521|Rotavirus_A|Brazil|Homo_sapiens	0.19918	MT784850|Rotavirus_A|Mozambique|Sus_scrofa_domesticus	0.2304	OQ847455|Rotavirus_A|Brazil|Homo_sapiens	0.20909	LC367324|Rotavirus_A|Thailand|Homo_sapiens	0.11561
MW552535|Rotavirus_A|South_Africa|Homo_sapiens	0.17204	AB975760|Rotavirus_A|Japan|Homo_sapiens	0.21837	KU199284|Rotavirus_A|Bangladesh|Homo_sapiens	0.25635	MG599532|Rotavirus_A|Brazil|Homo_sapiens	0.16968	HM773719|Rotavirus_A|USA|Homo_sapiens	0.2005	HM467958|Rotavirus_A|USA|Homo_sapiens	0.43958	KX274536|Rotavirus_A|Brazil|Homo_sapiens	0.19918	MT784851|Rotavirus_A|Mozambique|Sus_scrofa_domesticus	0.2304	OQ847457|Rotavirus_A|Brazil|Homo_sapiens	0.20909	JF793925|Rotavirus_A|Italy|Homo_sapiens	0.11561
OQ133178|Rotavirus_A|Zambia|Homo_sapiens	0.17204	AB975768|Rotavirus_A|Japan|Homo_sapiens	0.21837	PP861444|Rotavirus_A|China|Homo_sapiens	0.25635	MG599534|Rotavirus_A|Brazil|Homo_sapiens	0.16968	OM037921|Rotavirus_A|China|Homo_sapiens	0.2005	ON992416|Rotavirus_A|China|Homo_sapiens	0.43958	KX274509|Rotavirus_A|Brazil|Homo_sapiens	0.19918	MT784852|Rotavirus_A|Mozambique|Sus_scrofa_domesticus	0.2304	OQ847461|Rotavirus_A|Brazil|Homo_sapiens	0.20909	JQ358774|Rotavirus_A|India|Homo_sapiens	0.11561
OQ133186|Rotavirus_A|Zambia|Homo_sapiens	0.17204	AB975731|Rotavirus_A|Japan|Homo_sapiens	0.21837	PP861445|Rotavirus_A|China|Homo_sapiens	0.25635	LC172660|Rotavirus_A|Japan|Homo_sapiens	0.16968	KF680466|Rotavirus_A|Russia|Homo_sapiens	0.2005	PP861808|Rotavirus_A|China|Homo_sapiens	0.43958	MN552012|Rotavirus_A|Russia|Homo_sapiens	0.19918	MT784853|Rotavirus_A|Mozambique|Sus_scrofa_domesticus	0.2304	KX632263|Rotavirus_A|Uganda|Homo_sapiens	0.20909	OR232959|Rotavirus_A|China|Sus_scrofa	0.11561
MW552656|Rotavirus_A|South_Africa|Homo_sapiens	0.17204	AB975758|Rotavirus_A|Japan|Homo_sapiens	0.21837	LC086772|Rotavirus_A|Thailand|Homo_sapiens	0.25635	LC172691|Rotavirus_A|Japan|Homo_sapiens	0.16968	PQ001400|Rotavirus_A|Ethiopia|Homo_sapiens	0.2005	MZ407306|Rotavirus_A|China|Homo_sapiens	0.43958	OP198731|Rotavirus_A|Brazil|Homo_sapiens	0.19918	LC095929|Rotavirus_A|Viet_Nam|Homo_sapiens	0.2304	AB908954|Rotavirus_A|Japan|Equus_caballus	0.20909	LC095942|Rotavirus_A|Viet_Nam|Homo_sapiens	0.11561
PP848530|Rotavirus_A|Mozambique|Homo_sapiens	0.17204	AB975759|Rotavirus_A|Japan|Homo_sapiens	0.21837	PP848570|Rotavirus_A|Mozambique|Homo_sapiens	0.25635	LC172711|Rotavirus_A|Japan|Homo_sapiens	0.16968	PQ001401|Rotavirus_A|Ethiopia|Homo_sapiens	0.2005	MZ407350|Rotavirus_A|China|Homo_sapiens	0.43958	MT737636|Rotavirus_A|Mozambique|Homo_sapiens	0.19918	EF554112|Rotavirus_A|Hungary|	0.2304	AB908921|Rotavirus_A|Japan|Equus_caballus	0.20909	GU199491|Rotavirus_A|USA|Sus_scrofa	0.11561
OP717250|Rotavirus_A|Malawi|Homo_sapiens	0.17204	AB975764|Rotavirus_A|Japan|Homo_sapiens	0.21837	OP717428|Rotavirus_A|Malawi|Homo_sapiens	0.25635	LC172770|Rotavirus_A|Japan|Homo_sapiens	0.16968	PQ001406|Rotavirus_A|Ethiopia|Homo_sapiens	0.2005	MZ407383|Rotavirus_A|China|Homo_sapiens	0.43958	MG891967|Rotavirus_A|Mozambique|Homo_sapiens	0.19918	PP465013|Rotavirus_A|Iran|	0.2304	ON711393|Rotavirus_A|China|Bos_grunniens	0.20909	MG781041|Rotavirus_A|Thailand|Homo_sapiens	0.11561
OP717263|Rotavirus_A|Malawi|Homo_sapiens	0.17204	AB975732|Rotavirus_A|Japan|Homo_sapiens	0.21837	OP717430|Rotavirus_A|Malawi|Homo_sapiens	0.25635	LC172719|Rotavirus_A|Japan|Homo_sapiens	0.16968	D86268|Rotavirus_A||	0.2005	MZ407438|Rotavirus_A|China|Homo_sapiens	0.43958	MG926772|Rotavirus_A|Mozambique|Homo_sapiens	0.19918	PP457640|Rotavirus_A|Iran|	0.2304	OQ215306|Rotavirus_A|Turkey|Bovidae	0.20909	MG781051|Rotavirus_A|Thailand|Homo_sapiens	0.11561
MT767402|Rotavirus_A|Russia|Homo_sapiens	0.17204	AB975748|Rotavirus_A|Japan|Homo_sapiens	0.21837	OP717442|Rotavirus_A|Malawi|Homo_sapiens	0.25635	LC260240|Rotavirus_A|Indonesia|Homo_sapiens	0.16968	FJ947878|Rotavirus_A|USA|Homo_sapiens	0.2005	MW384193|Rotavirus_A|China|Homo_sapiens	0.43958	MG926710|Rotavirus_A|Mozambique|Homo_sapiens	0.19918	HM627550|Rotavirus_A|Kenya|Homo_sapiens	0.2304	KJ803833|Rotavirus_A|Paraguay|Homo_sapiens	0.20909	DQ916134|Rotavirus_A|Thailand|	0.11561
MW552392|Rotavirus_A|South_Africa|Homo_sapiens	0.17204	AB975750|Rotavirus_A|Japan|Homo_sapiens	0.21837	KX646613|Rotavirus_A|India|Homo_sapiens	0.25635	LC172739|Rotavirus_A|Japan|Homo_sapiens	0.16968	D86272|Rotavirus_A||	0.2005	MZ407273|Rotavirus_A|China|Homo_sapiens	0.43958	MH171419|Rotavirus_A|Spain|Homo_sapiens	0.19918	LC133566|Rotavirus_A|Japan|Bos_taurus	0.2304	MN649777|Rotavirus_A|Uruguay|Bos_taurus	0.20909	KJ870910|Rotavirus_A|Democratic_Republic_of_the_Congo|Homo_sapiens	0.11561
MW552953|Rotavirus_A|South_Africa|Homo_sapiens	0.17204	AB975733|Rotavirus_A|Japan|Homo_sapiens	0.21837	KX646620|Rotavirus_A|India|Homo_sapiens	0.25635	LC172783|Rotavirus_A|Japan|Homo_sapiens	0.16968	FJ998278|Rotavirus_A|Australia|Homo_sapiens	0.2005	MW384006|Rotavirus_A|China|Homo_sapiens	0.43958	MH171430|Rotavirus_A|Spain|Homo_sapiens	0.19918	JX094036|Rotavirus_A|Slovenia|Homo_sapiens	0.2304	MN649778|Rotavirus_A|Uruguay|Bos_taurus	0.20909	MT025904|Rotavirus_A|USA|Sus_scrofa	0.11561
MW552975|Rotavirus_A|South_Africa|Homo_sapiens	0.17204	AB975761|Rotavirus_A|Japan|Homo_sapiens	0.21837	MW552642|Rotavirus_A|South_Africa|Homo_sapiens	0.25635	LC172787|Rotavirus_A|Japan|Homo_sapiens	0.16968	AF450293|Rotavirus_A|China|	0.2005	MW384094|Rotavirus_A|China|Homo_sapiens	0.43958	MH171431|Rotavirus_A|Spain|Homo_sapiens	0.19918	ON711392|Rotavirus_A|China|Bos_grunniens	0.2304	KU861432|Rotavirus_A|USA|Homo_sapiens	0.21005	MT025905|Rotavirus_A|USA|Sus_scrofa	0.11561
MZ096960|Rotavirus_A|Kenya|Homo_sapiens	0.17204	AB975762|Rotavirus_A|Japan|Homo_sapiens	0.21837	MW552983|Rotavirus_A|South_Africa|Homo_sapiens	0.25635	LC462858|Rotavirus_A|Japan|Homo_sapiens	0.16968	LC095899|Rotavirus_A|Viet_Nam|Homo_sapiens	0.2005	MW384182|Rotavirus_A|China|Homo_sapiens	0.43958	MH171432|Rotavirus_A|Spain|Homo_sapiens	0.19918	LC055555|Rotavirus_A|Thailand|Homo_sapiens	0.2304	KU861399|Rotavirus_A|USA|Homo_sapiens	0.21005	KJ482355|Rotavirus_A|Brazil|Sus_scrofa	0.11561
MN206129|Rotavirus_A|Russia|Homo_sapiens	0.17204	AB975772|Rotavirus_A|Japan|Homo_sapiens	0.21837	MW552389|Rotavirus_A|South_Africa|Homo_sapiens	0.25635	LC465278|Rotavirus_A|Japan|Homo_sapiens	0.16968	KC822929|Rotavirus_A|Russia|Homo_sapiens	0.20076	MZ407284|Rotavirus_A|China|Homo_sapiens	0.43958	MH171433|Rotavirus_A|Spain|Homo_sapiens	0.19918	LC367322|Rotavirus_A|Thailand|Homo_sapiens	0.2304	MK188877|Rotavirus_A|India|Bos_taurus	0.21101	KJ482358|Rotavirus_A|Brazil|Sus_scrofa	0.11561
MN479265|Rotavirus_A|USA|Homo_sapiens	0.17204	MG599523|Rotavirus_A|Brazil|Homo_sapiens	0.21837	LC105589|Rotavirus_A|Ghana|Homo_sapiens	0.25635	LC463285|Rotavirus_A|Japan|Homo_sapiens	0.16968	GQ452926|Rotavirus_A|Russia|Homo_sapiens	0.20177	PP861811|Rotavirus_A|China|Homo_sapiens	0.43958	LC372843|Rotavirus_A|Nepal|Homo_sapiens	0.19918	FJ347130|Rotavirus_A|Argentina|Lama_guanicoe	0.2304	PP669386|Rotavirus_A|South_Africa|Sus_scrofa	0.21198	MF940747|Rotavirus_A|South_Korea|Bos_taurus	0.11561
KF716361|Rotavirus_A|USA|Homo_sapiens	0.17204	LC784570|Rotavirus_A|Viet_Nam|	0.21837	KJ752997|Rotavirus_A|Zimbabwe|Homo_sapiens	0.25635	LC465267|Rotavirus_A|Japan|Homo_sapiens	0.16968	FJ447568|Rotavirus_A|Russia|Homo_sapiens	0.20177	MW383973|Rotavirus_A|China|Homo_sapiens	0.43958	KU738576|Rotavirus_A|India|Homo_sapiens	0.19918	PP862031|Rotavirus_A|China|Homo_sapiens	0.2304	PP669398|Rotavirus_A|South_Africa|Sus_scrofa	0.21198	LC776558|Rotavirus_A|Japan|Sus_scrofa_domesticus	0.11561
KF716362|Rotavirus_A|USA|Homo_sapiens	0.17204	LC784548|Rotavirus_A|Viet_Nam|	0.21837	KC782522|Rotavirus_A|USA|Homo_sapiens	0.25635	LC463274|Rotavirus_A|Japan|Homo_sapiens	0.16968	EU708589|Rotavirus_A|China|Homo_sapiens	0.20177	MW384028|Rotavirus_A|China|Homo_sapiens	0.43958	HQ392301|Rotavirus_A|Belgium|Homo_sapiens	0.19918	PP862038|Rotavirus_A|China|Homo_sapiens	0.2304	KJ187597|Rotavirus_A|South_Korea|Homo_sapiens	0.21364	LC190496|Rotavirus_A|Thailand|Homo_sapiens	0.11561
KF716363|Rotavirus_A|USA|Homo_sapiens	0.17204	LC784603|Rotavirus_A|Viet_Nam|	0.21837	KU248431|Rotavirus_A|Bangladesh|Homo_sapiens	0.25635	LC465245|Rotavirus_A|Japan|Homo_sapiens	0.16968	EU708578|Rotavirus_A|China|Homo_sapiens	0.20177	MW384072|Rotavirus_A|China|Homo_sapiens	0.43958	HQ392356|Rotavirus_A|Belgium|Homo_sapiens	0.19918	AB908920|Rotavirus_A|Japan|Equus_caballus	0.2304	JQ898161|Rotavirus_A|Brazil|Homo_sapiens	0.21364	OL906383|Rotavirus_A|India|Homo_sapiens	0.11561
MT601129|Rotavirus_A|Brazil|Homo_sapiens	0.17204	LC469448|Rotavirus_A|Indonesia|Homo_sapiens	0.21837	KU248375|Rotavirus_A|Bangladesh|Homo_sapiens	0.25635	LC463263|Rotavirus_A|Japan|Homo_sapiens	0.16968	EF495121|Rotavirus_A|Viet_Nam|	0.20177	MW384017|Rotavirus_A|China|Homo_sapiens	0.43958	MH169397|Rotavirus_A|USA|Homo_sapiens	0.19918	AB908931|Rotavirus_A|Japan|Equus_caballus	0.2304	LC066193|Rotavirus_A|Viet_Nam|Homo_sapiens	0.21364	LC469595|Rotavirus_A|Indonesia|Homo_sapiens	0.11561
MT601130|Rotavirus_A|Brazil|Homo_sapiens	0.17204	LC469464|Rotavirus_A|Indonesia|Homo_sapiens	0.21837	KU248397|Rotavirus_A|Bangladesh|Homo_sapiens	0.25635	MF044157|Rotavirus_A|Taiwan|Homo_sapiens	0.16968	EF495122|Rotavirus_A|Viet_Nam|	0.20177	MW384160|Rotavirus_A|China|Homo_sapiens	0.43958	MH169406|Rotavirus_A|USA|Homo_sapiens	0.19918	AB908942|Rotavirus_A|Japan|Equus_caballus	0.2304	PP586016|Rotavirus_A|Mozambique|Homo_sapiens	0.21364	JF790344|Rotavirus_A|USA|Homo_sapiens	0.11561
KU925785|Rotavirus_A|Taiwan|Homo_sapiens	0.17204	MF044144|Rotavirus_A|Taiwan|Homo_sapiens	0.21837	KU248408|Rotavirus_A|Bangladesh|Homo_sapiens	0.25635	LC066643|Rotavirus_A|Thailand|Homo_sapiens	0.16968	DQ995489|Rotavirus_A|Viet_Nam|	0.20177	MW384204|Rotavirus_A|China|Homo_sapiens	0.43958	MH169407|Rotavirus_A|USA|Homo_sapiens	0.19918	PP861991|Rotavirus_A|China|Homo_sapiens	0.2304	PP586017|Rotavirus_A|Mozambique|Homo_sapiens	0.21364	MZ407255|Rotavirus_A|China|Homo_sapiens	0.11561
MH166405|Rotavirus_A|Pakistan|Homo_sapiens	0.17204	MF044133|Rotavirus_A|Taiwan|Homo_sapiens	0.21837	PP848575|Rotavirus_A|Mozambique|Homo_sapiens	0.25635	LC105392|Rotavirus_A|Japan|Homo_sapiens	0.16968	DQ995490|Rotavirus_A|Viet_Nam|	0.20177	PP861810|Rotavirus_A|China|Homo_sapiens	0.43958	MH169408|Rotavirus_A|USA|Homo_sapiens	0.19918	PP862037|Rotavirus_A|China|Homo_sapiens	0.2304	PP586020|Rotavirus_A|Mozambique|Homo_sapiens	0.21364	MZ407310|Rotavirus_A|China|Homo_sapiens	0.11561
JN088438|Rotavirus_A|Argentina|Homo_sapiens	0.17204	PP861760|Rotavirus_A|China|Homo_sapiens	0.21837	MH182440|Rotavirus_A|Pakistan|Homo_sapiens	0.25635	LC105425|Rotavirus_A|Japan|Homo_sapiens	0.16968	DQ904501|Rotavirus_A|China|	0.20177	PP861833|Rotavirus_A|China|Homo_sapiens	0.43958	HQ609567|Rotavirus_A|India|Homo_sapiens	0.19918	PP861984|Rotavirus_A|China|Homo_sapiens	0.2304	PP586021|Rotavirus_A|Mozambique|Homo_sapiens	0.21364	ON993206|Rotavirus_A|China|Homo_sapiens	0.11561
OP946890|Rotavirus_A|India|Homo_sapiens	0.17204	OK349191|Rotavirus_A|China|Homo_sapiens	0.21837	MH182442|Rotavirus_A|Pakistan|Homo_sapiens	0.25635	LC465821|Rotavirus_A|Japan|Homo_sapiens	0.16968	JX470506|Rotavirus_A|Canada|Homo_sapiens	0.20177	LC668451|Rotavirus_A|Japan|Homo_sapiens	0.43958	LC439276|Rotavirus_A|Ghana|Homo_sapiens	0.19918	MW715612|Rotavirus_A|Brazil|Homo_sapiens	0.2304	PP586025|Rotavirus_A|Mozambique|Homo_sapiens	0.21364	MZ165420|Rotavirus_A|China|Homo_sapiens	0.11561
KC580309|Rotavirus_A|USA|Homo_sapiens	0.17204	PP861794|Rotavirus_A|China|Homo_sapiens	0.21837	JX965124|Rotavirus_A|Australia|Homo_sapiens	0.25635	LC468239|Rotavirus_A|Japan|Homo_sapiens	0.16968	DQ904506|Rotavirus_A|Viet_Nam|	0.20177	LC668506|Rotavirus_A|Japan|Homo_sapiens	0.43958	JN887816|Rotavirus_A|South_Korea|Homo_sapiens	0.19918	KU550310|Rotavirus_A|Spain|Homo_sapiens	0.2304	PP586026|Rotavirus_A|Mozambique|Homo_sapiens	0.21364	MZ165421|Rotavirus_A|China|Homo_sapiens	0.11561
FJ947385|Rotavirus_A|USA|Homo_sapiens	0.17204	PP861793|Rotavirus_A|China|Homo_sapiens	0.21837	KP882275|Rotavirus_A|Bangladesh|Homo_sapiens	0.25635	LC126704|Rotavirus_A|Japan|Homo_sapiens	0.16968	GU985252|Rotavirus_A|China|Homo_sapiens	0.20177	LC668517|Rotavirus_A|Japan|Homo_sapiens	0.43958	MF621195|Rotavirus_A|India|Homo_sapiens	0.19918	KU550312|Rotavirus_A|Spain|Homo_sapiens	0.2304	PP586027|Rotavirus_A|Mozambique|Homo_sapiens	0.21364	MZ165422|Rotavirus_A|China|Homo_sapiens	0.11561
FJ947286|Rotavirus_A|USA|Homo_sapiens	0.17204	OQ266332|Rotavirus_A|China|Homo_sapiens	0.21837	KP882088|Rotavirus_A|Bangladesh|Homo_sapiens	0.25635	LC126706|Rotavirus_A|Japan|Homo_sapiens	0.16968	GU985253|Rotavirus_A|China|Homo_sapiens	0.20177	MZ165379|Rotavirus_A|China|Homo_sapiens	0.43958	LC213826|Rotavirus_A|Japan|Homo_sapiens	0.19918	KU550315|Rotavirus_A|Spain|Homo_sapiens	0.2304	PP586022|Rotavirus_A|Mozambique|Homo_sapiens	0.21364	MZ165423|Rotavirus_A|China|Homo_sapiens	0.11561
FJ947352|Rotavirus_A|USA|Homo_sapiens	0.17204	OQ266335|Rotavirus_A|China|Homo_sapiens	0.21837	KC442895|Rotavirus_A|USA|Homo_sapiens	0.25635	LC126707|Rotavirus_A|Japan|Homo_sapiens	0.16968	GU985261|Rotavirus_A|China|Homo_sapiens	0.20177	MZ165380|Rotavirus_A|China|Homo_sapiens	0.43958	MN223992|Rotavirus_A|Russia|Homo_sapiens	0.19918	KU870391|Rotavirus_A|Hungary|Homo_sapiens	0.2304	PP586028|Rotavirus_A|Mozambique|Homo_sapiens	0.21364	MZ165424|Rotavirus_A|China|Homo_sapiens	0.11561
FJ947418|Rotavirus_A|USA|Homo_sapiens	0.17204	MZ407467|Rotavirus_A|China|Homo_sapiens	0.21837	KR705215|Rotavirus_A|Belgium|Homo_sapiens	0.25635	LC126705|Rotavirus_A|Japan|Homo_sapiens	0.16968	GU985262|Rotavirus_A|China|Homo_sapiens	0.20177	LC688296|Rotavirus_A|Japan|Homo_sapiens	0.43958	MN223993|Rotavirus_A|Russia|Homo_sapiens	0.19918	KU870413|Rotavirus_A|Hungary|Homo_sapiens	0.2304	PP862060|Rotavirus_A|China|Homo_sapiens	0.21364	MZ165425|Rotavirus_A|China|Homo_sapiens	0.11561
FJ947882|Rotavirus_A|USA|Homo_sapiens	0.17204	LC784710|Rotavirus_A|Viet_Nam|	0.21837	MW552807|Rotavirus_A|South_Africa|Homo_sapiens	0.25635	LC126708|Rotavirus_A|Japan|Homo_sapiens	0.16968	JX470505|Rotavirus_A|Canada|Homo_sapiens	0.20177	MN106158|Rotavirus_A|China|Homo_sapiens	0.43958	KF680470|Rotavirus_A|Russia|Homo_sapiens	0.19918	KU870402|Rotavirus_A|Hungary|Homo_sapiens	0.2304	MW384405|Rotavirus_A|China|Homo_sapiens	0.21364	MZ165426|Rotavirus_A|China|Homo_sapiens	0.11561
LC213812|Rotavirus_A|Japan|Homo_sapiens	0.17204	OR756351|Rotavirus_A|Viet_Nam|Homo_sapiens	0.21837	MW552884|Rotavirus_A|South_Africa|Homo_sapiens	0.25635	LC126709|Rotavirus_A|Japan|Homo_sapiens	0.16968	JX088009|Rotavirus_A|Russia|Homo_sapiens	0.20177	MZ165375|Rotavirus_A|China|Homo_sapiens	0.43958	KC822937|Rotavirus_A|Russia|Homo_sapiens	0.19918	PP862001|Rotavirus_A|China|Homo_sapiens	0.2304	LC477641|Rotavirus_A|Japan|Homo_sapiens	0.21364	MZ165427|Rotavirus_A|China|Homo_sapiens	0.11561
OP978239|Rotavirus_A|USA|Sus_scrofa	0.17204	LC784841|Rotavirus_A|Viet_Nam|	0.21837	MW551993|Rotavirus_A|South_Africa|Homo_sapiens	0.25635	LC126710|Rotavirus_A|Japan|Homo_sapiens	0.16968	KC689825|Rotavirus_A|Russia|Homo_sapiens	0.20177	MZ165376|Rotavirus_A|China|Homo_sapiens	0.43958	KC155683|Rotavirus_A|Russia|Homo_sapiens	0.19918	KT006926|Rotavirus_A|Spain|Homo_sapiens	0.2304	PP586023|Rotavirus_A|Mozambique|Homo_sapiens	0.21364	MZ165428|Rotavirus_A|China|Homo_sapiens	0.11561
KJ450843|Rotavirus_A|Spain|	0.17204	MZ407478|Rotavirus_A|China|Homo_sapiens	0.21837	KR705446|Rotavirus_A|Belgium|Homo_sapiens	0.25635	LC469487|Rotavirus_A|Indonesia|Homo_sapiens	0.16968	KC689826|Rotavirus_A|Russia|Homo_sapiens	0.20177	MZ165370|Rotavirus_A|China|Homo_sapiens	0.43958	KC155685|Rotavirus_A|Russia|Homo_sapiens	0.19918	KJ639031|Rotavirus_A|Japan|Homo_sapiens	0.2304	OR475398|Rotavirus_A|China|Homo_sapiens	0.21364	MZ165431|Rotavirus_A|China|Sus_scrofa	0.11561
MT025930|Rotavirus_A|USA|Sus_scrofa	0.17204	PP861768|Rotavirus_A|China|Homo_sapiens	0.21837	LC514506|Rotavirus_A|Thailand|Homo_sapiens	0.25635	LC469488|Rotavirus_A|Indonesia|Homo_sapiens	0.16968	KC689827|Rotavirus_A|Russia|Homo_sapiens	0.20177	MZ165371|Rotavirus_A|China|Homo_sapiens	0.43958	KF680471|Rotavirus_A|Russia|Homo_sapiens	0.19918	LC086744|Rotavirus_A|Thailand|Homo_sapiens	0.2304	OR475400|Rotavirus_A|China|Homo_sapiens	0.21364	MZ165429|Rotavirus_A|China|Homo_sapiens	0.11561
MT025931|Rotavirus_A|USA|Sus_scrofa	0.17204	MZ407269|Rotavirus_A|China|Homo_sapiens	0.21837	LC514517|Rotavirus_A|Thailand|Homo_sapiens	0.25635	LC469489|Rotavirus_A|Indonesia|Homo_sapiens	0.16968	HQ230029|Rotavirus_A|Japan|Homo_sapiens	0.20177	MZ165372|Rotavirus_A|China|Homo_sapiens	0.43958	JF490843|Rotavirus_A|USA|Homo_sapiens	0.19918	LC066166|Rotavirus_A|Viet_Nam|Homo_sapiens	0.2304	PP862092|Rotavirus_A|China|Homo_sapiens	0.21364	MZ165430|Rotavirus_A|China|Homo_sapiens	0.11561
KR052758|Rotavirus_A|USA|Sus_scrofa	0.17204	MH569758|Rotavirus_A|Brazil|Homo_sapiens	0.21837	OQ596319|Rotavirus_A|Japan|Homo_sapiens	0.25635	LC469477|Rotavirus_A|Indonesia|Homo_sapiens	0.16968	HQ230033|Rotavirus_A|Japan|Homo_sapiens	0.20177	MZ165373|Rotavirus_A|China|Homo_sapiens	0.43958	HQ392047|Rotavirus_A|Belgium|Homo_sapiens	0.19918	LC174971|Rotavirus_A|Viet_Nam|Homo_sapiens	0.2304	ON992992|Rotavirus_A|China|Homo_sapiens	0.21364	MZ165432|Rotavirus_A|China|Sus_scrofa	0.11561
KR052768|Rotavirus_A|USA|Sus_scrofa	0.17204	ON736918|Rotavirus_A|Paraguay|Homo_sapiens	0.21837	LC514528|Rotavirus_A|Thailand|Homo_sapiens	0.25635	LC260238|Rotavirus_A|Indonesia|Homo_sapiens	0.16968	EU708584|Rotavirus_A|China|Homo_sapiens	0.20177	MZ165374|Rotavirus_A|China|Homo_sapiens	0.43958	HM773773|Rotavirus_A|USA|Homo_sapiens	0.19918	OK349197|Rotavirus_A|China|Homo_sapiens	0.2304	LC668553|Rotavirus_A|Japan|Homo_sapiens	0.21364	MH171469|Rotavirus_A|Spain|Homo_sapiens	0.11561
HM773855|Rotavirus_A|USA|Homo_sapiens	0.17204	LC469460|Rotavirus_A|Indonesia|Homo_sapiens	0.21837	KU243609|Rotavirus_A|China|Homo_sapiens	0.25635	KX356110|Rotavirus_A|Japan|Homo_sapiens	0.16968	GU985257|Rotavirus_A|China|Homo_sapiens	0.20177	ON563351|Rotavirus_A|China|Homo_sapiens	0.43958	HM773828|Rotavirus_A|USA|Homo_sapiens	0.19918	PP848784|Rotavirus_A|Mozambique|Homo_sapiens	0.2304	PP586024|Rotavirus_A|Mozambique|Homo_sapiens	0.21364	OP950168|Rotavirus_A|Bangladesh|Homo_sapiens	0.11561
HG513046|Rotavirus_A|Viet_Nam|Homo_sapiens	0.17204	LC469461|Rotavirus_A|Indonesia|Homo_sapiens	0.21837	KU243633|Rotavirus_A|China|Homo_sapiens	0.25635	KX356111|Rotavirus_A|Japan|Homo_sapiens	0.16968	KU059801|Rotavirus_A|Australia|Homo_sapiens	0.20177	MZ165377|Rotavirus_A|China|Homo_sapiens	0.43958	JN258782|Rotavirus_A|Belgium|Homo_sapiens	0.19918	PP848669|Rotavirus_A|Mozambique|Homo_sapiens	0.2304	PP586018|Rotavirus_A|Mozambique|Homo_sapiens	0.21364	OR772035|Rotavirus_A|Russia|Homo_sapiens	0.11561
MH166406|Rotavirus_A|Pakistan|Homo_sapiens	0.17212	LC469462|Rotavirus_A|Indonesia|Homo_sapiens	0.21837	KF716334|Rotavirus_A|USA|Homo_sapiens	0.25635	KX356116|Rotavirus_A|Japan|Homo_sapiens	0.16968	MW280953|Rotavirus_A|Italy|Homo_sapiens	0.20177	MZ165378|Rotavirus_A|China|Homo_sapiens	0.43958	JF490403|Rotavirus_A|Australia|Homo_sapiens	0.19918	OP717970|Rotavirus_A|Malawi|Homo_sapiens	0.2304	PP586019|Rotavirus_A|Mozambique|Homo_sapiens	0.21364	MN224026|Rotavirus_A|Russia|Homo_sapiens	0.11561
OM450967|Rotavirus_A|China|Nyctereutes_procyonoides	0.17215	AB930196|Rotavirus_A|Japan|Homo_sapiens	0.21837	KF716335|Rotavirus_A|USA|Homo_sapiens	0.25635	AB796449|Rotavirus_A|Japan|Homo_sapiens	0.16968	KU059802|Rotavirus_A|Australia|Homo_sapiens	0.20177	MW384215|Rotavirus_A|China|Homo_sapiens	0.43958	JF490865|Rotavirus_A|USA|Homo_sapiens	0.19918	OP717979|Rotavirus_A|Malawi|Homo_sapiens	0.2304	PQ274947|Rotavirus_A|China|Homo_sapiens	0.21364	EF590982|Rotavirus_A|France|	0.11561
LC576609|Rotavirus_A|Thailand|Homo_sapiens	0.17249	LC468237|Rotavirus_A|Japan|Homo_sapiens	0.21837	KF716336|Rotavirus_A|USA|Homo_sapiens	0.25635	AB796450|Rotavirus_A|Japan|Homo_sapiens	0.16968	JX088018|Rotavirus_A|Russia|Homo_sapiens	0.20177	MZ407295|Rotavirus_A|China|Homo_sapiens	0.43958	JF490656|Rotavirus_A|USA|Homo_sapiens	0.19918	OP717982|Rotavirus_A|Malawi|Homo_sapiens	0.2304	PQ274931|Rotavirus_A|China|Homo_sapiens	0.21364	MN224008|Rotavirus_A|Russia|Homo_sapiens	0.11561
LC784558|Rotavirus_A|Viet_Nam|	0.17249	LC569217|Rotavirus_A|Japan|Homo_sapiens	0.21837	PP861415|Rotavirus_A|China|Homo_sapiens	0.25635	AB796454|Rotavirus_A|Japan|Homo_sapiens	0.16968	JF490913|Rotavirus_A|USA|Homo_sapiens	0.20177	MZ407317|Rotavirus_A|China|Homo_sapiens	0.43958	JF490667|Rotavirus_A|USA|Homo_sapiens	0.19918	OP717909|Rotavirus_A|Malawi|Homo_sapiens	0.2304	PQ274944|Rotavirus_A|China|Homo_sapiens	0.21364	MN224010|Rotavirus_A|Russia|Homo_sapiens	0.11561
LC784591|Rotavirus_A|Viet_Nam|	0.17249	JX965140|Rotavirus_A|Australia|Homo_sapiens	0.21837	KJ627027|Rotavirus_A|Paraguay|Homo_sapiens	0.25635	KX356118|Rotavirus_A|Japan|Homo_sapiens	0.16968	KJ753186|Rotavirus_A|South_Africa|Homo_sapiens	0.20177	ON992426|Rotavirus_A|China|Homo_sapiens	0.43958	JF490898|Rotavirus_A|USA|Homo_sapiens	0.19918	OP717910|Rotavirus_A|Malawi|Homo_sapiens	0.2304	MT674391|Rotavirus_A|Brazil|Homo_sapiens	0.21364	MN224015|Rotavirus_A|Russia|Homo_sapiens	0.11561
LC169919|Rotavirus_A|Thailand|Homo_sapiens	0.17249	KC443413|Rotavirus_A|Australia|Homo_sapiens	0.21837	KJ627164|Rotavirus_A|Paraguay|Homo_sapiens	0.25635	AB796451|Rotavirus_A|Japan|Homo_sapiens	0.16968	EU159189|Rotavirus_A|Spain|	0.20177	ON992442|Rotavirus_A|China|Homo_sapiens	0.43958	HM467966|Rotavirus_A|USA|Homo_sapiens	0.19918	KU356670|Rotavirus_A|Bangladesh|Homo_sapiens	0.2304	PQ275047|Rotavirus_A|China|Homo_sapiens	0.21364	MN224009|Rotavirus_A|Russia|Homo_sapiens	0.11561
KU059789|Rotavirus_A|Australia|Homo_sapiens	0.17249	KJ753607|Rotavirus_A|South_Africa|Homo_sapiens	0.21837	KJ626718|Rotavirus_A|Paraguay|Homo_sapiens	0.25635	AB848006|Rotavirus_A|Japan|Homo_sapiens	0.16968	OM037877|Rotavirus_A|China|Homo_sapiens	0.20177	ON992441|Rotavirus_A|China|Homo_sapiens	0.43958	KM026627|Rotavirus_A|Brazil|Homo_sapiens	0.19918	KU356659|Rotavirus_A|Bangladesh|Homo_sapiens	0.2304	MN304731|Rotavirus_A|Nigeria|Homo_sapiens	0.21364	MN224011|Rotavirus_A|Russia|Homo_sapiens	0.11561
MH569749|Rotavirus_A|Brazil|Homo_sapiens	0.17249	KJ752407|Rotavirus_A|South_Africa|Homo_sapiens	0.21837	KJ626777|Rotavirus_A|Paraguay|Homo_sapiens	0.25635	KX356117|Rotavirus_A|Japan|Homo_sapiens	0.16968	OM037888|Rotavirus_A|China|Homo_sapiens	0.20177	ON992519|Rotavirus_A|China|Homo_sapiens	0.43958	KM026662|Rotavirus_A|Brazil|Homo_sapiens	0.19918	LC173902|Rotavirus_A|Japan|Homo_sapiens	0.2304	OL906384|Rotavirus_A|India|Homo_sapiens	0.21364	MN224021|Rotavirus_A|Russia|Homo_sapiens	0.11561
KU550269|Rotavirus_A|Spain|Homo_sapiens	0.17249	KJ919552|Rotavirus_A|Hungary|Homo_sapiens	0.21837	KJ626862|Rotavirus_A|Paraguay|Homo_sapiens	0.25635	LC105002|Rotavirus_A|Japan|Homo_sapiens	0.16968	HM773730|Rotavirus_A|USA|Homo_sapiens	0.20177	ON992449|Rotavirus_A|China|Homo_sapiens	0.43958	HQ343380|Rotavirus_A|Australia|Homo_sapiens	0.19918	LC173916|Rotavirus_A|Japan|Homo_sapiens	0.2304	MH204121|Rotavirus_A|India|Homo_sapiens	0.21364	KC020046|Rotavirus_A|Russia|Homo_sapiens	0.11561
LC469429|Rotavirus_A|Indonesia|Homo_sapiens	0.17249	MW551964|Rotavirus_A|South_Africa|Homo_sapiens	0.21837	KJ626968|Rotavirus_A|Paraguay|Homo_sapiens	0.25635	AB975573|Rotavirus_A|Japan|Homo_sapiens	0.16968	KT988207|Rotavirus_A|Italy|Homo_sapiens	0.20177	ON992484|Rotavirus_A|China|Homo_sapiens	0.43958	KM026658|Rotavirus_A|Brazil|Homo_sapiens	0.19918	LC173944|Rotavirus_A|Japan|Homo_sapiens	0.2304	MH204116|Rotavirus_A|India|Homo_sapiens	0.21364	MN224016|Rotavirus_A|Russia|Homo_sapiens	0.11561
MH704721|Rotavirus_A|Indonesia|Homo_sapiens	0.17249	MW552371|Rotavirus_A|South_Africa|Homo_sapiens	0.21837	KJ626731|Rotavirus_A|Paraguay|Homo_sapiens	0.25635	AB975592|Rotavirus_A|Japan|Homo_sapiens	0.16968	KT988218|Rotavirus_A|Italy|Homo_sapiens	0.20177	ON992493|Rotavirus_A|China|Homo_sapiens	0.43958	MH624169|Rotavirus_A|China|Sus_scrofa	0.19918	LC173945|Rotavirus_A|Japan|Homo_sapiens	0.2304	MK188882|Rotavirus_A|India|Homo_sapiens	0.21364	HQ609577|Rotavirus_A|India|Homo_sapiens	0.11561
LC514471|Rotavirus_A|Thailand|Homo_sapiens	0.17249	MW551975|Rotavirus_A|South_Africa|Homo_sapiens	0.21837	KJ626956|Rotavirus_A|Paraguay|Homo_sapiens	0.25635	AB975574|Rotavirus_A|Japan|Homo_sapiens	0.16968	AB585924|Rotavirus_A|Hong_Kong|Homo_sapiens	0.20177	ON992497|Rotavirus_A|China|Homo_sapiens	0.43958	MZ955398|Rotavirus_A|Iran|Homo_sapiens	0.19918	LC173951|Rotavirus_A|Japan|Homo_sapiens	0.2304	MH204132|Rotavirus_A|India|Homo_sapiens	0.21364	EU984102|Rotavirus_A|India|Homo_sapiens	0.11561
MF044154|Rotavirus_A|Taiwan|Homo_sapiens	0.17249	MW552712|Rotavirus_A|South_Africa|Homo_sapiens	0.21837	KJ627001|Rotavirus_A|Paraguay|Homo_sapiens	0.25635	AB975576|Rotavirus_A|Japan|Homo_sapiens	0.16968	AB585928|Rotavirus_A|Hong_Kong|Homo_sapiens	0.20177	ON992502|Rotavirus_A|China|Homo_sapiens	0.43958	MN223999|Rotavirus_A|Russia|Homo_sapiens	0.19918	LC173952|Rotavirus_A|Japan|Homo_sapiens	0.2304	MH204125|Rotavirus_A|India|Homo_sapiens	0.21364	EF590990|Rotavirus_A|France|	0.11561
LC469427|Rotavirus_A|Indonesia|Homo_sapiens	0.17249	MW552723|Rotavirus_A|South_Africa|Homo_sapiens	0.21837	KJ940070|Rotavirus_A|Brazil|Homo_sapiens	0.25635	AB975577|Rotavirus_A|Japan|Homo_sapiens	0.16968	HQ425282|Rotavirus_A|South_Korea|Homo_sapiens	0.20177	ON992505|Rotavirus_A|China|Homo_sapiens	0.43958	MN746090|Rotavirus_A|Lebanon|Homo_sapiens	0.19918	LC173950|Rotavirus_A|Japan|Homo_sapiens	0.2304	MH204122|Rotavirus_A|India|Homo_sapiens	0.21364	JF490295|Rotavirus_A|Australia|Homo_sapiens	0.11561
LC477471|Rotavirus_A|Japan|Homo_sapiens	0.17249	MW552800|Rotavirus_A|South_Africa|Homo_sapiens	0.21837	KC443170|Rotavirus_A|Australia|Homo_sapiens	0.25635	AB975578|Rotavirus_A|Japan|Homo_sapiens	0.16968	HQ425283|Rotavirus_A|South_Korea|Homo_sapiens	0.20177	ON992513|Rotavirus_A|China|Homo_sapiens	0.43958	JN258343|Rotavirus_A|USA|Homo_sapiens	0.19918	LC477599|Rotavirus_A|Japan|Homo_sapiens	0.2304	MH204112|Rotavirus_A|India|Homo_sapiens	0.21364	JF490547|Rotavirus_A|Australia|Homo_sapiens	0.11561
LC477478|Rotavirus_A|Japan|Homo_sapiens	0.17249	MW552910|Rotavirus_A|South_Africa|Homo_sapiens	0.21837	KC443425|Rotavirus_A|Australia|Homo_sapiens	0.25635	AB975580|Rotavirus_A|Japan|Homo_sapiens	0.16968	AB527008|Rotavirus_A|Sri_Lanka|Homo_sapiens	0.20177	ON992516|Rotavirus_A|China|Homo_sapiens	0.43958	HQ392036|Rotavirus_A|Belgium|Homo_sapiens	0.19918	OQ596313|Rotavirus_A|Japan|Homo_sapiens	0.2304	OM037900|Rotavirus_A|China|Homo_sapiens	0.21364	LC581243|Rotavirus_A|Indonesia|Homo_sapiens	0.11561
LC477476|Rotavirus_A|Japan|Homo_sapiens	0.17249	MW552569|Rotavirus_A|South_Africa|Homo_sapiens	0.21837	KC443436|Rotavirus_A|Australia|Homo_sapiens	0.25635	AB975585|Rotavirus_A|Japan|Homo_sapiens	0.16968	AB527010|Rotavirus_A|Sri_Lanka|Homo_sapiens	0.20177	ON992451|Rotavirus_A|China|Homo_sapiens	0.43958	HQ392061|Rotavirus_A|Belgium|Homo_sapiens	0.19918	LC477601|Rotavirus_A|Japan|Homo_sapiens	0.2304	OM037911|Rotavirus_A|China|Homo_sapiens	0.21364	LC469596|Rotavirus_A|Indonesia|Homo_sapiens	0.11561
PP861708|Rotavirus_A|China|Homo_sapiens	0.17249	MW552778|Rotavirus_A|South_Africa|Homo_sapiens	0.21837	KC443447|Rotavirus_A|Australia|Homo_sapiens	0.25635	AB975586|Rotavirus_A|Japan|Homo_sapiens	0.16968	AB527007|Rotavirus_A|Sri_Lanka|Homo_sapiens	0.20177	ON992454|Rotavirus_A|China|Homo_sapiens	0.43958	KJ918874|Rotavirus_A|Hungary|Homo_sapiens	0.19918	HM467975|Rotavirus_A|USA|Homo_sapiens	0.2304	OM037988|Rotavirus_A|China|Homo_sapiens	0.21364	LC469593|Rotavirus_A|Indonesia|Homo_sapiens	0.11561
ON736939|Rotavirus_A|Paraguay|Homo_sapiens	0.17249	MW552404|Rotavirus_A|South_Africa|Homo_sapiens	0.21837	KC443711|Rotavirus_A|Australia|Homo_sapiens	0.25635	AB975587|Rotavirus_A|Japan|Homo_sapiens	0.16968	AB527009|Rotavirus_A|Sri_Lanka|Homo_sapiens	0.20177	ON992501|Rotavirus_A|China|Homo_sapiens	0.43958	KJ918924|Rotavirus_A|Hungary|Homo_sapiens	0.19918	KJ721757|Rotavirus_A|Brazil|Homo_sapiens	0.2304	OM037955|Rotavirus_A|China|Homo_sapiens	0.21364	LC439281|Rotavirus_A|Ghana|Homo_sapiens	0.11561
LC784818|Rotavirus_A|Viet_Nam|	0.17249	KR705445|Rotavirus_A|Belgium|Homo_sapiens	0.21837	KC443733|Rotavirus_A|Australia|Homo_sapiens	0.25635	AB975588|Rotavirus_A|Japan|Homo_sapiens	0.16968	KT988163|Rotavirus_A|Italy|Homo_sapiens	0.20177	ON992523|Rotavirus_A|China|Homo_sapiens	0.43958	KJ918939|Rotavirus_A|Hungary|Homo_sapiens	0.19918	KJ721761|Rotavirus_A|Brazil|Homo_sapiens	0.2304	OM037966|Rotavirus_A|China|Homo_sapiens	0.21364	LC439282|Rotavirus_A|Ghana|Homo_sapiens	0.11561
OR756350|Rotavirus_A|Viet_Nam|Homo_sapiens	0.17249	ON736907|Rotavirus_A|Guatemala|Homo_sapiens	0.21837	KC443291|Rotavirus_A|Australia|Homo_sapiens	0.25635	AB975589|Rotavirus_A|Japan|Homo_sapiens	0.16968	AB585929|Rotavirus_A|Hong_Kong|Homo_sapiens	0.20177	ON992482|Rotavirus_A|China|Homo_sapiens	0.43958	KJ918937|Rotavirus_A|Hungary|Homo_sapiens	0.19918	LC002029|Rotavirus_A|Japan|Homo_sapiens	0.2304	ON992988|Rotavirus_A|China|Homo_sapiens	0.21364	LC374048|Rotavirus_A|Nepal|Homo_sapiens	0.11561
LC784971|Rotavirus_A|Viet_Nam|	0.17249	ON736995|Rotavirus_A|Guatemala|Homo_sapiens	0.21837	KC443502|Rotavirus_A|Australia|Homo_sapiens	0.25635	AB975590|Rotavirus_A|Japan|Homo_sapiens	0.16968	MK050152|Rotavirus_A|Iran|Homo_sapiens	0.20177	ON992483|Rotavirus_A|China|Homo_sapiens	0.43958	KJ918894|Rotavirus_A|Hungary|Homo_sapiens	0.19918	KC178739|Rotavirus_A|Italy|Homo_sapiens	0.2304	ON993069|Rotavirus_A|China|Homo_sapiens	0.21364	LC374092|Rotavirus_A|Nepal|Homo_sapiens	0.11561
LC784580|Rotavirus_A|Viet_Nam|	0.17249	KJ919595|Rotavirus_A|Hungary|Homo_sapiens	0.21837	KC443181|Rotavirus_A|Australia|Homo_sapiens	0.25635	AB975591|Rotavirus_A|Japan|Homo_sapiens	0.16968	MK050154|Rotavirus_A|Iran|Homo_sapiens	0.20177	ON992487|Rotavirus_A|China|Homo_sapiens	0.43958	KJ918972|Rotavirus_A|Hungary|Homo_sapiens	0.19918	KX655514|Rotavirus_A|Uganda|Homo_sapiens	0.2304	OM037999|Rotavirus_A|China|Homo_sapiens	0.21364	LC374059|Rotavirus_A|Nepal|Homo_sapiens	0.11561
LC784635|Rotavirus_A|Viet_Nam|	0.17249	MW552184|Rotavirus_A|South_Africa|Homo_sapiens	0.21837	LC001916|Rotavirus_A|Japan|Homo_sapiens	0.25635	AB975593|Rotavirus_A|Japan|Homo_sapiens	0.16968	MK050153|Rotavirus_A|Iran|Homo_sapiens	0.20177	ON992485|Rotavirus_A|China|Homo_sapiens	0.43958	FJ998277|Rotavirus_A|Australia|Homo_sapiens	0.19918	HQ657135|Rotavirus_A|Malawi|Homo_sapiens	0.2304	OM037977|Rotavirus_A|China|Homo_sapiens	0.21364	LC374125|Rotavirus_A|Nepal|Homo_sapiens	0.11561
LC784687|Rotavirus_A|Viet_Nam|	0.17249	MW552239|Rotavirus_A|South_Africa|Homo_sapiens	0.21837	MT633447|Rotavirus_A|Brazil|Homo_sapiens	0.25635	AB975594|Rotavirus_A|Japan|Homo_sapiens	0.16968	MK050161|Rotavirus_A|Iran|Homo_sapiens	0.20177	ON992432|Rotavirus_A|China|Homo_sapiens	0.43958	OR683353|Rotavirus_A|China|Sus_scrofa	0.19918	KC834691|Rotavirus_A|Australia|Homo_sapiens	0.2304	MK188880|Rotavirus_A|India|Homo_sapiens	0.21364	MT737738|Rotavirus_A|Mozambique|Homo_sapiens	0.11561
ON737038|Rotavirus_A|Paraguay|Homo_sapiens	0.17249	KC443358|Rotavirus_A|Australia|Homo_sapiens	0.21837	MT633453|Rotavirus_A|Brazil|Homo_sapiens	0.25635	AB975606|Rotavirus_A|Japan|Homo_sapiens	0.16968	OM037943|Rotavirus_A|China|Homo_sapiens	0.20177	ON992443|Rotavirus_A|China|Homo_sapiens	0.43958	OR192584|Rotavirus_A|Chile|Sus_scrofa	0.19918	OP717960|Rotavirus_A|Malawi|Homo_sapiens	0.2304	MF621208|Rotavirus_A|India|Homo_sapiens	0.21364	MT737746|Rotavirus_A|Mozambique|Homo_sapiens	0.11561
KJ639013|Rotavirus_A|Japan|Homo_sapiens	0.17249	KJ919519|Rotavirus_A|Hungary|Homo_sapiens	0.21837	MT633449|Rotavirus_A|Brazil|Homo_sapiens	0.25635	AB975607|Rotavirus_A|Japan|Homo_sapiens	0.16968	LC056806|Rotavirus_A|Viet_Nam|Homo_sapiens	0.20177	ON992525|Rotavirus_A|China|Homo_sapiens	0.43958	OR192595|Rotavirus_A|Chile|Sus_scrofa	0.19918	PP848757|Rotavirus_A|Mozambique|Homo_sapiens	0.2304	MF621210|Rotavirus_A|India|Homo_sapiens	0.21364	LC374081|Rotavirus_A|Nepal|Homo_sapiens	0.11561
LC386077|Rotavirus_A|Japan|Homo_sapiens	0.17249	KR705390|Rotavirus_A|Belgium|Homo_sapiens	0.21837	MT633450|Rotavirus_A|Brazil|Homo_sapiens	0.25635	AB975608|Rotavirus_A|Japan|Homo_sapiens	0.16968	MH382864|Rotavirus_A|Ethiopia|Homo_sapiens	0.20177	ON992526|Rotavirus_A|China|Homo_sapiens	0.43958	GU199517|Rotavirus_A|Mexico|Sus_scrofa	0.19918	PP848772|Rotavirus_A|Mozambique|Homo_sapiens	0.2304	MF621211|Rotavirus_A|India|Homo_sapiens	0.21364	LC374037|Rotavirus_A|Nepal|Homo_sapiens	0.11561
MW552744|Rotavirus_A|South_Africa|Homo_sapiens	0.17249	LC001993|Rotavirus_A|Japan|Homo_sapiens	0.21837	MT633451|Rotavirus_A|Brazil|Homo_sapiens	0.25635	AB975609|Rotavirus_A|Japan|Homo_sapiens	0.16968	FJ947293|Rotavirus_A|USA|Homo_sapiens	0.20177	ON992434|Rotavirus_A|China|Homo_sapiens	0.43958	HG513052|Rotavirus_A|Viet_Nam|Homo_sapiens	0.19918	PP585875|Rotavirus_A|Mozambique|Homo_sapiens	0.2304	MK188878|Rotavirus_A|India|Homo_sapiens	0.21364	LC374070|Rotavirus_A|Nepal|Homo_sapiens	0.11561
MW552788|Rotavirus_A|South_Africa|Homo_sapiens	0.17249	KJ412544|Rotavirus_A|Paraguay|Homo_sapiens	0.21837	KC443535|Rotavirus_A|Australia|Homo_sapiens	0.25635	AB975610|Rotavirus_A|Japan|Homo_sapiens	0.16968	FJ947414|Rotavirus_A|USA|Homo_sapiens	0.20177	ON992436|Rotavirus_A|China|Homo_sapiens	0.43958	KT695111|Rotavirus_A|USA|Homo_sapiens	0.19918	PP585873|Rotavirus_A|Mozambique|Homo_sapiens	0.2304	MF621204|Rotavirus_A|India|Homo_sapiens	0.21364	LC374114|Rotavirus_A|Nepal|Homo_sapiens	0.11561
MW552029|Rotavirus_A|South_Africa|Homo_sapiens	0.17249	KJ412777|Rotavirus_A|Paraguay|Homo_sapiens	0.21837	KC443722|Rotavirus_A|Australia|Homo_sapiens	0.25635	AB975611|Rotavirus_A|Japan|Homo_sapiens	0.16968	FJ947315|Rotavirus_A|USA|Homo_sapiens	0.20177	ON992453|Rotavirus_A|China|Homo_sapiens	0.43958	KT695122|Rotavirus_A|USA|Homo_sapiens	0.19918	LC228345|Rotavirus_A|Japan|Homo_sapiens	0.2304	MF621205|Rotavirus_A|India|Homo_sapiens	0.21364	AB091353|Rotavirus_A||	0.11561
MW552722|Rotavirus_A|South_Africa|Homo_sapiens	0.17249	KJ626606|Rotavirus_A|Paraguay|Homo_sapiens	0.21837	KC443678|Rotavirus_A|Australia|Homo_sapiens	0.25635	AB975612|Rotavirus_A|Japan|Homo_sapiens	0.16968	EF672602|Rotavirus_A|USA|	0.20177	ON992459|Rotavirus_A|China|Homo_sapiens	0.43958	KT695144|Rotavirus_A|USA|Homo_sapiens	0.19918	LC228367|Rotavirus_A|Japan|Homo_sapiens	0.2304	MF621206|Rotavirus_A|India|Homo_sapiens	0.21364	PP848716|Rotavirus_A|Mozambique|Homo_sapiens	0.11561
OP717202|Rotavirus_A|Malawi|Homo_sapiens	0.17249	MN479342|Rotavirus_A|USA|Homo_sapiens	0.21837	LC086794|Rotavirus_A|Thailand|Homo_sapiens	0.25635	AB975613|Rotavirus_A|Japan|Homo_sapiens	0.16968	D86279|Rotavirus_A||	0.20177	ON992438|Rotavirus_A|China|Homo_sapiens	0.43958	KT695133|Rotavirus_A|USA|Homo_sapiens	0.19918	PP848675|Rotavirus_A|Mozambique|Homo_sapiens	0.2304	MF621207|Rotavirus_A|India|Homo_sapiens	0.21364	PP848717|Rotavirus_A|Mozambique|Homo_sapiens	0.11561
OP717193|Rotavirus_A|Malawi|Homo_sapiens	0.17249	MZ096961|Rotavirus_A|Kenya|Homo_sapiens	0.21837	KJ752164|Rotavirus_A|Togo|Homo_sapiens	0.25635	AB975614|Rotavirus_A|Japan|Homo_sapiens	0.16968	GU377159|Rotavirus_A|Russia|Homo_sapiens	0.20177	ON992452|Rotavirus_A|China|Homo_sapiens	0.43958	KT695155|Rotavirus_A|USA|Homo_sapiens	0.19918	ON791884|Rotavirus_A|Malawi|Homo_sapiens	0.2304	MK188876|Rotavirus_A|India|Homo_sapiens	0.21364	PP848718|Rotavirus_A|Mozambique|Homo_sapiens	0.11561
OP717200|Rotavirus_A|Malawi|Homo_sapiens	0.17249	KF716376|Rotavirus_A|USA|Homo_sapiens	0.21837	KP752696|Rotavirus_A|Gambia|Homo_sapiens	0.25635	AB975615|Rotavirus_A|Japan|Homo_sapiens	0.16968	OQ504198|Rotavirus_A|China|Sus_scrofa	0.20177	ON992440|Rotavirus_A|China|Homo_sapiens	0.43958	KU861452|Rotavirus_A|USA|Homo_sapiens	0.19918	ON792001|Rotavirus_A|Malawi|Homo_sapiens	0.2304	MF621209|Rotavirus_A|India|Homo_sapiens	0.21364	ON791864|Rotavirus_A|Malawi|Homo_sapiens	0.11561
OP717205|Rotavirus_A|Malawi|Homo_sapiens	0.17249	KF716379|Rotavirus_A|USA|Homo_sapiens	0.21837	KP752563|Rotavirus_A|South_Africa|Homo_sapiens	0.25635	AB975617|Rotavirus_A|Japan|Homo_sapiens	0.16968	DQ786577|Rotavirus_A|Thailand|	0.20177	ON992444|Rotavirus_A|China|Homo_sapiens	0.43958	KU861463|Rotavirus_A|USA|Homo_sapiens	0.19918	ON792022|Rotavirus_A|Malawi|Homo_sapiens	0.2304	MK188883|Rotavirus_A|India|Homo_sapiens	0.21364	ON791897|Rotavirus_A|Malawi|Homo_sapiens	0.11561
OP717212|Rotavirus_A|Malawi|Homo_sapiens	0.17249	KF716380|Rotavirus_A|USA|Homo_sapiens	0.21837	AB749188|Rotavirus_A|Malawi|	0.25635	AB975619|Rotavirus_A|Japan|Homo_sapiens	0.16968	DQ786576|Rotavirus_A|Thailand|	0.20177	ON992430|Rotavirus_A|China|Homo_sapiens	0.43958	HM773916|Rotavirus_A|USA|Homo_sapiens	0.19918	ON792055|Rotavirus_A|Malawi|Homo_sapiens	0.2304	PP848697|Rotavirus_A|Mozambique|Homo_sapiens	0.21364	ON791929|Rotavirus_A|Malawi|Homo_sapiens	0.11561
OP717213|Rotavirus_A|Malawi|Homo_sapiens	0.17249	KP752662|Rotavirus_A|Mauritius|Homo_sapiens	0.21837	KJ753815|Rotavirus_A|South_Africa|Homo_sapiens	0.25635	AB975620|Rotavirus_A|Japan|Homo_sapiens	0.16968	MZ643341|Rotavirus_A|Spain|Sus_scrofa	0.20177	ON992450|Rotavirus_A|China|Homo_sapiens	0.43958	JN258891|Rotavirus_A|Belgium|Homo_sapiens	0.19918	ON792066|Rotavirus_A|Malawi|Homo_sapiens	0.2304	PP848698|Rotavirus_A|Mozambique|Homo_sapiens	0.21364	ON791962|Rotavirus_A|Malawi|Homo_sapiens	0.11561
OP717218|Rotavirus_A|Malawi|Homo_sapiens	0.17249	KP753237|Rotavirus_A|Mauritius|Homo_sapiens	0.21837	MG729826|Rotavirus_A|China|Homo_sapiens	0.25635	AB975621|Rotavirus_A|Japan|Homo_sapiens	0.16968	LC765796|Rotavirus_A|Viet_Nam|Homo_sapiens	0.20177	ON992514|Rotavirus_A|China|Homo_sapiens	0.43958	HQ343353|Rotavirus_A|Australia|Homo_sapiens	0.19918	ON792088|Rotavirus_A|Malawi|Homo_sapiens	0.2304	ON791917|Rotavirus_A|Malawi|Homo_sapiens	0.21364	ON791918|Rotavirus_A|Malawi|Homo_sapiens	0.11561
OP717209|Rotavirus_A|Malawi|Homo_sapiens	0.17249	KJ753652|Rotavirus_A|Mauritius|Homo_sapiens	0.21837	KP881901|Rotavirus_A|Bangladesh|Homo_sapiens	0.25635	AB975575|Rotavirus_A|Japan|Homo_sapiens	0.16968	OQ743849|Rotavirus_A|China|Sus_scrofa	0.20177	ON992431|Rotavirus_A|China|Homo_sapiens	0.43958	FJ206141|Rotavirus_A|South_Korea|	0.19918	ON792099|Rotavirus_A|Malawi|Homo_sapiens	0.2304	ON791950|Rotavirus_A|Malawi|Homo_sapiens	0.21364	MT737764|Rotavirus_A|Mozambique|Homo_sapiens	0.11561
OP717210|Rotavirus_A|Malawi|Homo_sapiens	0.17249	KC442894|Rotavirus_A|USA|Homo_sapiens	0.21837	KP752869|Rotavirus_A|Zambia|Homo_sapiens	0.25635	AB975581|Rotavirus_A|Japan|Homo_sapiens	0.16968	KU128897|Rotavirus_A|Belgium|Homo_sapiens	0.20177	ON992512|Rotavirus_A|China|Homo_sapiens	0.43958	LC776474|Rotavirus_A|Japan|Sus_scrofa_domesticus	0.19918	ON792110|Rotavirus_A|Malawi|Homo_sapiens	0.2304	ON791896|Rotavirus_A|Malawi|Homo_sapiens	0.21364	MN224019|Rotavirus_A|Russia|Homo_sapiens	0.11561
OP717194|Rotavirus_A|Malawi|Homo_sapiens	0.17249	KC178786|Rotavirus_A|Italy|Homo_sapiens	0.21837	KP752937|Rotavirus_A|South_Africa|Homo_sapiens	0.25635	AB975582|Rotavirus_A|Japan|Homo_sapiens	0.16968	GQ452928|Rotavirus_A|Russia|Homo_sapiens	0.20202	PP861847|Rotavirus_A|China|Homo_sapiens	0.43958	KU739953|Rotavirus_A|Taiwan|Sus_scrofa	0.19918	ON792132|Rotavirus_A|Malawi|Homo_sapiens	0.2304	ON791928|Rotavirus_A|Malawi|Homo_sapiens	0.21364	LC372857|Rotavirus_A|Nepal|Homo_sapiens	0.11561
MW552634|Rotavirus_A|South_Africa|Homo_sapiens	0.17249	KC442965|Rotavirus_A|USA|Homo_sapiens	0.21837	KJ751996|Rotavirus_A|South_Africa|Homo_sapiens	0.25635	AB975583|Rotavirus_A|Japan|Homo_sapiens	0.16968	AF528202|Rotavirus_A||	0.20303	PP861832|Rotavirus_A|China|Homo_sapiens	0.43958	LC776533|Rotavirus_A|Japan|Sus_scrofa_domesticus	0.19918	ON792033|Rotavirus_A|Malawi|Homo_sapiens	0.2304	ON563337|Rotavirus_A|China|Homo_sapiens	0.21364	AB938310|Rotavirus_A|Malawi|	0.11561
OQ133190|Rotavirus_A|Zambia|Homo_sapiens	0.17249	KC442942|Rotavirus_A|USA|Homo_sapiens	0.21837	KJ752472|Rotavirus_A|South_Africa|Homo_sapiens	0.25635	AB975605|Rotavirus_A|Japan|Homo_sapiens	0.16968	MW280951|Rotavirus_A|Italy|Homo_sapiens	0.20303	MZ407251|Rotavirus_A|China|Homo_sapiens	0.43958	OQ440203|Rotavirus_A|Croatia|Sus_scrofa	0.19918	ON792121|Rotavirus_A|Malawi|Homo_sapiens	0.2304	LC174092|Rotavirus_A|Japan|Homo_sapiens	0.21364	HQ609578|Rotavirus_A|India|Homo_sapiens	0.11561
OQ133195|Rotavirus_A|Zambia|Homo_sapiens	0.17249	MG926727|Rotavirus_A|Mozambique|Homo_sapiens	0.21837	KJ752927|Rotavirus_A|South_Africa|Homo_sapiens	0.25635	AB975618|Rotavirus_A|Japan|Homo_sapiens	0.16968	MH456964|Rotavirus_A|Russia|Homo_sapiens	0.20303	MZ407427|Rotavirus_A|China|Homo_sapiens	0.43958	MF580907|Rotavirus_A|China|Homo_sapiens	0.19945	ON791853|Rotavirus_A|Malawi|Homo_sapiens	0.2304	LC174102|Rotavirus_A|Japan|Homo_sapiens	0.21364	LC174290|Rotavirus_A|Japan|Homo_sapiens	0.11561
OP717266|Rotavirus_A|Malawi|Homo_sapiens	0.17249	AB751562|Rotavirus_A|Malawi|	0.21837	KP752685|Rotavirus_A|South_Africa|Homo_sapiens	0.25635	AB975622|Rotavirus_A|Japan|Homo_sapiens	0.16968	GQ452923|Rotavirus_A|Russia|Homo_sapiens	0.20303	LC477548|Rotavirus_A|Japan|Homo_sapiens	0.43958	MF580905|Rotavirus_A|China|Homo_sapiens	0.19945	ON792077|Rotavirus_A|Malawi|Homo_sapiens	0.2304	LC174109|Rotavirus_A|Japan|Homo_sapiens	0.21364	LC174293|Rotavirus_A|Japan|Homo_sapiens	0.11561
PP585822|Rotavirus_A|Mozambique|Homo_sapiens	0.17249	KJ752849|Rotavirus_A|South_Africa|Homo_sapiens	0.21837	KY497554|Rotavirus_A|Pakistan|Homo_sapiens	0.25635	AB975616|Rotavirus_A|Japan|Homo_sapiens	0.16968	GQ452924|Rotavirus_A|Russia|Homo_sapiens	0.20303	LC477554|Rotavirus_A|Japan|Homo_sapiens	0.43958	OR501083|Rotavirus_A|Thailand|Felis_catus	0.20055	ON792044|Rotavirus_A|Malawi|Homo_sapiens	0.2304	LC174056|Rotavirus_A|Japan|Homo_sapiens	0.21364	LC174297|Rotavirus_A|Japan|Homo_sapiens	0.11561
MW551985|Rotavirus_A|South_Africa|Homo_sapiens	0.17249	KJ753323|Rotavirus_A|Kenya|Homo_sapiens	0.21837	KF447842|Rotavirus_A|China|Homo_sapiens	0.25635	AB975604|Rotavirus_A|Japan|Homo_sapiens	0.16968	GQ452925|Rotavirus_A|Russia|Homo_sapiens	0.20303	LC477557|Rotavirus_A|Japan|Homo_sapiens	0.43958	KU243413|Rotavirus_A|China|Homo_sapiens	0.20055	PP025589|Rotavirus_A|Brazil|Homo_sapiens	0.2304	LC174063|Rotavirus_A|Japan|Homo_sapiens	0.21364	MH171470|Rotavirus_A|Spain|Homo_sapiens	0.11561
MW552491|Rotavirus_A|South_Africa|Homo_sapiens	0.17249	FJ183355|Rotavirus_A||	0.21837	KF447853|Rotavirus_A|China|Homo_sapiens	0.25635	AB975596|Rotavirus_A|Japan|Homo_sapiens	0.16968	GQ117004|Rotavirus_A|Russia|Homo_sapiens	0.20303	OR475359|Rotavirus_A|China|Homo_sapiens	0.43958	OP963643|Rotavirus_A|China|Rhinolophus_marshalli	0.20055	KU363139|Rotavirus_A|Thailand|Homo_sapiens	0.2316	LC174064|Rotavirus_A|Japan|Homo_sapiens	0.21364	MH171472|Rotavirus_A|Spain|Homo_sapiens	0.11561
OP677739|Rotavirus_A|Kenya|Homo_sapiens	0.17249	KJ751660|Rotavirus_A|South_Africa|Homo_sapiens	0.21837	KF447864|Rotavirus_A|China|Homo_sapiens	0.25635	AB975597|Rotavirus_A|Japan|Homo_sapiens	0.16968	GQ117005|Rotavirus_A|Russia|Homo_sapiens	0.20303	OR475360|Rotavirus_A|China|Homo_sapiens	0.43958	OL906386|Rotavirus_A|India|Homo_sapiens	0.20055	AB853898|Rotavirus_A|Japan|Bos_taurus	0.2316	LC174065|Rotavirus_A|Japan|Homo_sapiens	0.21364	EF590989|Rotavirus_A|France|	0.11561
PP848728|Rotavirus_A|Mozambique|Homo_sapiens	0.17249	KP752462|Rotavirus_A|South_Africa|Homo_sapiens	0.21837	OQ440172|Rotavirus_A|Croatia|Homo_sapiens	0.25635	AB975598|Rotavirus_A|Japan|Homo_sapiens	0.16968	FJ529385|Rotavirus_A|Russia|Homo_sapiens	0.20303	OR475361|Rotavirus_A|China|Homo_sapiens	0.43958	MT737637|Rotavirus_A|Mozambique|Homo_sapiens	0.20055	FJ347108|Rotavirus_A|Argentina|Lama_guanicoe	0.2316	LC174081|Rotavirus_A|Japan|Homo_sapiens	0.21364	JN605425|Rotavirus_A|Zimbabwe|Homo_sapiens	0.11561
OP717238|Rotavirus_A|Malawi|Homo_sapiens	0.17249	MT601243|Rotavirus_A|Brazil|Homo_sapiens	0.21837	KF835916|Rotavirus_A|Hungary|Homo_sapiens	0.25635	AB975603|Rotavirus_A|Japan|Homo_sapiens	0.16968	FJ447567|Rotavirus_A|Russia|Homo_sapiens	0.20303	OR475362|Rotavirus_A|China|Homo_sapiens	0.43958	MT737654|Rotavirus_A|Mozambique|Homo_sapiens	0.20055	MW771137|Rotavirus_A|South_Africa|Bos_taurus	0.2316	ON563369|Rotavirus_A|China|Homo_sapiens	0.21364	JN605436|Rotavirus_A|South_Africa|Homo_sapiens	0.11561
MZ066272|Rotavirus_A|Benin|Homo_sapiens	0.17249	MT339199|Rotavirus_A|USA|Homo_sapiens	0.21837	KF835920|Rotavirus_A|Hungary|Homo_sapiens	0.25635	LC463296|Rotavirus_A|Japan|Homo_sapiens	0.16968	EU708575|Rotavirus_A|China|Homo_sapiens	0.20303	LC477547|Rotavirus_A|Japan|Homo_sapiens	0.43958	MT737652|Rotavirus_A|Mozambique|Homo_sapiens	0.20055	KU361011|Rotavirus_A|Brazil|Homo_sapiens	0.2316	EF033202|Rotavirus_A|South_Korea|	0.21364	MT737744|Rotavirus_A|Mozambique|Homo_sapiens	0.11561
MZ066338|Rotavirus_A|Benin|Homo_sapiens	0.17249	KC442883|Rotavirus_A|USA|Homo_sapiens	0.21837	D38054|Rotavirus_A||	0.25635	LC105247|Rotavirus_A|Japan|Homo_sapiens	0.16968	DQ904500|Rotavirus_A|China|	0.20303	LC477553|Rotavirus_A|Japan|Homo_sapiens	0.43958	MT737641|Rotavirus_A|Mozambique|Homo_sapiens	0.20055	KU361012|Rotavirus_A|Brazil|Homo_sapiens	0.2316	LC174061|Rotavirus_A|Japan|Homo_sapiens	0.21364	KX632253|Rotavirus_A|Uganda|Homo_sapiens	0.11561
MZ066371|Rotavirus_A|Benin|Homo_sapiens	0.17249	DQ005123|Rotavirus_A|Democratic_Republic_of_the_Congo|Homo_sapiens	0.21837	LC227968|Rotavirus_A|India|Homo_sapiens	0.2571	LC469475|Rotavirus_A|Indonesia|Homo_sapiens	0.16968	EF495125|Rotavirus_A|Russia|	0.20303	MW384336|Rotavirus_A|China|Homo_sapiens	0.43958	MT737645|Rotavirus_A|Mozambique|Homo_sapiens	0.20055	KU361013|Rotavirus_A|Brazil|Homo_sapiens	0.2316	LC174068|Rotavirus_A|Japan|Homo_sapiens	0.21364	KX632297|Rotavirus_A|Uganda|Homo_sapiens	0.11561
LC406831|Rotavirus_A|Kenya|Homo_sapiens	0.17249	KX655519|Rotavirus_A|Uganda|Homo_sapiens	0.21837	MZ066258|Rotavirus_A|Benin|Homo_sapiens	0.2571	KX758599|Rotavirus_A|Russia|Homo_sapiens	0.16968	DQ904505|Rotavirus_A|Russia|	0.20303	MW384380|Rotavirus_A|China|Homo_sapiens	0.43958	LC600827|Rotavirus_A|Kenya|Homo_sapiens	0.20055	KU361015|Rotavirus_A|Brazil|Homo_sapiens	0.2316	LC174074|Rotavirus_A|Japan|Homo_sapiens	0.21364	KX632330|Rotavirus_A|Uganda|Homo_sapiens	0.11561
KR701630|Rotavirus_A|USA|	0.17249	KR705203|Rotavirus_A|Belgium|Homo_sapiens	0.21837	MZ094713|Rotavirus_A|Kenya|Homo_sapiens	0.2571	KX356108|Rotavirus_A|Japan|Homo_sapiens	0.16968	DQ904498|Rotavirus_A|China|	0.20303	MW384325|Rotavirus_A|China|Homo_sapiens	0.43958	MT737662|Rotavirus_A|Mozambique|Homo_sapiens	0.20055	KU361016|Rotavirus_A|Brazil|Homo_sapiens	0.2316	LC174075|Rotavirus_A|Japan|Homo_sapiens	0.21364	LC174285|Rotavirus_A|Japan|Homo_sapiens	0.11561
KC443544|Rotavirus_A|Australia|Homo_sapiens	0.17249	KR705236|Rotavirus_A|Belgium|Homo_sapiens	0.21837	MZ094854|Rotavirus_A|Kenya|Homo_sapiens	0.2571	KR701633|Rotavirus_A|USA|	0.16968	GU985258|Rotavirus_A|China|Homo_sapiens	0.20303	LC668440|Rotavirus_A|Japan|Homo_sapiens	0.43958	LC774633|Rotavirus_A|Japan|Homo_sapiens	0.20055	KX814929|Rotavirus_A|China|Taphozous_melanopogon	0.2316	LC174080|Rotavirus_A|Japan|Homo_sapiens	0.21364	LC174331|Rotavirus_A|Japan|Homo_sapiens	0.11561
KJ940059|Rotavirus_A|Brazil|Homo_sapiens	0.17249	LC406788|Rotavirus_A|Kenya|Homo_sapiens	0.21837	MZ066269|Rotavirus_A|Benin|Homo_sapiens	0.2571	MF184770|Rotavirus_A|USA|Homo_sapiens	0.16968	EF495126|Rotavirus_A|Russia|	0.20303	LC477552|Rotavirus_A|Japan|Homo_sapiens	0.43958	OR338249|Rotavirus_A|Zambia|Homo_sapiens	0.20055	KJ187596|Rotavirus_A|South_Korea|Homo_sapiens	0.2316	LC174082|Rotavirus_A|Japan|Homo_sapiens	0.21364	LC174280|Rotavirus_A|Japan|Homo_sapiens	0.11561
KJ753194|Rotavirus_A|South_Africa|Homo_sapiens	0.17249	MZ066075|Rotavirus_A|Benin|Homo_sapiens	0.21837	MZ066280|Rotavirus_A|Benin|Homo_sapiens	0.2571	LC172743|Rotavirus_A|Japan|Homo_sapiens	0.16968	DQ904502|Rotavirus_A|Russia|	0.20303	PP861844|Rotavirus_A|China|Homo_sapiens	0.43958	JF490722|Rotavirus_A|USA|Homo_sapiens	0.20055	HQ661131|Rotavirus_A|Italy|Canis_lupus_familiaris	0.2316	LC174083|Rotavirus_A|Japan|Homo_sapiens	0.21364	LC174332|Rotavirus_A|Japan|Homo_sapiens	0.11561
KF636180|Rotavirus_A|South_Africa|Homo_sapiens	0.17249	PP585830|Rotavirus_A|Mozambique|Homo_sapiens	0.21837	KX646640|Rotavirus_A|India|Homo_sapiens	0.2571	OM301636|Rotavirus_A|Japan|Homo_sapiens	0.16968	EF495127|Rotavirus_A|Russia|	0.20303	PP861841|Rotavirus_A|China|Homo_sapiens	0.43958	JF490759|Rotavirus_A|USA|Homo_sapiens	0.20055	AB908953|Rotavirus_A|Japan|Equus_caballus	0.2316	LC174070|Rotavirus_A|Japan|Homo_sapiens	0.21364	PP862205|Rotavirus_A|China|Homo_sapiens	0.11561
KF636191|Rotavirus_A|South_Africa|Homo_sapiens	0.17249	KP752495|Rotavirus_A|Togo|Homo_sapiens	0.21837	KU356654|Rotavirus_A|Bangladesh|Homo_sapiens	0.2571	MN552018|Rotavirus_A|Russia|Homo_sapiens	0.16968	DQ904503|Rotavirus_A|Russia|	0.20303	MF580911|Rotavirus_A|China|Homo_sapiens	0.43958	JF490568|Rotavirus_A|USA|Homo_sapiens	0.20055	AB908909|Rotavirus_A|Japan|Equus_caballus	0.2316	LC174071|Rotavirus_A|Japan|Homo_sapiens	0.21364	PP862210|Rotavirus_A|China|Homo_sapiens	0.11561
KF636202|Rotavirus_A|South_Africa|Homo_sapiens	0.17249	KJ583187|Rotavirus_A|Argentina|Homo_sapiens	0.21837	KU356665|Rotavirus_A|Bangladesh|Homo_sapiens	0.2571	LC172830|Rotavirus_A|Japan|Homo_sapiens	0.16968	EU708583|Rotavirus_A|China|Homo_sapiens	0.20303	KX778477|Rotavirus_A|China|Homo_sapiens	0.43958	JF490909|Rotavirus_A|USA|Homo_sapiens	0.20055	LC514489|Rotavirus_A|Thailand|Homo_sapiens	0.2316	LC174077|Rotavirus_A|Japan|Homo_sapiens	0.21364	OM038088|Rotavirus_A|China|Homo_sapiens	0.11561
KF636213|Rotavirus_A|South_Africa|Homo_sapiens	0.17249	KJ583198|Rotavirus_A|Argentina|Homo_sapiens	0.21837	LC477406|Rotavirus_A|Japan|Homo_sapiens	0.2571	LC172831|Rotavirus_A|Japan|Homo_sapiens	0.16968	HQ230031|Rotavirus_A|Japan|Homo_sapiens	0.20303	MZ955392|Rotavirus_A|Iran|Homo_sapiens	0.43958	JN258354|Rotavirus_A|USA|Homo_sapiens	0.20055	LC086788|Rotavirus_A|Thailand|Homo_sapiens	0.2316	LC174078|Rotavirus_A|Japan|Homo_sapiens	0.21364	KT695136|Rotavirus_A|USA|Homo_sapiens	0.11561
KF636235|Rotavirus_A|South_Africa|Homo_sapiens	0.17249	KP752562|Rotavirus_A|South_Africa|Homo_sapiens	0.21837	MW722554|Rotavirus_A|China|Homo_sapiens	0.2571	LC172832|Rotavirus_A|Japan|Homo_sapiens	0.16968	HQ230030|Rotavirus_A|Japan|Homo_sapiens	0.20303	MZ955393|Rotavirus_A|Iran|Homo_sapiens	0.43958	HM773740|Rotavirus_A|USA|Homo_sapiens	0.20055	LC086799|Rotavirus_A|Thailand|Homo_sapiens	0.2316	LC174079|Rotavirus_A|Japan|Homo_sapiens	0.21364	LC372846|Rotavirus_A|Nepal|Homo_sapiens	0.11561
KF636279|Rotavirus_A|South_Africa|Homo_sapiens	0.17249	KP752695|Rotavirus_A|Gambia|Homo_sapiens	0.21837	MW722557|Rotavirus_A|China|Homo_sapiens	0.2571	LC172732|Rotavirus_A|Japan|Homo_sapiens	0.16968	GU985251|Rotavirus_A|China|Homo_sapiens	0.20303	KX778479|Rotavirus_A|China|Homo_sapiens	0.43958	JF490920|Rotavirus_A|USA|Homo_sapiens	0.20055	LC066155|Rotavirus_A|Viet_Nam|Homo_sapiens	0.2316	LC174129|Rotavirus_A|Japan|Homo_sapiens	0.21364	KU738587|Rotavirus_A|India|Homo_sapiens	0.11561
FJ947176|Rotavirus_A|USA|Homo_sapiens	0.17249	KJ752141|Rotavirus_A|Togo|Homo_sapiens	0.21837	KJ940071|Rotavirus_A|Brazil|Homo_sapiens	0.2571	LC477411|Rotavirus_A|Japan|Homo_sapiens	0.16968	MN551992|Rotavirus_A|Russia|Homo_sapiens	0.20303	OM037840|Rotavirus_A|China|Homo_sapiens	0.43958	JN258365|Rotavirus_A|USA|Homo_sapiens	0.20055	PP848661|Rotavirus_A|Mozambique|Homo_sapiens	0.2316	LC174130|Rotavirus_A|Japan|Homo_sapiens	0.21364	HQ392182|Rotavirus_A|Belgium|Homo_sapiens	0.11561
FJ947220|Rotavirus_A|USA|Homo_sapiens	0.17249	KJ751913|Rotavirus_A|Guinea-Bissau|Homo_sapiens	0.21837	KC443326|Rotavirus_A|Australia|Homo_sapiens	0.2571	KU550287|Rotavirus_A|Spain|Homo_sapiens	0.16968	JF790331|Rotavirus_A|USA|Homo_sapiens	0.20303	OM038060|Rotavirus_A|China|Homo_sapiens	0.43958	ON563382|Rotavirus_A|China|Homo_sapiens	0.20055	PP848662|Rotavirus_A|Mozambique|Homo_sapiens	0.2316	LC174085|Rotavirus_A|Japan|Homo_sapiens	0.21364	JN258850|Rotavirus_A|Belgium|Homo_sapiens	0.11561
FJ947231|Rotavirus_A|USA|Homo_sapiens	0.17249	HQ657173|Rotavirus_A|South_Africa|Homo_sapiens	0.21837	KC442999|Rotavirus_A|USA|Homo_sapiens	0.2571	KU550289|Rotavirus_A|Spain|Homo_sapiens	0.16968	KP752598|Rotavirus_A|South_Africa|Homo_sapiens	0.20303	PP861869|Rotavirus_A|China|Homo_sapiens	0.43958	JX683000|Rotavirus_A|Russia|Homo_sapiens	0.20055	PP848663|Rotavirus_A|Mozambique|Homo_sapiens	0.2316	LC174150|Rotavirus_A|Japan|Homo_sapiens	0.21364	JF490261|Rotavirus_A|Australia|Homo_sapiens	0.11561
FJ947209|Rotavirus_A|USA|Homo_sapiens	0.17249	LC001988|Rotavirus_A|Japan|Homo_sapiens	0.21837	KC442943|Rotavirus_A|USA|Homo_sapiens	0.2571	KU550290|Rotavirus_A|Spain|Homo_sapiens	0.16968	EU159190|Rotavirus_A|Spain|	0.20303	PP861870|Rotavirus_A|China|Homo_sapiens	0.43958	MF580904|Rotavirus_A|China|Homo_sapiens	0.20055	PP848664|Rotavirus_A|Mozambique|Homo_sapiens	0.2316	LC174067|Rotavirus_A|Japan|Homo_sapiens	0.21364	JF490273|Rotavirus_A|Australia|Homo_sapiens	0.11561
GU199515|Rotavirus_A|USA|Sus_scrofa	0.17249	LC001985|Rotavirus_A|Japan|Homo_sapiens	0.21837	KC442966|Rotavirus_A|USA|Homo_sapiens	0.2571	LC172777|Rotavirus_A|Japan|Homo_sapiens	0.16968	OM038086|Rotavirus_A|China|Homo_sapiens	0.20303	PP861871|Rotavirus_A|China|Homo_sapiens	0.43958	MH511060|Rotavirus_A|Russia|Homo_sapiens	0.20055	PP848665|Rotavirus_A|Mozambique|Homo_sapiens	0.2316	LC174058|Rotavirus_A|Japan|Homo_sapiens	0.21364	HQ392116|Rotavirus_A|Belgium|Homo_sapiens	0.11561
MF940589|Rotavirus_A|South_Korea|Bos_taurus	0.17249	ON792060|Rotavirus_A|Malawi|Homo_sapiens	0.21837	KC442955|Rotavirus_A|USA|Homo_sapiens	0.2571	LC172816|Rotavirus_A|Japan|Homo_sapiens	0.16968	HQ425285|Rotavirus_A|South_Korea|Homo_sapiens	0.20303	MW384226|Rotavirus_A|China|Homo_sapiens	0.43958	MN223986|Rotavirus_A|Russia|Homo_sapiens	0.20055	PP848667|Rotavirus_A|Mozambique|Homo_sapiens	0.2316	LC174069|Rotavirus_A|Japan|Homo_sapiens	0.21364	HM773622|Rotavirus_A|USA|Homo_sapiens	0.11561
MW725572|Rotavirus_A|South_Korea|	0.17249	ON792126|Rotavirus_A|Malawi|Homo_sapiens	0.21837	KF716333|Rotavirus_A|USA|Homo_sapiens	0.2571	LC172817|Rotavirus_A|Japan|Homo_sapiens	0.16968	HQ425284|Rotavirus_A|South_Korea|Homo_sapiens	0.20303	MW384281|Rotavirus_A|China|Homo_sapiens	0.43958	KC155677|Rotavirus_A|Russia|Homo_sapiens	0.20055	PP848668|Rotavirus_A|Mozambique|Homo_sapiens	0.2316	LC174072|Rotavirus_A|Japan|Homo_sapiens	0.21364	HM773633|Rotavirus_A|USA|Homo_sapiens	0.11561
HM773899|Rotavirus_A|USA|Homo_sapiens	0.17249	ON791985|Rotavirus_A|Malawi|Homo_sapiens	0.21837	JX965131|Rotavirus_A|Australia|Homo_sapiens	0.2571	LC172829|Rotavirus_A|Japan|Homo_sapiens	0.16968	AB527006|Rotavirus_A|Sri_Lanka|Homo_sapiens	0.20303	ON992524|Rotavirus_A|China|Homo_sapiens	0.43958	PP861910|Rotavirus_A|China|Homo_sapiens	0.20055	ON791971|Rotavirus_A|Malawi|Homo_sapiens	0.2316	LC174084|Rotavirus_A|Japan|Homo_sapiens	0.21364	HM773754|Rotavirus_A|USA|Homo_sapiens	0.11561
KC580061|Rotavirus_A|USA|Homo_sapiens	0.17249	ON791857|Rotavirus_A|Malawi|Homo_sapiens	0.21837	OP717394|Rotavirus_A|Malawi|Homo_sapiens	0.2571	LC514496|Rotavirus_A|Thailand|Homo_sapiens	0.16968	JF490990|Rotavirus_A|USA|Homo_sapiens	0.20303	KX778481|Rotavirus_A|China|Homo_sapiens	0.43958	PP861918|Rotavirus_A|China|Homo_sapiens	0.20055	PP861987|Rotavirus_A|China|Homo_sapiens	0.2316	LC174144|Rotavirus_A|Japan|Homo_sapiens	0.21364	JF790290|Rotavirus_A|USA|Homo_sapiens	0.11561
KC580283|Rotavirus_A|USA|Homo_sapiens	0.17249	ON792016|Rotavirus_A|Malawi|Homo_sapiens	0.21837	OP717426|Rotavirus_A|Malawi|Homo_sapiens	0.2571	LC477416|Rotavirus_A|Japan|Homo_sapiens	0.16968	JF491066|Rotavirus_A|USA|Homo_sapiens	0.20303	KX778488|Rotavirus_A|China|Homo_sapiens	0.43958	PP861927|Rotavirus_A|China|Homo_sapiens	0.20055	PP861995|Rotavirus_A|China|Homo_sapiens	0.2316	LC174073|Rotavirus_A|Japan|Homo_sapiens	0.21364	JF790301|Rotavirus_A|USA|Homo_sapiens	0.11561
LC095936|Rotavirus_A|Viet_Nam|Homo_sapiens	0.17249	OR338268|Rotavirus_A|Zambia|Homo_sapiens	0.21837	OP717437|Rotavirus_A|Malawi|Homo_sapiens	0.2571	LC477418|Rotavirus_A|Japan|Homo_sapiens	0.16968	MH382842|Rotavirus_A|Ethiopia|Homo_sapiens	0.20303	PP861858|Rotavirus_A|China|Homo_sapiens	0.43958	PP861948|Rotavirus_A|China|Homo_sapiens	0.20055	PP862002|Rotavirus_A|China|Homo_sapiens	0.2316	LC174097|Rotavirus_A|Japan|Homo_sapiens	0.21364	JF491064|Rotavirus_A|USA|Homo_sapiens	0.11561
MG599521|Rotavirus_A|Brazil|Homo_sapiens	0.17257	ON737314|Rotavirus_A|USA|Homo_sapiens	0.21837	OP717439|Rotavirus_A|Malawi|Homo_sapiens	0.2571	LC569541|Rotavirus_A|Japan|Homo_sapiens	0.16968	MH382860|Rotavirus_A|Ethiopia|Homo_sapiens	0.20303	MN106155|Rotavirus_A|China|Homo_sapiens	0.43958	PP861951|Rotavirus_A|China|Homo_sapiens	0.20055	PP862004|Rotavirus_A|China|Homo_sapiens	0.2316	LC174149|Rotavirus_A|Japan|Homo_sapiens	0.21364	HQ392335|Rotavirus_A|Belgium|Homo_sapiens	0.11561
PP669381|Rotavirus_A|South_Africa|Sus_scrofa	0.17284	MZ065679|Rotavirus_A|Benin|Homo_sapiens	0.21837	OP717414|Rotavirus_A|Malawi|Homo_sapiens	0.2571	MF168275|Rotavirus_A|USA|Homo_sapiens	0.16968	MH382868|Rotavirus_A|Ethiopia|Homo_sapiens	0.20303	ON992500|Rotavirus_A|China|Homo_sapiens	0.43958	PP861952|Rotavirus_A|China|Homo_sapiens	0.20055	PP862018|Rotavirus_A|China|Homo_sapiens	0.2316	LC174105|Rotavirus_A|Japan|Homo_sapiens	0.21364	HQ392358|Rotavirus_A|Belgium|Homo_sapiens	0.11561
PP669393|Rotavirus_A|South_Africa|Sus_scrofa	0.17284	OP717360|Rotavirus_A|Malawi|Homo_sapiens	0.21837	OP717419|Rotavirus_A|Malawi|Homo_sapiens	0.2571	MF168167|Rotavirus_A|USA|Homo_sapiens	0.16968	DQ674933|Rotavirus_A|Thailand|	0.20303	OR475351|Rotavirus_A|China|Homo_sapiens	0.43958	PP861953|Rotavirus_A|China|Homo_sapiens	0.20055	PP862019|Rotavirus_A|China|Homo_sapiens	0.2316	LC174057|Rotavirus_A|Japan|Homo_sapiens	0.21364	HQ392292|Rotavirus_A|Belgium|Homo_sapiens	0.11561
LC569114|Rotavirus_A|Japan|Homo_sapiens	0.17295	LC514516|Rotavirus_A|Thailand|Homo_sapiens	0.21837	OP717422|Rotavirus_A|Malawi|Homo_sapiens	0.2571	LC105257|Rotavirus_A|Japan|Homo_sapiens	0.16968	DQ674934|Rotavirus_A|Thailand|	0.20303	OR475352|Rotavirus_A|China|Homo_sapiens	0.43958	PP861928|Rotavirus_A|China|Homo_sapiens	0.20055	KU356604|Rotavirus_A|Bangladesh|Homo_sapiens	0.2316	LC173979|Rotavirus_A|Japan|Homo_sapiens	0.21364	JN258825|Rotavirus_A|Belgium|Homo_sapiens	0.11561
PP025551|Rotavirus_A|Brazil|Homo_sapiens	0.17295	LC784625|Rotavirus_A|Viet_Nam|	0.21837	OP717423|Rotavirus_A|Malawi|Homo_sapiens	0.2571	LC477412|Rotavirus_A|Japan|Homo_sapiens	0.16968	FJ947216|Rotavirus_A|USA|Homo_sapiens	0.20303	OR475353|Rotavirus_A|China|Homo_sapiens	0.43958	MW384227|Rotavirus_A|China|Homo_sapiens	0.20055	OM301629|Rotavirus_A|Japan|Homo_sapiens	0.2316	LC174143|Rotavirus_A|Japan|Homo_sapiens	0.21364	JF490174|Rotavirus_A|Australia|Homo_sapiens	0.11561
PP025552|Rotavirus_A|Brazil|Homo_sapiens	0.17295	KU356631|Rotavirus_A|Bangladesh|Homo_sapiens	0.21837	OP717431|Rotavirus_A|Malawi|Homo_sapiens	0.2571	LC477421|Rotavirus_A|Japan|Homo_sapiens	0.16968	FJ947227|Rotavirus_A|USA|Homo_sapiens	0.20303	OR475355|Rotavirus_A|China|Homo_sapiens	0.43958	MW384282|Rotavirus_A|China|Homo_sapiens	0.20055	MZ407418|Rotavirus_A|China|Homo_sapiens	0.2316	MK188875|Rotavirus_A|India|Homo_sapiens	0.21364	JF490196|Rotavirus_A|Australia|Homo_sapiens	0.11561
MK272905|Rotavirus_A|Brazil|Homo_sapiens	0.17295	KU356642|Rotavirus_A|Bangladesh|Homo_sapiens	0.21837	OP717440|Rotavirus_A|Malawi|Homo_sapiens	0.2571	LC105101|Rotavirus_A|Japan|Homo_sapiens	0.16968	FJ947359|Rotavirus_A|USA|Homo_sapiens	0.20303	OR475358|Rotavirus_A|China|Homo_sapiens	0.43958	ON992869|Rotavirus_A|China|Homo_sapiens	0.20055	LC477597|Rotavirus_A|Japan|Homo_sapiens	0.2316	EF033203|Rotavirus_A|South_Korea|	0.21364	HQ392446|Rotavirus_A|Belgium|Homo_sapiens	0.11561
MT364825|Rotavirus_A|Thailand|Canis_lupus_familiaris	0.17295	PP848738|Rotavirus_A|Mozambique|Homo_sapiens	0.21837	OP717441|Rotavirus_A|Malawi|Homo_sapiens	0.2571	LC105154|Rotavirus_A|Japan|Homo_sapiens	0.16968	FJ947392|Rotavirus_A|USA|Homo_sapiens	0.20303	MW384391|Rotavirus_A|China|Homo_sapiens	0.43958	ON563392|Rotavirus_A|China|Homo_sapiens	0.20055	LC477615|Rotavirus_A|Japan|Homo_sapiens	0.2316	KX638666|Rotavirus_A|India|Homo_sapiens	0.21364	JF490086|Rotavirus_A|Australia|Homo_sapiens	0.11561
MT364836|Rotavirus_A|Thailand|Canis_lupus_familiaris	0.17295	PP408173|Rotavirus_A|China|Bos_taurus	0.21837	OP717425|Rotavirus_A|Malawi|Homo_sapiens	0.2571	LC105185|Rotavirus_A|Japan|Homo_sapiens	0.16968	LC213808|Rotavirus_A|Japan|Homo_sapiens	0.20303	MW384369|Rotavirus_A|China|Homo_sapiens	0.43958	LC173753|Rotavirus_A|Japan|Homo_sapiens	0.20055	LC477616|Rotavirus_A|Japan|Homo_sapiens	0.2316	KX638710|Rotavirus_A|India|Homo_sapiens	0.21364	JF490096|Rotavirus_A|Australia|Homo_sapiens	0.11561
MT364847|Rotavirus_A|Thailand|Canis_lupus_familiaris	0.17295	EF554150|Rotavirus_A|Spain|Ovis_aries	0.21837	OP717444|Rotavirus_A|Malawi|Homo_sapiens	0.2571	LC105283|Rotavirus_A|Japan|Homo_sapiens	0.16968	FJ947238|Rotavirus_A|USA|Homo_sapiens	0.20303	JN258925|Rotavirus_A|Belgium|Homo_sapiens	0.43958	LC173767|Rotavirus_A|Japan|Homo_sapiens	0.20055	HM467973|Rotavirus_A|USA|Homo_sapiens	0.2316	KX638667|Rotavirus_A|India|Homo_sapiens	0.21364	KY497528|Rotavirus_A|Pakistan|Homo_sapiens	0.11561
LC477482|Rotavirus_A|Japan|Homo_sapiens	0.17295	MN626421|Rotavirus_A|France|Oryctolagus_cuniculus	0.21837	OP717434|Rotavirus_A|Malawi|Homo_sapiens	0.2571	LC105079|Rotavirus_A|Japan|Homo_sapiens	0.16968	FJ947271|Rotavirus_A|USA|Homo_sapiens	0.20303	AB861973|Rotavirus_A|Kenya|Homo_sapiens	0.43958	LC173768|Rotavirus_A|Japan|Homo_sapiens	0.20055	KJ721760|Rotavirus_A|Brazil|Homo_sapiens	0.2316	MH204117|Rotavirus_A|India|Homo_sapiens	0.21364	KJ583140|Rotavirus_A|Argentina|Homo_sapiens	0.11561
LC569581|Rotavirus_A|Japan|Homo_sapiens	0.17295	LC569174|Rotavirus_A|Japan|Homo_sapiens	0.21837	OP717429|Rotavirus_A|Malawi|Homo_sapiens	0.2571	LC105227|Rotavirus_A|Japan|Homo_sapiens	0.16968	JF693100|Rotavirus_A|USA|	0.20303	KX655490|Rotavirus_A|Uganda|Homo_sapiens	0.43958	LC173765|Rotavirus_A|Japan|Homo_sapiens	0.20055	EF554090|Rotavirus_A|Belgium|	0.2316	MH204123|Rotavirus_A|India|Homo_sapiens	0.21364	KJ583151|Rotavirus_A|Argentina|Homo_sapiens	0.11561
LC569578|Rotavirus_A|Japan|Homo_sapiens	0.17295	KR705258|Rotavirus_A|Belgium|Homo_sapiens	0.2185	OP717448|Rotavirus_A|Malawi|Homo_sapiens	0.2571	LC105123|Rotavirus_A|Japan|Homo_sapiens	0.16968	JF693166|Rotavirus_A|USA|	0.20303	KX632271|Rotavirus_A|Uganda|Homo_sapiens	0.43958	KX778489|Rotavirus_A|China|Homo_sapiens	0.20055	LC514511|Rotavirus_A|Thailand|Homo_sapiens	0.2316	HM773621|Rotavirus_A|USA|Homo_sapiens	0.21364	LC228413|Rotavirus_A|Japan|Homo_sapiens	0.11561
LC569580|Rotavirus_A|Japan|Homo_sapiens	0.17295	KP941131|Rotavirus_A|Kenya|Homo_sapiens	0.21864	OP717452|Rotavirus_A|Malawi|Homo_sapiens	0.2571	LC105143|Rotavirus_A|Japan|Homo_sapiens	0.16968	JF693213|Rotavirus_A|USA|	0.20303	LC372864|Rotavirus_A|Nepal|Homo_sapiens	0.43958	KX778496|Rotavirus_A|China|Homo_sapiens	0.20055	PP848729|Rotavirus_A|Mozambique|Homo_sapiens	0.2316	HQ392347|Rotavirus_A|Belgium|Homo_sapiens	0.21364	LC228391|Rotavirus_A|Japan|Homo_sapiens	0.11561
LC386066|Rotavirus_A|Japan|Homo_sapiens	0.17295	LC169843|Rotavirus_A|Thailand|Homo_sapiens	0.21898	OP717454|Rotavirus_A|Malawi|Homo_sapiens	0.2571	LC105165|Rotavirus_A|Japan|Homo_sapiens	0.16968	GQ496233|Rotavirus_A|USA|	0.20303	JF790353|Rotavirus_A|USA|Homo_sapiens	0.43958	KX778494|Rotavirus_A|China|Homo_sapiens	0.20055	LC406805|Rotavirus_A|Kenya|Homo_sapiens	0.2316	HM773632|Rotavirus_A|USA|Homo_sapiens	0.21364	LC228402|Rotavirus_A|Japan|Homo_sapiens	0.11561
MT670283|Rotavirus_A|Japan|Homo_sapiens	0.17295	LC169854|Rotavirus_A|Thailand|Homo_sapiens	0.21898	OP717451|Rotavirus_A|Malawi|Homo_sapiens	0.2571	LC105132|Rotavirus_A|Japan|Homo_sapiens	0.16968	GQ496243|Rotavirus_A|USA|	0.20303	AB861962|Rotavirus_A|Kenya|Homo_sapiens	0.43958	KX778497|Rotavirus_A|China|Homo_sapiens	0.20055	MW275276|Rotavirus_A|Australia|Homo_sapiens	0.2316	JN258357|Rotavirus_A|USA|Homo_sapiens	0.21364	LC019051|Rotavirus_A|Myanmar|Homo_sapiens	0.11561
MT732499|Rotavirus_A|Japan|Homo_sapiens	0.17295	LC169898|Rotavirus_A|Thailand|Homo_sapiens	0.21898	OP717464|Rotavirus_A|Malawi|Homo_sapiens	0.2571	LC105068|Rotavirus_A|Japan|Homo_sapiens	0.16968	GQ496247|Rotavirus_A|USA|	0.20303	MH171403|Rotavirus_A|Spain|Homo_sapiens	0.43958	ON992804|Rotavirus_A|China|Homo_sapiens	0.20055	LC406827|Rotavirus_A|Kenya|Homo_sapiens	0.2316	JF491065|Rotavirus_A|USA|Homo_sapiens	0.21364	LC019095|Rotavirus_A|Myanmar|Homo_sapiens	0.11561
LC569576|Rotavirus_A|Japan|Homo_sapiens	0.17295	LC169909|Rotavirus_A|Thailand|Homo_sapiens	0.21898	KX646628|Rotavirus_A|India|Homo_sapiens	0.2571	LC569032|Rotavirus_A|Japan|Homo_sapiens	0.16968	GQ225779|Rotavirus_A|USA|Bos_taurus	0.20303	MH171414|Rotavirus_A|Spain|Homo_sapiens	0.43958	ON992800|Rotavirus_A|China|Homo_sapiens	0.20055	LC406816|Rotavirus_A|Kenya|Homo_sapiens	0.2316	KT695091|Rotavirus_A|USA|Homo_sapiens	0.21364	LC019106|Rotavirus_A|Myanmar|Homo_sapiens	0.11561
LC784569|Rotavirus_A|Viet_Nam|	0.17295	LC169865|Rotavirus_A|Thailand|Homo_sapiens	0.21898	MG926750|Rotavirus_A|Mozambique|Homo_sapiens	0.2571	LC514485|Rotavirus_A|Thailand|Homo_sapiens	0.16968	JX470513|Rotavirus_A|Canada|Homo_sapiens	0.20303	MH171415|Rotavirus_A|Spain|Homo_sapiens	0.43958	MH171424|Rotavirus_A|Spain|Homo_sapiens	0.20055	JX307623|Rotavirus_A|India|Homo_sapiens	0.2316	KT695069|Rotavirus_A|USA|Homo_sapiens	0.21364	LC019084|Rotavirus_A|Myanmar|Homo_sapiens	0.11561
LC169952|Rotavirus_A|Thailand|Homo_sapiens	0.17295	LC169876|Rotavirus_A|Thailand|Homo_sapiens	0.21898	KX646621|Rotavirus_A|India|Homo_sapiens	0.2571	OP717486|Rotavirus_A|Malawi|Homo_sapiens	0.16968	MZ643351|Rotavirus_A|Spain|Sus_scrofa	0.20303	MH171416|Rotavirus_A|Spain|Homo_sapiens	0.43958	MW383985|Rotavirus_A|China|Homo_sapiens	0.20055	PP848672|Rotavirus_A|Mozambique|Homo_sapiens	0.2316	KT695080|Rotavirus_A|USA|Homo_sapiens	0.21364	KJ501691|Rotavirus_A|India|Homo_sapiens	0.11561
LC173196|Rotavirus_A|Japan|Homo_sapiens	0.17295	LC169887|Rotavirus_A|Thailand|Homo_sapiens	0.21898	KX646622|Rotavirus_A|India|Homo_sapiens	0.2571	OP717487|Rotavirus_A|Malawi|Homo_sapiens	0.16968	MK606444|Rotavirus_A|China|Mus	0.20303	MH171417|Rotavirus_A|Spain|Homo_sapiens	0.43958	MW384084|Rotavirus_A|China|Homo_sapiens	0.20055	PP848673|Rotavirus_A|Mozambique|Homo_sapiens	0.2316	KU861443|Rotavirus_A|USA|Homo_sapiens	0.21364	MN304732|Rotavirus_A|Nigeria|Homo_sapiens	0.11561
LC173028|Rotavirus_A|Japan|Homo_sapiens	0.17295	LC169931|Rotavirus_A|Thailand|Homo_sapiens	0.21898	KX646619|Rotavirus_A|India|Homo_sapiens	0.2571	OP717488|Rotavirus_A|Malawi|Homo_sapiens	0.16968	JF793946|Rotavirus_A|Italy|Homo_sapiens	0.20303	MG926709|Rotavirus_A|Mozambique|Homo_sapiens	0.43958	MW384117|Rotavirus_A|China|Homo_sapiens	0.20055	PP848674|Rotavirus_A|Mozambique|Homo_sapiens	0.2316	KT694981|Rotavirus_A|USA|Homo_sapiens	0.21364	JQ988898|Rotavirus_A|Croatia|Homo_sapiens	0.11561
LC173034|Rotavirus_A|Japan|Homo_sapiens	0.17295	LC169920|Rotavirus_A|Thailand|Homo_sapiens	0.21898	PP848571|Rotavirus_A|Mozambique|Homo_sapiens	0.2571	OP717490|Rotavirus_A|Malawi|Homo_sapiens	0.16968	JQ043266|Rotavirus_A|Thailand|Homo_sapiens	0.20328	MG926771|Rotavirus_A|Mozambique|Homo_sapiens	0.43958	MW384128|Rotavirus_A|China|Homo_sapiens	0.20055	ON791981|Rotavirus_A|Malawi|Homo_sapiens	0.2316	AB008237|Rotavirus_A||	0.21364	MF621212|Rotavirus_A|India|Homo_sapiens	0.11561
LC173195|Rotavirus_A|Japan|Homo_sapiens	0.17295	LC173252|Rotavirus_A|Japan|Homo_sapiens	0.21898	KC443392|Rotavirus_A|Australia|Homo_sapiens	0.2571	MT232575|Rotavirus_A|USA|Homo_sapiens	0.16968	LC541516|Rotavirus_A|Malaysia|Homo_sapiens	0.20429	MG891966|Rotavirus_A|Mozambique|Homo_sapiens	0.43958	MW384139|Rotavirus_A|China|Homo_sapiens	0.20055	ON792012|Rotavirus_A|Malawi|Homo_sapiens	0.2316	AY159641|Rotavirus_A||	0.21364	MF621213|Rotavirus_A|India|Homo_sapiens	0.11561
LC173146|Rotavirus_A|Japan|Homo_sapiens	0.17295	LC173260|Rotavirus_A|Japan|Homo_sapiens	0.21898	KC443787|Rotavirus_A|Australia|Homo_sapiens	0.2571	MT232586|Rotavirus_A|USA|Homo_sapiens	0.16968	GQ117003|Rotavirus_A|Russia|Homo_sapiens	0.20429	MG926753|Rotavirus_A|Mozambique|Homo_sapiens	0.43958	MW384150|Rotavirus_A|China|Homo_sapiens	0.20055	AB971562|Rotavirus_A|Japan|Homo_sapiens	0.2316	AY159647|Rotavirus_A||	0.21364	MF621214|Rotavirus_A|India|Homo_sapiens	0.11561
LC173112|Rotavirus_A|Japan|Homo_sapiens	0.17295	LC173295|Rotavirus_A|Japan|Homo_sapiens	0.21898	JX965132|Rotavirus_A|Australia|Homo_sapiens	0.2571	MT232608|Rotavirus_A|USA|Homo_sapiens	0.16968	EF495123|Rotavirus_A|Viet_Nam|	0.20429	MG926698|Rotavirus_A|Mozambique|Homo_sapiens	0.43958	MN106160|Rotavirus_A|China|Homo_sapiens	0.20055	DQ146697|Rotavirus_A|Philippines|	0.2316	AF260930|Rotavirus_A||	0.21364	MF621215|Rotavirus_A|India|Homo_sapiens	0.11561
LC173110|Rotavirus_A|Japan|Homo_sapiens	0.17295	LC173248|Rotavirus_A|Japan|Homo_sapiens	0.21898	JX965126|Rotavirus_A|Australia|Homo_sapiens	0.2571	MT232597|Rotavirus_A|USA|Homo_sapiens	0.16968	JQ043273|Rotavirus_A|Thailand|Homo_sapiens	0.20429	GU199498|Rotavirus_A|Nepal|Homo_sapiens	0.43958	LC228410|Rotavirus_A|Japan|Homo_sapiens	0.20055	HM348727|Rotavirus_A|India|Homo_sapiens	0.23281	KU861388|Rotavirus_A|USA|Homo_sapiens	0.21364	MF621217|Rotavirus_A|India|Homo_sapiens	0.11561
LC173111|Rotavirus_A|Japan|Homo_sapiens	0.17295	LC173268|Rotavirus_A|Japan|Homo_sapiens	0.21898	MW551982|Rotavirus_A|South_Africa|Homo_sapiens	0.2571	MN552046|Rotavirus_A|Russia|Homo_sapiens	0.16968	GU377169|Rotavirus_A|Russia|Homo_sapiens	0.20429	DQ146666|Rotavirus_A|Bangladesh|	0.43958	LC228388|Rotavirus_A|Japan|Homo_sapiens	0.20055	LC776545|Rotavirus_A|Japan|Sus_scrofa_domesticus	0.23281	KT694992|Rotavirus_A|USA|Homo_sapiens	0.21364	AB091355|Rotavirus_A||	0.11561
LC173194|Rotavirus_A|Japan|Homo_sapiens	0.17295	LC173273|Rotavirus_A|Japan|Homo_sapiens	0.21898	MW552037|Rotavirus_A|South_Africa|Homo_sapiens	0.2571	MN552129|Rotavirus_A|Russia|Homo_sapiens	0.16968	GQ452927|Rotavirus_A|Russia|Homo_sapiens	0.20429	DQ146677|Rotavirus_A|Bangladesh|Homo_sapiens	0.43958	ON992810|Rotavirus_A|China|Homo_sapiens	0.20055	LC190494|Rotavirus_A|Thailand|Homo_sapiens	0.23281	AF173189|Rotavirus_A||	0.21364	AB091359|Rotavirus_A||	0.11561
KU059767|Rotavirus_A|Australia|Homo_sapiens	0.17295	LC173279|Rotavirus_A|Japan|Homo_sapiens	0.21898	MW553027|Rotavirus_A|South_Africa|Homo_sapiens	0.2571	KC178800|Rotavirus_A|Italy|Homo_sapiens	0.16968	GU138222|Rotavirus_A|Russia|Homo_sapiens	0.20429	EF990709|Rotavirus_A|Belgium|Homo_sapiens	0.43958	MW384293|Rotavirus_A|China|Homo_sapiens	0.20055	OR192585|Rotavirus_A|Chile|Sus_scrofa	0.23281	AF173200|Rotavirus_A||	0.21364	JN626235|Rotavirus_A|India|Homo_sapiens	0.11561
LC569109|Rotavirus_A|Japan|Homo_sapiens	0.17295	LC173355|Rotavirus_A|Japan|Homo_sapiens	0.21898	MW552147|Rotavirus_A|South_Africa|Homo_sapiens	0.2571	DQ490555|Rotavirus_A|Bangladesh|	0.16968	JX088017|Rotavirus_A|Russia|Homo_sapiens	0.20429	KJ454626|Rotavirus_A|Brazil|Homo_sapiens	0.43958	LC228399|Rotavirus_A|Japan|Homo_sapiens	0.20055	OR192596|Rotavirus_A|Chile|Sus_scrofa	0.23281	HQ609574|Rotavirus_A|India|Homo_sapiens	0.21364	OP971574|Rotavirus_A|Argentina|Homo_sapiens	0.11561
LC169941|Rotavirus_A|Thailand|Homo_sapiens	0.17295	LC173358|Rotavirus_A|Japan|Homo_sapiens	0.21898	MW552279|Rotavirus_A|South_Africa|Homo_sapiens	0.2571	AF309652|Rotavirus_A||	0.16968	EF088831|Rotavirus_A|Japan|	0.20429	KJ454627|Rotavirus_A|Brazil|Homo_sapiens	0.43958	KU048681|Rotavirus_A|Italy|Homo_sapiens	0.20055	MW771126|Rotavirus_A|South_Africa|Bos_taurus	0.23281	EU984101|Rotavirus_A|India|Homo_sapiens	0.21364	KC412042|Rotavirus_A|Argentina|Homo_sapiens	0.11561
KU550271|Rotavirus_A|Spain|Homo_sapiens	0.17295	LC173359|Rotavirus_A|Japan|Homo_sapiens	0.21898	MW552290|Rotavirus_A|South_Africa|Homo_sapiens	0.2571	LC568992|Rotavirus_A|Japan|Homo_sapiens	0.16968	EF088832|Rotavirus_A|Japan|	0.20429	KJ454628|Rotavirus_A|Brazil|Homo_sapiens	0.43958	DQ146678|Rotavirus_A|Bangladesh|Homo_sapiens	0.20055	MW720864|Rotavirus_A|Thailand|Homo_sapiens	0.23281	JN258345|Rotavirus_A|USA|Homo_sapiens	0.21364	EU753974|Rotavirus_A|India|	0.11561
LC455755|Rotavirus_A|Thailand|Homo_sapiens	0.17295	LC173356|Rotavirus_A|Japan|Homo_sapiens	0.21898	MW552312|Rotavirus_A|South_Africa|Homo_sapiens	0.2571	LC569022|Rotavirus_A|Japan|Homo_sapiens	0.16968	JF790342|Rotavirus_A|USA|Homo_sapiens	0.20429	JF490443|Rotavirus_A|Australia|Homo_sapiens	0.43958	DQ146689|Rotavirus_A|Bangladesh|Homo_sapiens	0.20055	GU827414|Rotavirus_A|Italy|Felis_catus	0.23281	JN258389|Rotavirus_A|USA|Homo_sapiens	0.21364	KU248438|Rotavirus_A|Bangladesh|Homo_sapiens	0.11561
LC455766|Rotavirus_A|Thailand|Homo_sapiens	0.17295	LC173342|Rotavirus_A|Japan|Homo_sapiens	0.21898	MW552323|Rotavirus_A|South_Africa|Homo_sapiens	0.2571	MW275270|Rotavirus_A|Australia|Homo_sapiens	0.16968	JF491001|Rotavirus_A|USA|Homo_sapiens	0.20429	KP881961|Rotavirus_A|Bangladesh|Homo_sapiens	0.43958	KC155684|Rotavirus_A|Russia|Homo_sapiens	0.20055	LC086810|Rotavirus_A|Thailand|Homo_sapiens	0.23281	KY271792|Rotavirus_A|Russia|Homo_sapiens	0.21364	KU361060|Rotavirus_A|Brazil|Homo_sapiens	0.1185
KU550268|Rotavirus_A|Spain|Homo_sapiens	0.17295	LC173296|Rotavirus_A|Japan|Homo_sapiens	0.21898	MW552587|Rotavirus_A|South_Africa|Homo_sapiens	0.2571	HQ657142|Rotavirus_A|Malawi|Homo_sapiens	0.16968	JF491012|Rotavirus_A|USA|Homo_sapiens	0.20429	KP882126|Rotavirus_A|Bangladesh|Homo_sapiens	0.43958	LC374133|Rotavirus_A|Nepal|Homo_sapiens	0.20055	PP848666|Rotavirus_A|Mozambique|Homo_sapiens	0.23281	KP645265|Rotavirus_A|Australia|Homo_sapiens	0.21364	KU361062|Rotavirus_A|Brazil|Homo_sapiens	0.1185
KU550270|Rotavirus_A|Spain|Homo_sapiens	0.17295	LC173324|Rotavirus_A|Japan|Homo_sapiens	0.21898	MW552378|Rotavirus_A|South_Africa|Homo_sapiens	0.2571	AB749338|Rotavirus_A|Malawi|	0.16968	JF491025|Rotavirus_A|USA|Homo_sapiens	0.20429	KP882291|Rotavirus_A|Bangladesh|Homo_sapiens	0.43958	LC374210|Rotavirus_A|Nepal|Homo_sapiens	0.20055	PP861977|Rotavirus_A|China|Homo_sapiens	0.23281	KP645320|Rotavirus_A|Australia|Homo_sapiens	0.21364	KU361058|Rotavirus_A|Brazil|Homo_sapiens	0.1185
KU550273|Rotavirus_A|Spain|Homo_sapiens	0.17295	LC173258|Rotavirus_A|Japan|Homo_sapiens	0.21898	MW552554|Rotavirus_A|South_Africa|Homo_sapiens	0.2571	AB749339|Rotavirus_A|Malawi|	0.16968	JF491047|Rotavirus_A|USA|Homo_sapiens	0.20429	KP882016|Rotavirus_A|Bangladesh|Homo_sapiens	0.43958	FJ747632|Rotavirus_A|Germany|Homo_sapiens	0.20055	KU356626|Rotavirus_A|Bangladesh|Homo_sapiens	0.23281	HM773786|Rotavirus_A|USA|Homo_sapiens	0.21364	KU361061|Rotavirus_A|Brazil|Homo_sapiens	0.1185
KU870397|Rotavirus_A|Hungary|Homo_sapiens	0.17295	LC173303|Rotavirus_A|Japan|Homo_sapiens	0.21898	MW552576|Rotavirus_A|South_Africa|Homo_sapiens	0.2571	KC443547|Rotavirus_A|Australia|Homo_sapiens	0.16968	JF491077|Rotavirus_A|USA|Homo_sapiens	0.20429	KP881983|Rotavirus_A|Bangladesh|Homo_sapiens	0.43958	KP882050|Rotavirus_A|Bangladesh|Homo_sapiens	0.20055	KU356615|Rotavirus_A|Bangladesh|Homo_sapiens	0.23281	MH484063|Rotavirus_A|Russia|Homo_sapiens	0.21364	KU361057|Rotavirus_A|Brazil|Homo_sapiens	0.1185
KU870408|Rotavirus_A|Hungary|Homo_sapiens	0.17295	LC173344|Rotavirus_A|Japan|Homo_sapiens	0.21898	MW552169|Rotavirus_A|South_Africa|Homo_sapiens	0.2571	KJ753012|Rotavirus_A|South_Africa|Homo_sapiens	0.16968	JF790316|Rotavirus_A|USA|Homo_sapiens	0.20429	KP882049|Rotavirus_A|Bangladesh|Homo_sapiens	0.43958	JX683623|Rotavirus_A|Brazil|Homo_sapiens	0.20055	LC514522|Rotavirus_A|Thailand|Homo_sapiens	0.23281	JF490153|Rotavirus_A|Australia|Homo_sapiens	0.21364	KY972003|Rotavirus_A|Peru|Vicugna_pacos	0.1185
LC469421|Rotavirus_A|Indonesia|Homo_sapiens	0.17295	AB975728|Rotavirus_A|Japan|Homo_sapiens	0.21898	MW552466|Rotavirus_A|South_Africa|Homo_sapiens	0.2571	KP752735|Rotavirus_A|Ethiopia|Homo_sapiens	0.16968	JF491105|Rotavirus_A|USA|Homo_sapiens	0.20429	JF490260|Rotavirus_A|Australia|Homo_sapiens	0.43958	JX683625|Rotavirus_A|Brazil|Homo_sapiens	0.20055	OR772018|Rotavirus_A|Russia|Homo_sapiens	0.23281	LC213839|Rotavirus_A|Japan|Homo_sapiens	0.21364	KY972004|Rotavirus_A|Peru|Vicugna_pacos	0.1185
LC260261|Rotavirus_A|Indonesia|Homo_sapiens	0.17295	AB975753|Rotavirus_A|Japan|Homo_sapiens	0.21898	MW552356|Rotavirus_A|South_Africa|Homo_sapiens	0.2571	KJ753111|Rotavirus_A|Swaziland|Homo_sapiens	0.16968	JF490968|Rotavirus_A|USA|Homo_sapiens	0.20429	JF490272|Rotavirus_A|Australia|Homo_sapiens	0.43958	JX683626|Rotavirus_A|Brazil|Homo_sapiens	0.20055	LC173872|Rotavirus_A|Japan|Homo_sapiens	0.23281	AB022772|Rotavirus_A||	0.21364	KY972005|Rotavirus_A|Peru|Vicugna_pacos	0.1185
PP861651|Rotavirus_A|China|Homo_sapiens	0.17295	AB975742|Rotavirus_A|Japan|Homo_sapiens	0.21898	MW552488|Rotavirus_A|South_Africa|Homo_sapiens	0.2571	KJ751805|Rotavirus_A|South_Africa|Homo_sapiens	0.16968	JF491039|Rotavirus_A|USA|Homo_sapiens	0.20429	JF490294|Rotavirus_A|Australia|Homo_sapiens	0.43958	KP882655|Rotavirus_A|Ghana|Homo_sapiens	0.20055	LC173874|Rotavirus_A|Japan|Homo_sapiens	0.23281	AB008239|Rotavirus_A||	0.21364	KY972006|Rotavirus_A|Peru|Vicugna_pacos	0.1185
OK349179|Rotavirus_A|China|Homo_sapiens	0.17295	MG599524|Rotavirus_A|Brazil|Homo_sapiens	0.21898	MG892007|Rotavirus_A|Mozambique|Homo_sapiens	0.2571	KJ752409|Rotavirus_A|South_Africa|Homo_sapiens	0.16968	JF491089|Rotavirus_A|USA|Homo_sapiens	0.20429	JF490217|Rotavirus_A|Australia|Homo_sapiens	0.43958	KP882666|Rotavirus_A|Ghana|Homo_sapiens	0.20055	LC173878|Rotavirus_A|Japan|Homo_sapiens	0.23281	ON792147|Rotavirus_A|Malawi|Homo_sapiens	0.21364	KY972010|Rotavirus_A|Peru|Vicugna_pacos	0.1185
LC514482|Rotavirus_A|Thailand|Homo_sapiens	0.17295	MG599525|Rotavirus_A|Brazil|Homo_sapiens	0.21898	MG891996|Rotavirus_A|Mozambique|Homo_sapiens	0.2571	KC442907|Rotavirus_A|USA|Homo_sapiens	0.16968	JF491115|Rotavirus_A|USA|Homo_sapiens	0.20429	JF490553|Rotavirus_A|Australia|Homo_sapiens	0.43958	KP882787|Rotavirus_A|Mali|Homo_sapiens	0.20055	LC173871|Rotavirus_A|Japan|Homo_sapiens	0.23281	AY159642|Rotavirus_A||	0.21364	KY972012|Rotavirus_A|Peru|Vicugna_pacos	0.1185
ON736917|Rotavirus_A|Paraguay|Homo_sapiens	0.17295	MG670680|Rotavirus_A|Dominican_Republic|Homo_sapiens	0.21898	OP677620|Rotavirus_A|Kenya|Homo_sapiens	0.2571	KC443215|Rotavirus_A|Australia|Homo_sapiens	0.16968	EU159191|Rotavirus_A|Spain|	0.20429	JF490558|Rotavirus_A|USA|Homo_sapiens	0.43958	OM038063|Rotavirus_A|China|Homo_sapiens	0.20055	LC173901|Rotavirus_A|Japan|Homo_sapiens	0.23281	AY159643|Rotavirus_A||	0.21364	KY972013|Rotavirus_A|Peru|Vicugna_pacos	0.1185
LC784785|Rotavirus_A|Viet_Nam|	0.17295	MG670690|Rotavirus_A|Dominican_Republic|Homo_sapiens	0.21898	MZ096962|Rotavirus_A|Kenya|Homo_sapiens	0.2571	KP752783|Rotavirus_A|Zambia|Homo_sapiens	0.16968	OM038020|Rotavirus_A|China|Homo_sapiens	0.20429	JF490752|Rotavirus_A|USA|Homo_sapiens	0.43958	JX683622|Rotavirus_A|Brazil|Homo_sapiens	0.20055	LC105596|Rotavirus_A|Ghana|Homo_sapiens	0.23281	AY159644|Rotavirus_A||	0.21364	KY972015|Rotavirus_A|Peru|Vicugna_pacos	0.1185
LC784796|Rotavirus_A|Viet_Nam|	0.17295	MG670685|Rotavirus_A|Dominican_Republic|Homo_sapiens	0.21898	MZ096973|Rotavirus_A|Kenya|Homo_sapiens	0.2571	KF636326|Rotavirus_A|South_Africa|Homo_sapiens	0.16968	HQ425281|Rotavirus_A|South_Korea|Homo_sapiens	0.20429	JF490830|Rotavirus_A|USA|Homo_sapiens	0.43958	HQ343346|Rotavirus_A|Australia|Homo_sapiens	0.20055	AB733138|Rotavirus_A|Japan|	0.23281	AF284776|Rotavirus_A||	0.21364	KY972016|Rotavirus_A|Peru|Vicugna_pacos	0.1185
LC784774|Rotavirus_A|Viet_Nam|	0.17295	MG670687|Rotavirus_A|Dominican_Republic|Homo_sapiens	0.21898	KX646629|Rotavirus_A|India|Homo_sapiens	0.2571	KC443033|Rotavirus_A|USA|Homo_sapiens	0.16968	HQ425280|Rotavirus_A|South_Korea|Homo_sapiens	0.20429	JF490624|Rotavirus_A|USA|Homo_sapiens	0.43958	HQ343370|Rotavirus_A|Australia|Homo_sapiens	0.20055	MZ848157|Rotavirus_A|Turkey|Bos_taurus	0.23296	LC213883|Rotavirus_A|Japan|Homo_sapiens	0.21364	KY972017|Rotavirus_A|Peru|Vicugna_pacos	0.1185
LC784993|Rotavirus_A|Viet_Nam|	0.17295	AB975734|Rotavirus_A|Japan|Homo_sapiens	0.21898	KX646632|Rotavirus_A|India|Homo_sapiens	0.2571	KC443525|Rotavirus_A|Australia|Homo_sapiens	0.16968	AF260957|Rotavirus_A||	0.20429	JF490635|Rotavirus_A|USA|Homo_sapiens	0.43958	HQ343371|Rotavirus_A|Australia|Homo_sapiens	0.20055	KC140595|Rotavirus_A|South_Korea|Homo_sapiens	0.23402	FJ425132|Rotavirus_A|Cameroon|Homo_sapiens	0.21364	KY972073|Rotavirus_A|Peru|Lama_glama	0.1185
LC784709|Rotavirus_A|Viet_Nam|	0.17295	LC469466|Rotavirus_A|Indonesia|Homo_sapiens	0.21898	PP848573|Rotavirus_A|Mozambique|Homo_sapiens	0.2571	KC442874|Rotavirus_A|USA|Homo_sapiens	0.16968	LC056795|Rotavirus_A|Viet_Nam|Homo_sapiens	0.20429	JF490698|Rotavirus_A|USA|Homo_sapiens	0.43958	HQ343372|Rotavirus_A|Australia|Homo_sapiens	0.20055	KJ501690|Rotavirus_A|India|Homo_sapiens	0.23402	FJ947250|Rotavirus_A|USA|Homo_sapiens	0.21364	KY972074|Rotavirus_A|Peru|Lama_glama	0.1185
LC784807|Rotavirus_A|Viet_Nam|	0.17295	OK349180|Rotavirus_A|China|Homo_sapiens	0.21898	ON791996|Rotavirus_A|Malawi|Homo_sapiens	0.2571	KX356109|Rotavirus_A|Japan|Homo_sapiens	0.16968	OR712331|Rotavirus_A|China|Homo_sapiens	0.20429	JF490679|Rotavirus_A|USA|Homo_sapiens	0.43958	LC056802|Rotavirus_A|Viet_Nam|Homo_sapiens	0.20055	KU739944|Rotavirus_A|Taiwan|Sus_scrofa	0.23402	FJ947316|Rotavirus_A|USA|Homo_sapiens	0.21364	OQ984894|Rotavirus_A|Peru|Sus_scrofa_domesticus	0.1185
LC784741|Rotavirus_A|Viet_Nam|	0.17295	PP861769|Rotavirus_A|China|Homo_sapiens	0.21898	ON792007|Rotavirus_A|Malawi|Homo_sapiens	0.2571	KP753086|Rotavirus_A|Senegal|Homo_sapiens	0.16968	FJ947425|Rotavirus_A|USA|Homo_sapiens	0.20429	JF490586|Rotavirus_A|USA|Homo_sapiens	0.43958	LC056813|Rotavirus_A|Viet_Nam|Homo_sapiens	0.20055	LC569888|Rotavirus_A|Thailand|Homo_sapiens	0.23402	FJ947879|Rotavirus_A|USA|Homo_sapiens	0.21364	OQ984896|Rotavirus_A|Peru|Sus_scrofa_domesticus	0.1185
MZ407477|Rotavirus_A|China|Homo_sapiens	0.17295	PP861780|Rotavirus_A|China|Homo_sapiens	0.21898	ON792028|Rotavirus_A|Malawi|Homo_sapiens	0.2571	KJ751572|Rotavirus_A|South_Africa|Homo_sapiens	0.16968	D86270|Rotavirus_A||	0.20429	JF490703|Rotavirus_A|USA|Homo_sapiens	0.43958	KJ454641|Rotavirus_A|Brazil|Homo_sapiens	0.20055	OR683343|Rotavirus_A|China|Sus_scrofa	0.23402	U59110|Rotavirus_A||	0.21364	KT935485|Rotavirus_A|Peru|Vicugna_pacos	0.1185
LC086792|Rotavirus_A|Thailand|Homo_sapiens	0.17295	PP861786|Rotavirus_A|China|Homo_sapiens	0.21898	ON792039|Rotavirus_A|Malawi|Homo_sapiens	0.2571	LC105535|Rotavirus_A|Ghana|Homo_sapiens	0.16968	D86271|Rotavirus_A||	0.20429	JF490773|Rotavirus_A|USA|Homo_sapiens	0.43958	OM037931|Rotavirus_A|China|Homo_sapiens	0.20055	OR683354|Rotavirus_A|China|Sus_scrofa	0.23402	FJ947415|Rotavirus_A|USA|Homo_sapiens	0.21364	OP963646|Rotavirus_A|China|Rhinolophus_marshalli	0.1185
LC174967|Rotavirus_A|Viet_Nam|Homo_sapiens	0.17295	PP861779|Rotavirus_A|China|Homo_sapiens	0.21898	ON792072|Rotavirus_A|Malawi|Homo_sapiens	0.2571	KC443536|Rotavirus_A|Australia|Homo_sapiens	0.16968	MN478613|Rotavirus_A|USA|Homo_sapiens	0.20429	JF490654|Rotavirus_A|USA|Homo_sapiens	0.43958	KM026647|Rotavirus_A|Brazil|Homo_sapiens	0.20055	FJ347119|Rotavirus_A|Argentina|Bos_taurus	0.23402	AF161813|Rotavirus_A|South_Africa|	0.21364	KU597754|Rotavirus_A|China|Homo_sapiens	0.1185
MH569750|Rotavirus_A|Brazil|Homo_sapiens	0.17295	PP861791|Rotavirus_A|China|Homo_sapiens	0.21898	ON792083|Rotavirus_A|Malawi|Homo_sapiens	0.2571	KC443613|Rotavirus_A|Australia|Homo_sapiens	0.16968	MN478626|Rotavirus_A|USA|Homo_sapiens	0.20429	JF490818|Rotavirus_A|USA|Homo_sapiens	0.43958	KM026650|Rotavirus_A|Brazil|Homo_sapiens	0.20055	MK751430|Rotavirus_A|South_Korea|Oryctolagus_cuniculus	0.23402	AF506016|Rotavirus_A|India|	0.21364	KR262159|Rotavirus_A|South_Korea|Homo_sapiens	0.1185
LC784655|Rotavirus_A|Viet_Nam|	0.17295	PP861790|Rotavirus_A|China|Homo_sapiens	0.21898	ON792094|Rotavirus_A|Malawi|Homo_sapiens	0.2571	KC443679|Rotavirus_A|Australia|Homo_sapiens	0.16968	MN478628|Rotavirus_A|USA|Homo_sapiens	0.20429	MN746100|Rotavirus_A|Lebanon|Homo_sapiens	0.43958	KM026649|Rotavirus_A|Brazil|Homo_sapiens	0.20055	MW720875|Rotavirus_A|Thailand|Homo_sapiens	0.23402	AF173207|Rotavirus_A||	0.21364	MW331512|Rotavirus_A|Japan|Homo_sapiens	0.1185
KC443566|Rotavirus_A|Australia|Homo_sapiens	0.17295	PP861801|Rotavirus_A|China|Homo_sapiens	0.21898	ON792105|Rotavirus_A|Malawi|Homo_sapiens	0.2571	KC443723|Rotavirus_A|Australia|Homo_sapiens	0.16968	D86269|Rotavirus_A||	0.20429	KF812759|Rotavirus_A|South_Korea|Homo_sapiens	0.43958	KM026635|Rotavirus_A|Brazil|Homo_sapiens	0.20055	LC514533|Rotavirus_A|Thailand|Homo_sapiens	0.23402	OR683289|Rotavirus_A|China|Sus_scrofa	0.21364	HQ661133|Rotavirus_A|Italy|Canis_lupus_familiaris	0.1185
KC443300|Rotavirus_A|Australia|Homo_sapiens	0.17295	PP861777|Rotavirus_A|China|Homo_sapiens	0.21898	ON792137|Rotavirus_A|Malawi|Homo_sapiens	0.2571	KC443745|Rotavirus_A|Australia|Homo_sapiens	0.16968	FJ947326|Rotavirus_A|USA|Homo_sapiens	0.20429	MT462088|Rotavirus_A|Japan|Homo_sapiens	0.43958	KF812777|Rotavirus_A|South_Korea|Homo_sapiens	0.20055	LC406838|Rotavirus_A|Kenya|Homo_sapiens	0.23402	OR683300|Rotavirus_A|China|Sus_scrofa	0.21364	EU708911|Rotavirus_A|USA|Homo_sapiens	0.1185
KC443401|Rotavirus_A|Australia|Homo_sapiens	0.17295	PP861782|Rotavirus_A|China|Homo_sapiens	0.21898	ON792061|Rotavirus_A|Malawi|Homo_sapiens	0.2571	LC001934|Rotavirus_A|Japan|Homo_sapiens	0.16968	MN478496|Rotavirus_A|USA|Homo_sapiens	0.20429	MT633459|Rotavirus_A|Brazil|Homo_sapiens	0.43958	HM773641|Rotavirus_A|USA|Homo_sapiens	0.20055	HM467974|Rotavirus_A|USA|Homo_sapiens	0.23402	OR683333|Rotavirus_A|China|Sus_scrofa	0.21364	PP991477|Rotavirus_A|China|Bos_taurus	0.1185
MF184837|Rotavirus_A|USA|Homo_sapiens	0.17295	PP861778|Rotavirus_A|China|Homo_sapiens	0.21898	ON792116|Rotavirus_A|Malawi|Homo_sapiens	0.2571	HM467947|Rotavirus_A|USA|Homo_sapiens	0.16968	KF500524|Rotavirus_A|USA|Homo_sapiens	0.20429	MT633460|Rotavirus_A|Brazil|Homo_sapiens	0.43958	KU360971|Rotavirus_A|Brazil|Homo_sapiens	0.20055	LC438398|Rotavirus_A|Japan|	0.23402	OR683311|Rotavirus_A|China|Sus_scrofa	0.21364	OQ603398|Rotavirus_A|China|Ovis_aries	0.1185
MW552337|Rotavirus_A|South_Africa|Homo_sapiens	0.17295	OQ266334|Rotavirus_A|China|Homo_sapiens	0.21898	ON792127|Rotavirus_A|Malawi|Homo_sapiens	0.2571	OP263663|Rotavirus_A|Brazil|Homo_sapiens	0.16968	AF448852|Rotavirus_A||	0.20429	MT633461|Rotavirus_A|Brazil|Homo_sapiens	0.43958	KU360976|Rotavirus_A|Brazil|Homo_sapiens	0.20055	JX307625|Rotavirus_A|India|Homo_sapiens	0.23402	OR683322|Rotavirus_A|China|Sus_scrofa	0.21364	HQ834206|Rotavirus_A|China|Ovis_aries	0.1185
MW552194|Rotavirus_A|South_Africa|Homo_sapiens	0.17295	OQ266333|Rotavirus_A|China|Homo_sapiens	0.21898	PP848574|Rotavirus_A|Mozambique|Homo_sapiens	0.2571	OP263664|Rotavirus_A|Brazil|Homo_sapiens	0.16968	MH238329|Rotavirus_A|Spain|Sus_scrofa	0.20429	MT633462|Rotavirus_A|Brazil|Homo_sapiens	0.43958	KU360972|Rotavirus_A|Brazil|Homo_sapiens	0.20055	LC684240|Rotavirus_A||Homo_sapiens	0.23402	OR683377|Rotavirus_A|China|Sus_scrofa	0.21364	JQ031151|Rotavirus_A|China|Ovis_aries	0.1185
MW552711|Rotavirus_A|South_Africa|Homo_sapiens	0.17295	PP861733|Rotavirus_A|China|Homo_sapiens	0.21898	ON792017|Rotavirus_A|Malawi|Homo_sapiens	0.2571	AB749348|Rotavirus_A|Malawi|	0.16968	OQ333046|Rotavirus_A|Croatia|Sus_scrofa_domesticus	0.20429	MT633463|Rotavirus_A|Brazil|Homo_sapiens	0.43958	KU360975|Rotavirus_A|Brazil|Homo_sapiens	0.20055	MW292237|Rotavirus_A|Japan|Homo_sapiens	0.23402	OR683355|Rotavirus_A|China|Sus_scrofa	0.21364	KY113341|Rotavirus_A|China|Homo_sapiens	0.1185
MW552810|Rotavirus_A|South_Africa|Homo_sapiens	0.17295	LC785049|Rotavirus_A|Viet_Nam|	0.21898	KC443137|Rotavirus_A|Australia|Homo_sapiens	0.2571	KJ751628|Rotavirus_A|Ghana|Homo_sapiens	0.16968	EF554142|Rotavirus_A|Italy|	0.20429	MT633464|Rotavirus_A|Brazil|Homo_sapiens	0.43958	KU360974|Rotavirus_A|Brazil|Homo_sapiens	0.20055	KF447847|Rotavirus_A|China|Homo_sapiens	0.23522	OR683366|Rotavirus_A|China|Sus_scrofa	0.21364	KY113329|Rotavirus_A|China|Homo_sapiens	0.1185
KJ919487|Rotavirus_A|Hungary|Homo_sapiens	0.17295	LC785016|Rotavirus_A|Viet_Nam|	0.21898	KC443258|Rotavirus_A|Australia|Homo_sapiens	0.2571	KJ751860|Rotavirus_A|South_Africa|Homo_sapiens	0.16968	JF793945|Rotavirus_A|Italy|Homo_sapiens	0.20429	MT633465|Rotavirus_A|Brazil|Homo_sapiens	0.43958	JF490293|Rotavirus_A|Australia|Homo_sapiens	0.20055	KF447858|Rotavirus_A|China|Homo_sapiens	0.23522	ON989011|Rotavirus_A|China|Sus_scrofa	0.21364	FJ347110|Rotavirus_A|Argentina|Lama_guanicoe	0.1185
KR705180|Rotavirus_A|Belgium|Homo_sapiens	0.17295	LC785038|Rotavirus_A|Viet_Nam|	0.21898	KC443159|Rotavirus_A|Australia|Homo_sapiens	0.2571	KJ752578|Rotavirus_A|South_Africa|Homo_sapiens	0.16968	PP848613|Rotavirus_A|Mozambique|Homo_sapiens	0.20555	MT633466|Rotavirus_A|Brazil|Homo_sapiens	0.43958	JF490546|Rotavirus_A|Australia|Homo_sapiens	0.20055	KF447869|Rotavirus_A|China|Homo_sapiens	0.23522	PP003812|Rotavirus_A|China|Sus_scrofa	0.21364	GU937876|Rotavirus_A|Japan|	0.1185
OP717201|Rotavirus_A|Malawi|Homo_sapiens	0.17295	LC784786|Rotavirus_A|Viet_Nam|	0.21898	KC443280|Rotavirus_A|Australia|Homo_sapiens	0.2571	MT232619|Rotavirus_A|USA|Homo_sapiens	0.16968	PP848614|Rotavirus_A|Mozambique|Homo_sapiens	0.20555	MT633469|Rotavirus_A|Brazil|Homo_sapiens	0.43958	KX274530|Rotavirus_A|Brazil|Homo_sapiens	0.20055	KF041437|Rotavirus_A|China|Homo_sapiens	0.23522	MH697622|Rotavirus_A|China|Sus_scrofa	0.21364	KU956016|Rotavirus_A|Honduras|Homo_sapiens	0.1185
OP717217|Rotavirus_A|Malawi|Homo_sapiens	0.17295	LC784797|Rotavirus_A|Viet_Nam|	0.21898	KC443645|Rotavirus_A|Australia|Homo_sapiens	0.2571	KP752575|Rotavirus_A|Tanzania|Homo_sapiens	0.16968	ON792019|Rotavirus_A|Malawi|Homo_sapiens	0.20555	MT633470|Rotavirus_A|Brazil|Homo_sapiens	0.43958	KX274537|Rotavirus_A|Brazil|Homo_sapiens	0.20055	KU739934|Rotavirus_A|Taiwan|Sus_scrofa	0.23522	DQ189235|Rotavirus_A|Spain|Sus_scrofa	0.21364	MW924308|Rotavirus_A|Argentina|	0.1185
OP717255|Rotavirus_A|Malawi|Homo_sapiens	0.17295	LC785027|Rotavirus_A|Viet_Nam|	0.21898	JX965123|Rotavirus_A|Australia|Homo_sapiens	0.2571	KF636249|Rotavirus_A|Kenya|Homo_sapiens	0.16968	PP861396|Rotavirus_A|China|Homo_sapiens	0.20555	MT633471|Rotavirus_A|Brazil|Homo_sapiens	0.43958	KX274510|Rotavirus_A|Brazil|Homo_sapiens	0.20055	LC095940|Rotavirus_A|Viet_Nam|Homo_sapiens	0.23522	MK228085|Rotavirus_A|Taiwan|Sus_scrofa	0.21364	EF554136|Rotavirus_A|Italy|	0.1185
OP717215|Rotavirus_A|Malawi|Homo_sapiens	0.17295	PP861757|Rotavirus_A|China|Homo_sapiens	0.21898	JX965130|Rotavirus_A|Australia|Homo_sapiens	0.2571	KJ752851|Rotavirus_A|South_Africa|Homo_sapiens	0.16968	LC172317|Rotavirus_A|Japan|Homo_sapiens	0.20555	MT633472|Rotavirus_A|Brazil|Homo_sapiens	0.43958	MN552115|Rotavirus_A|Russia|Homo_sapiens	0.20055	MH137272|Rotavirus_A|China|Sus_scrofa	0.23522	MK228080|Rotavirus_A|Taiwan|Sus_scrofa	0.21364	MN067443|Rotavirus_A|Morocco|Capra_hircus	0.1185
OP717204|Rotavirus_A|Malawi|Homo_sapiens	0.17295	MZ407379|Rotavirus_A|China|Homo_sapiens	0.21898	KP881923|Rotavirus_A|Bangladesh|Homo_sapiens	0.2571	KJ753816|Rotavirus_A|South_Africa|Homo_sapiens	0.16968	OQ789857|Rotavirus_A|Iran|Homo_sapiens	0.20555	MT633473|Rotavirus_A|Brazil|Homo_sapiens	0.43958	KC155680|Rotavirus_A|Russia|Homo_sapiens	0.20055	KF729669|Rotavirus_A||	0.23522	KU740025|Rotavirus_A|Taiwan|Homo_sapiens	0.21364	KF690135|Rotavirus_A|Australia|Homo_sapiens	0.1185
OP717226|Rotavirus_A|Malawi|Homo_sapiens	0.17295	MZ407346|Rotavirus_A|China|Homo_sapiens	0.21898	KC442977|Rotavirus_A|USA|Homo_sapiens	0.2571	KJ752462|Rotavirus_A|Zimbabwe|Homo_sapiens	0.16968	OQ789852|Rotavirus_A|Iran|Homo_sapiens	0.20555	MT633475|Rotavirus_A|Brazil|Homo_sapiens	0.43958	JX682997|Rotavirus_A|Russia|Homo_sapiens	0.20055	OK651110|Rotavirus_A|India|Equus_caballus	0.23522	PQ275035|Rotavirus_A|China|Homo_sapiens	0.21364	EF554103|Rotavirus_A|Australia|	0.1185
MW552612|Rotavirus_A|South_Africa|Homo_sapiens	0.17295	LC477516|Rotavirus_A|Japan|Homo_sapiens	0.21898	KU356588|Rotavirus_A|Bangladesh|Homo_sapiens	0.2571	KJ751606|Rotavirus_A|Tanzania|Homo_sapiens	0.16968	GU985254|Rotavirus_A|China|Homo_sapiens	0.20555	MT633476|Rotavirus_A|Brazil|Homo_sapiens	0.43958	LC477565|Rotavirus_A|Japan|Homo_sapiens	0.20055	OK651111|Rotavirus_A|India|Equus_caballus	0.23522	KY937201|Rotavirus_A|Cambodia|Homo_sapiens	0.21364	HM627552|Rotavirus_A|Kenya|Homo_sapiens	0.1185
ON736976|Rotavirus_A|Guatemala|Homo_sapiens	0.17295	MZ407401|Rotavirus_A|China|Homo_sapiens	0.21898	OP717388|Rotavirus_A|Malawi|Homo_sapiens	0.2571	KJ751617|Rotavirus_A|Tanzania|Homo_sapiens	0.16968	EU708582|Rotavirus_A|China|Homo_sapiens	0.20555	MT633477|Rotavirus_A|Brazil|Homo_sapiens	0.43958	AB861974|Rotavirus_A|Kenya|Homo_sapiens	0.20055	KF729671|Rotavirus_A||	0.23522	LC765816|Rotavirus_A|Viet_Nam|Homo_sapiens	0.21364	MN206076|Rotavirus_A|Russia|Homo_sapiens	0.1185
ON737214|Rotavirus_A|USA|Homo_sapiens	0.17295	OR712290|Rotavirus_A|China|Homo_sapiens	0.21898	KC834702|Rotavirus_A|Australia|Homo_sapiens	0.2571	KJ751953|Rotavirus_A|South_Africa|Homo_sapiens	0.16968	EF495118|Rotavirus_A|China|	0.20555	MT633478|Rotavirus_A|Brazil|Homo_sapiens	0.43958	MG926754|Rotavirus_A|Mozambique|Homo_sapiens	0.20055	KF729674|Rotavirus_A||	0.23522	LC776487|Rotavirus_A|Japan|Sus_scrofa_domesticus	0.21364	MN224003|Rotavirus_A|Russia|Homo_sapiens	0.1185
MW552667|Rotavirus_A|South_Africa|Homo_sapiens	0.17295	OR712291|Rotavirus_A|China|Homo_sapiens	0.21898	KP752782|Rotavirus_A|Zambia|Homo_sapiens	0.2571	KF636361|Rotavirus_A|Zambia|Homo_sapiens	0.16968	DQ904499|Rotavirus_A|China|	0.20555	MT633479|Rotavirus_A|Brazil|Homo_sapiens	0.43958	AB861963|Rotavirus_A|Kenya|Homo_sapiens	0.20055	KF729676|Rotavirus_A||	0.23522	KY055425|Rotavirus_A|Uganda|Sus_scrofa_domesticus	0.21364	MN224002|Rotavirus_A|Russia|Homo_sapiens	0.1185
[truncated: 7,127 more rows]
